# Supplementary material for: GoFish: A versatile nested PCR strategy for environmental DNA assays for marine vertebrates
Source: PLoS One. 2018 Dec 11;13(12):e0198717. doi: 10.1371/journal.pone.0198717 (PMC6289459; doi:10.1371/journal.pone.0198717)
Supplement: S1 File — (FAS) [file pone.0198717.s004.fas]

>Seq1 Raja eglanteria R27
CCACCGCGGTTATACGAGTAACTCATATTAATACTTCACGGCGTAAAGGGTGATTAAAAGTTTCTAAAAAGTACTAAAGTTATAACCTTATAAAGCTGTCATACGCACCCATAAAAGGAATAATACACCAACGAAAGTAACTTTAACCCAATAGAGCTTTTGAATTCACGACAGTTAAGACACAAACTAGGATTAGATACCCTACTATGCCTAACCATAAATAGACCCTACCACTACTTACCTTGTCTAAGTCCGCCCGAGTACTACAAGCGCTAGCTTAAAACCCAAAGGACTTGGCGGTGCCCCAGACCCCCCTAGAGGAGCCTGTTCTATAACCGATAATCCACGTTAAACCTTACCACTTCTTGCTTATACCGCCTATATACCGCCGTCGTCAGCTCACCCCATGAGGGCACAAAAGTAAGCATAACGGATTTCCTCCAAAACGTCAGGTCGAGGTGTAGCGAATGAAGTGGAAAGAAATGGGCTACATTTTCTTTAAAGAAAACACGGACAGTAAAATGAAAAATCACTTATAAGGTGGATTTAGCAGTAAGAAAAACTTAGGACATTTTTCTGAAACTGGCTCTGAGGCGCGCACACACCGCCCGTCACTCTCCTCAACCTATTACACTCAATTCTATAAACAACTTTATATCATAAGAGGAGACAAGTCGTAACAT
>Seq2 Raja eglanteria R28
CCACCGCGGTTATACGAGTAACTCATATTAATACTTCACGGCGTAAAGGGTGATTAAAAGTTTCTAAAAAGTACTAAAGTTATAACCTTATAAAGCTGTCATACGCACCCATAAAAGGAATAATACACCAACGAAAGTAACTTTAACCCAATAGAGCTTTTGAATTCACGACAGTTAAGACACAAACTAGGATTAGATACCCTACTATGCCTAACCATAAATAGACCCTACCACTACTTACCTTGTCTAAGTCCGCCCGAGTACTACAAGCGCTAGCTTAAAACCCAAAGGACTTGGCGGTGCCCCAGACCCCCCTAGAGGAGCCTGTTCTATAACCGATAATCCACGTTAAACCTTACCACTTCTTGCTTATACCGCCTATATACCGCCGTCGTCAGCTCACCCCATGAGGGCACAAAAGTAAGCATAACGGATTTCCTCCAAAACGTCAGGTCGAGGTGTAGCGAATGAAGTGGAAAGAAATGGGCTACATTTTCTTTAAAGAAAACACGGACAGTAAAATGAAAAATCACTTATAAGGTGGATTTAGCAGTAAGAAAAACTTAGGACATTTTTCTGAAACTGGCTCTGAGGCGCGCACACACCGCCCGTCACTCTCCTCAACCTATTACACTCAATTCTATAAACAACTTTATATCATAAGAGGAGACAAGTCGTAACAT
>Seq3 Leucoraja ocellata R31
CCACCGCGGTTATACGAGTAACTCACATTAATACTTCACGGCGTAAAGGGTGATTAAAAGTTTCTAAAAAGTACTAAAGTTATAACCTTATAAAGCTGTCATACGCACCTATAAAAGGAATAATACACTGACGAAAGTAACTCTAACCAAACAGAGCTTTTGACCTCACGACAGTTAAGACACAAACTAGGATTAGATACCCTACTATGCTTAACCATAAATAGACCTTTACCACTACTTACTTTGTTTAAGTCCGCCTGAGTACTACAAGCGCTAGCTTAAAACCCAAAGGACTTGGCGGTGCCCCAGACCCCCCTAGAGGAGCCTGTTCTATAACCGATAATCCACGTTAAACCTTACCACTTCTTGCTTTTACCGCCTATATACCGCCGTCGTCAGCTCACCCCATGAGGGCATAAAAGTAAGCATAATGGACTTCCTCCAAAACGTCAGGTCGAGGTGTAGCGAATGAAGTGGAAAGAAATGGGCTACATTTTCTCTCAAGAAAACACGGACAGTAGAATGAAAAATCACTCATAAGGTGGATTTAGCAGTAAGAAAAACTTAGGATATTTTTCTGAAACCGGCTCTGAGGCGCGCACACACCGCCCGTCACTCTCCTCAACCTTTACTACTCTATTTTATAAATAAATTTTTACCACAAGAGGAGGCAAGTCGTAACATGGTAAGTG
>Seq4 Leucoraja ocellata R33
CCACCGCGGTTATACGAGTAACTCACATTAATACTTCACGGCGTAAAGGGTGATTAAAAGTTTCTAAAAAGTACTAAAGTTATAACCTTATAAAGCTGTCATACGCACCTATAAAAGGAATAATACACTGACGAAAGTAACTCTAACCAAACAGAGCTTTTGACCTCACGACAGTTAAGACACAAACTAGGATTAGATACCCTACTATGCTTAACCATAAATAGACCTTTACCACTACTTACTTTGTTTAAGTCCGCCTGAGTACTACAAGCGCTAGCTTAAAACCCAAAGGACTTGGCGGTGCCCCAGACCCCCCTAGAGGAGCCTGTTCTATAACCGATAATCCACGTTAAACCTTACCACTTCTTGCTTTTACCGCCTATATACCGCCGTCGTCAGCTCACCCCATGAGGGCATAAAAGTAAGCATAATGGACTTCCTCCAAAACGTCAGGTCGAGGTGTAGCGAATGAAGTGGAAAGAAATGGGCTACATTTTCTCTCAAGAAAACACGGACAGTAGAATGAAAAATCACTCATAAGGTGGATTTAGCAGTAAGAAAAACTTAGGATATTTTTCTGAAACCGGCTCTGAGGCGCGCACACACCGCCCGTCACTCTCCTCAACCTTTACTACTCTATTTTATAAATAAATTTTTACCACAAGAGGAGGCAAGTCGTAACATGGTAAGTG
>Seq5 Leucoraja ocellata R32
CCACCGCGGTTATACGAGTAACTCACATTAATACTTCACGGCGTAAAGGGTGATTAAAAGTTTCTAAAAAGTACTAAAGTTATAACCTTATAAAGCTGTCATACGCACCTATAAAAGGAATAATACACTGACGAAAGTAACTCTAACCAAACAGAGCTTTTGACCTCACGACAGTTAAGACACAAACTAGGATTAGATACCCTACTATGCTTAACCATAAATAGACCTTTACCACTACTTACTTTGTTTAAGTCCGCCTGAGTACTACAAGCGCTAGCTTAAAACCCAAAGGACTTGGCGGTGCCCCAGACCCCCCTAGAGGAGCCTGTTCTATAACCGATAATCCACGTTAAACCTTACCACTTCTTGCTTTTACCGCCTATATACCGCCGTCGTCAGCTCACCCCATGAGGGTATAAAAGTAAGCATAATGGACTTCCTCCAAAACGTCAGGTCGAGGTGTAGCGAATGAAGTGGAAAGAAATGGGCTACATTTTCTCTCAAGAAAACACGGACAGTAGAATGAAAAATCACTCATAAGGTGGATTTAGCAGTAAGAAAAACTTAGGATATTTTTCTGAAACCGGCTCTGAGGCGCGCACACACCGCCCGTCACTCTCCTCAACCTTTACTACTCTATTTTATAAATAAATTTTTACCACAAGAGGAGGCAAGTCGTAACATGGTAAGTG
>Seq6 Leucoraja ocellata R34
CCACCGCGGTTATACGAGTAACTCACATTAATACTTCACGGCGTAAAGGGTGATTAAAAGTTTCTAAAAAGTACTAAAGTTATAACCTTATAAAGCTGTCATACGCACCTATAAAAGGAATAATACACTGACGAAAGTAACTCTAACCAAACAGAGCTTTTGACCTCACGACAGTTAAGACACAAACTAGGATTAGATACCCTACTATGCTTAACCATAAATAGACCTTTACCACTACTTACTTTGTTTAAGTCCGCCTGAGTACTACAAGCGCTAGCTTAAAACCCAAAGGACTTGGCGGTGCCCCAGACCCCCCTAGAGGAGCCTGTTCTATAACCGATAATCCACGTTAAACCTTACCACTTCTTGCTTTTACCGCCTATATACCGCCGTCGTCAGCTCACCCCATGAGGGTATAAAAGTAAGCATAATGGACTTCCTCCAAAACGTCAGGTCGAGGTGTAGCGAATGAAGTGGAAAGAAATGGGCTACATTTTCTCTCAAGAAAACACGGACAGTAGAATGAAAAATCACTCATAAGGTGGATTTAGCAGTAAGAAAAACTTAGGATATTTTTCTGAAACCGGCTCTGAGGCGCGCACACACCGCCCGTCACTCTCCTCAACCTTTACTACTCTATTTTATAAATAAATTTTTACCACAAGAGGAGGCAAGTCGTAACATGGTAAGTG
>Seq7 Leucoraja ocellata RF50
CCACCGCGGTTATACGAGTAACTCACATTAATACTTCACGGCGTAAAGGGTGATTAAAAGTTTCTAAAAAGTACTAAAGTTATAACCTTATAAAGCTGTCATACGCACCTATAAAAGGAATAATACACTGACGAAAGTAACTCTAACCAAACAGAGCTTTTGACCTCACGACAGTTAAGACACAAACTAGGATTAGATACCCTACTATGCTTAACCATAAATAGACCTTTACCACTACTTACTTTGTTTAAGTCCGCCTGAGTACTACAAGCGCTAGCTTAAAACCCAAAGGACTTGGCGGTGCCCCAGACCCCCCTAGAGGAGCCTGTTCTATAACCGATAATCCACGTTAAACCTTACCACTTCTTGCTTTTACCGCCTATATACCGCCGTCGTCAGCTCACCCCATGAGGGTATAAAAGTAAGCATAATGGACTTCCTCCAAAACGTCAGGTCGAGGTGTAGCGAATGAAGTGGAAAGAAATGGGCTACATTTTCTCTCAAGAAAACACGGACAGTAGAATGAAAAATCACTCATAAGGTGGATTTAGCAGTAAGAAAAACTTAGGATATTTTTCTGAAACCGGCTCTGAGGCGCGCACACACCGCCCGTCACTCTCCTCAACCTTTACTACTCTATTTTATAAATAAATTTTTACCACAAGAGGAGGCAAGTCGTAACATGGTAAGTG
>Seq8 Scophthalmus aquosus RF13
CCACCGCGGTTATACGAGAGGCCCAAGTTGACAGACAACGGCGTAAAGGGTGGTTAGGGATTACAATAAACTAAAGCTAAACAACCTCAAATCTGTTATAAGTACTCGAGAGTTTGAAACCCAACTACGAAAGTGGCTTTAATTAACCTGAACCCACGAAAGCTAAGAAACAAACTGGGATTAGATACCCCACTATGCTTAGCCCTAAACATCGGTTTAATACCCCATTAAATCCGCCTGGGGACTACGAACGTATGTTTAAAACCCCAAGGACTTGGCGGTGCTTTATATCCACCTAGAGGAGCCTGTTCTAGAACCGATGATCCCCGTTAAACCTCACCTTCTCTTGCAATATCCGCCTATATACCACCGTCGTCAGCTTACCCTGTGAAGGGACGACAGTAAGCACAATTGGTACAACCCAAAACGTCAGGTCGAGGTGTAGCGAATGAGAGGGGAAGAAATGGGCTACATTTGCTAGCATAGCAAATACGGACGATGCATTGAAACATGCAACTGAAGGAGGATTTAGTAGTAAGCAGAAAATAGAGTGTTTAGCTGAAACTGGCCCTAAAGCGCGCACATACCGCCCGTCACCCTCCCCGAGCTAAGAAGTCGACATAACTAATCCCCTACACCTGTAAAGGGGAGGCAAGTCGTAACATGGTAAGCG
>Seq9 Scophthalmus aquosus RF14 
CCACCGCGGTTATACGAGAGGCCCAAGTTGACAGACAACGGCGTAAAGGGTGGTTAGGGATTACAATAAACTAAAGCTAAACAACCTCAAATCTGTTATAAGTACTCGAGAGTTTGAAACCCAACTACGAAAGTGGCTTTAATTAACCTGAACCCACGAAAGCTAAGAAACAAACTGGGATTAGATACCCCACTATGCTTAGCCCTAAACATCGATTTAATACCCCATTAAATCCGCCTGGGGACTACGAACGTATGTTTAAAACCCCAAGGACTTGGCGGTGCTTTATATCCACCTAGAGGAGCCTGTTCTAGAACCGATGACCCCCGTTAAACCTCACCTTCTCTTGCAATATCCGCCTATATACCACCGTCGTCAGCTTACCCTGTGAAGGGACGACAGTAAGCACAATTGGTACAACCCAAAACGTCAGGTCGAGGTGTAGCGAATGAGAGGGGAAGAAATGGGCTACATTTGCTAGCATAGCAAATACGGACGATGCATTGAAACATGCAACTGAAGGAGGATTTAGTAGTAAGCAGAAAATAGAGTGTTTAGCTGAAACTGGCCCTAAAGCGCGCACATACCGCCCGTCACCCTCCCCGAGCTAAGAAGTCGACATAACTAATCCCCTACACCTGTAAAGGGGAGGCAAGTCGTAACATGGTAAGCG
>Seq10 Bardiella chrysoura RF17
CCGCCGCGGTTATACGAGAGGCCCAAGTTGATAGTCAACGGCGTAAAGTGTGGTTAGAAAGAACTTAATACTAAAGCCGAACGCCTTCAAGGCTGTTATACGCACACCGAAGGTGAGAAGCCCACCCACGAAAGTGGCTTTATAACTTTGAATCCACGAAAGCTATGAAACAAACTGGGATTAGATACCCCACTATGCTTAGCCCTAAACATTGACAACAAGATACAACTGTTGTCCGCCTGGACACTACGAGCACCAGCTTGAAAGCCAAAGGACTTGGCGGTGCCTTAGACCCACCTAGAGGAGCCTGTCCTAGAACCGATAACCCCCGTTCAACCTCACCCTTCTTTGCTTTATCCGCCTATATACCGCCGTCGTCAGCTCACCCTGTGAAGGACCCATCGTAAGCAAAATTGGCACAGCCCTAAACGCCAGGTCGAGGTGTAGCGTATGGAAGGGGAAGAGATGGGCTACACTCTCTAATGCAGAGGAAACGAATGATGTGCTGAAACGCACATCTGAAGGAGGATTTAGTAGTAAGTGGGAAGTAGAGTGTCCCACTGAAATTGGCCCTGAGGCGTGCACATACCGCCCGTCACTCTCTCCAAACTAGCTAAATACAGTTAAATAAAAACTCATTATAGTAAAGGGGAGGCAAGTCGTAACATGGTAAGTG
>Seq11 Bardiella chrysoura RF18
CCGCCGCGGTTATACGAGAGGCCCAAGTTGATAGTCAACGGCGTAAAGTGTGGTTAGAAAGAACTTAATACTAAAGCCGAACGCCTTCAAGGCTGTTATACGCACACCGAAGGTGAGAAGCCCACCCACGAAAGTGGCTTTATAACTTTGAATCCACGAAAGCTATGAAACAAACTGGGATTAGATACCCCACTATGCTTAGCCCTAAACATTGACAACAAGATACAACTGTTGTCCGCCTGGACACTACGAGCACCAGCTTGAAAGCCAAAGGACTTGGCGGTGCCTTAGACCCACCTAGAGGAGCCTGTCCTAGAACCGATAACCCCCGTTCAACCTCACCCTTCTTTGCTTTATCCGCCTATATACCGCCGTCGTCAGCTCACCCTGTGAAGGACCCATCGTAAGCAAAATTGGCACAGCCCTAAACGCCAGGTCGAGGTGTAGCGTATGGAAGGGGAAGAGATGGGCTACACTCTCTAATGCAGAGGAAACGAATGATGTGCTGAAACGCACATCTGAAGGAGGATTTAGTAGTAAGTGGGAAGTAGAGTGTCCCACTGAAATTGGCCCTGAGGCGTGCACATACCGCCCGTCACTCTCTCCAAACTAGCTAAATACAGTTAAATAAAAACTCATTATAGTAAAGGGGAGGCAAGTCGTAACATGGTAAGTG
>Seq12 Bardiella chrysoura RF19
CCGCCGCGGTTATACGAGAGGCCCAAGTTGATAGTCAACGGCGTAAAGTGTGGTTAGAAAGAACTTAATACTAAAGCCGAACGCCTTCAAGGCTGTTATACGCACACCGAAGGTGAGAAGCCCACCCACGAAAGTGGCTTTATAACTTTGAATCCACGAAAGCTATGAAACAAACTGGGATTAGATACCCCACTATGCTTAGCCCTAAACATTGACAACAAGATACAACTGTTGTCCGCCTGGACACTACGAGCACCAGCTTGAAAGCCAAAGGACTTGGCGGTGCCTTAGACCCACCTAGAGGAGCCTGTCCTAGAACCGATAACCCCCGTTCAACCTCACCCTTCTTTGCTTTATCCGCCTATATACCGCCGTCGTCAGCTCACCCTGTGAAGGACCCATCGTAAGCAAAATTGGCACAGCCCTAAACGCCAGGTCGAGGTGTAGCGTATGGAAGGGGAAGAGATGGGCTACACTCTCTAATGCAGAGGAAACGAATGATGTGCTGAAACGCACATCTGAAGGAGGATTTAGTAGTAAGTGGGAAGTAGAGTGTCCCACTGAAATTGGCCCTGAGGCGTGCACATACCGCCCGTCACTCTCTCCAAACTAGCTAAATACAGTTAAATAAAAACTCATTATAGTAAAGGGGAGGCAAGTCGTAACATGGTAAGTG
>Seq13 Bardiella chrysoura R71
CCGCCGCGGTTATACGAGAGGCCCAAGTTGATAGTCAACGGCGTAAAGTGTGGTTAGAAAGAACTTAATACTAAAGCCGAACGCCTTCAAGGCTGTTATACGCACACCGAAGGTGAGAAGCCCACCCACGAAAGTGGCTTTATAACTTTGAATCCACGAAAGCTATGAAACAAACTGGGATTAGATACCCCACTATGCTTAGCCCTAAACATTGACAACAAGATACAACTGTTGTCCGCCTGGACACTACGAGCACCAGCTTGAAAGCCAAAGGACTTGGCGGTGCCTTAGACCCACCTAGAGGAGCCTGTCCTAGAACCGATAACCCCCGTTCAACCTCACCCTTCTTTGCTTTATCCGCCTATATACCGCCGTCGTCAGCTCACCCTGTGAAGGACCCATCGTAAGCAAAATTGGCACAGCCCTAAACGCCAGGTCGAGGTGTAGCGTATGGAAGGGGAAGAGATGGGCTACACTCTCTAATGCAGAGGAAACGAATGATGTGCTGAAACGCACATCTGAAGGAGGATTTAGTAGTAAGTGGGAAGTAGAGTGTCCCACTGAAATTGGCCCTGAGGCGTGCACATACCGCCCGTCACTCTCTCCAAACTAGCTAAATACAGTTAAATAAAAACTCATTATAGTAAAGGGGAGGCAAGTCGTAACATGGTAAGTG
>Seq14 Bardiella chrysoura R79
CCGCCGCGGTTATACGAGAGGCCCAAGTTGATAGTCAACGGCGTAAAGTGTGGTTAGAAAGAACTTAATACTAAAGCCGAACGCCTTCAAGGCTGTTATACGCACACCGAAGGTGAGAAGCCCACCCACGAAAGTGGCTTTATAACTTTGAATCCACGAAAGCTATGAAACAAACTGGGATTAGATACCCCACTATGCTTAGCCCTAAACATTGACAACAAGATACAACTGTTGTCCGCCTGGACACTACGAGCACCAGCTTGAAAGCCAAAGGACTTGGCGGTGCCTTAGACCCACCTAGAGGAGCCTGTCCTAGAACCGATAACCCCCGTTCAACCTCACCCTTCTTTGCTTTATCCGCCTATATACCGCCGTCGTCAGCTCACCCTGTGAAGGACCCATCGTAAGCAAAATTGGCACAGCCCTAAACGCCAGGTCGAGGTGTAGCGTATGGAAGGGGAAGAGATGGGCTACACTCTCTAATGCAGAGGAAACGAATGATGTGCTGAAACGCACATCTGAAGGAGGATTTAGTAGTAAGTGGGAAGTAGAGTGTCCCACTGAAATTGGCCCTGAGGCGTGCACATACCGCCCGTCACTCTCTCCAAACTAGCTAAATACAGTTAAATAAAAACTCATTATAGTAAAGGGGAGGCAAGTCGTAACATGGTAAGTG
>Seq15 Astroscopus guttatus RF20
CCGCCGCGGTTACACGGGAGGCTCAAGTTAAGAGATTTCGGCGTAAAGAGTGGTTAGGAAAAACAATAAAATAAAGCCAAATAATTTCAAAGCTGTTATACGCACCTGAAATATAAGAAGCCCCCCTACGAAAGTGGCTTTACACCCCCCCCCTGAACCCACGGAAGCTAGGACACAAACTGGGATTAGATACCCCACTATGCCTTGCCCTAAACATAGATGGTAAAATACAACTTCCATCCGCCAGGGAACTACGAGCGTAAGCTTAAAACCCAAAGGACTTGGCGGTGCTTTAGACCCCCCTAGAGGAGCCTGTTCTAGAACCGATAACCCCCGTTCAACCTCACCCCTCCTTGTTCTTCCCGCCTATATACCACCGTCGCCAGCTTACCCTATGAAGGTACAACAGTAAGCTAAACTGGCACAGCCCAAAACGTCAGGTCGAGGTGTAGCGAATGAAGGGGAATGAAATGGGCTACATTCCCTAAACTAAGGGAATACGAACGGTAAACTGAAACATTTACCCGAAGGCGGATTTAGCAGTAAGCAGGGAATAGAGTGCCCTACTGAAGCCGGCCCTAAAGCGCGCACACACCGCCCGTCACTCTCCCCAAAAACCCTTAATAACTAACTAAAAGATAACACAAATAAAGGGGAGGCAAGTCGTAACATGGTAAGTG
>Seq16 Astroscopus guttatus RF23
CCGCCGCGGTTACACGGGAGGCTCAAGTTAAGAGATTTCGGCGTAAAGAGTGGTTAGGAAAAACAATAAAATAAAGCCAAATAATTTCAAAGCTGTTATACGCACCTGAAATATAAGAAGCCCCCCTACGAAAGTGGCTTTACACCCCCCCCCTGAACCCACGGAAGCTAGGACACAAACTGGGATTAGATACCCCACTATGCCTTGCCCTAAACATAGATGGTAAAATACAACTTCCATCCGCCAGGGAACTACGAGCGTAAGCTTAAAACCCAAAGGACTTGGCGGTGCTTTAGACCCCCCTAGAGGAGCCTGTTCTAGAACCGATAACCCCCGTTCAACCTCACCCCTCCTTGTTCTTCCCGCCTATATACCACCGTCGCCAGCTTACCCTATGAAGGTACAACAGTAAGCTAAACTGGCACAGCCCAAAACGTCAGGTCGAGGTGTAGCGAATGAAGGGGAATGAAATGGGCTACATTCCCTAAACTAAGGGAATACGAACGGTAAACTGAAACATTTACCCGAAGGCGGATTTAGCAGTAAGCAGGGAATAGAGTGCCCTACTGAAGCCGGCCCTAAAGCGCGCACACACCGCCCGTCACTCTCCCCAAAAACCCTTAATAACTAACTAAAAGATAACACAAATAAAGGGGAGGCAAGTCGTAACATGGTAAGTG
>Seq17 Stephanolepis hispidus RF21
CCACCGCGGTTATACGGGGGGCCCAAGCTGATAGACACCGGCGTAAAGCGTGGTTAGGAATATTTTATACAATTAAAGCCGAATGCTTTCAAGGCTGTTATACGCATCCGAAAGCTAGAAGTACAACTACGAAGGTGGCTTTATAACTTCTGAACCCACGAAAGCTAAGAAACAAACTGGGATTAGATACCCCACTATGCTTAGCCCTAAACATTGATAGGAGATTACACCTCTATCCGCCTGGGGACTACGAGCTTAAGCTTAAAACCCAAAGGACTTGGCGGTGCTTTAGATCCCCCTAGAGGAGCCTGTTCTGGAACCGATAATCCCCGTTAAACCTCACCTTTTCTTGTTCTCCCCGCCTATATACCGCCGTCGTCAGCTTACCCTGTGAAGGGACAACAGTTAGCAGAATTGGCACAGCCCAAAACGTCAGGTCGAGGTGTAGCGTACGGAAAGGGAAGAAATGGGCTACATTTTCTAGTATAGAAAATACGGATGATATACTGAAATACATATCTGAAGGAGGATTTAGTAGTAAGAAGAGAATAGAGTGCCCTTCTGAAATTGGCCCTGAAGCGCGCACACACCGCCCGTCACCCTCCCCTAGCTCTTAAAAGTAATTTCATAAAACGCTATAACTGCAAAGGGGAGGCAAGTCGTAACATGGTAAGTG
>Seq18 Lophius americanus RF22
CCACCGCGGTTATACGAGAGGCCCAAGTTGATAACAGTCGGCGTAAAGCGTGGTTAGGCCATCAACCCCCACTAAAGTCGAATGCCCTCAAAGCTGTTATACGCACCCGAGGGTTAGAAGTTCAAATACGAAAGTAACTTTATAACTCTGAATCCACGAAAGCTACGGCACAAACTGGGATTAGAAACCCCACTATGCCTAGCCCTAAACATTGGCAACACAAAACACCCGTTGCCCGCCAGGGCACTACGAGCATTAGCTTAAAACCCAAAGGACTTGGCGGTGCTTTAGACCCACCTAGAGGAGCCTGTTCTAGAACCGATACCCCCCGTTAAACCTCACCCCTTCTTGTCATTACCGCCTATATACCGCCGTCGTCAGCTTACCCTGTGAAGGATTAGTAGTAAGCAAAGTTGTCACAACCCAAAACGTCAGGTCGAGGTGTAGCCTATGAAGGGGGAAGAAATGGGCTACATTCACTAATTAAGAGAATACGAACGATGTATTGAAACACACGTCCAAAGGAGGATTTAGCAGTAAGCAAAAAATAGAGCGTTTTGCTGAAAATGGCCCTGAAGCGCGCACACACCGCCCGTCACTCTCCCCAAGCTAACGACTAAATATAATTAAATCATAATAACTGCAAAGGGGAGGCAAGTCGTAACATGGTAAGTG
>Seq19 Alosa mediocris RF24
GCGGTTATACGAGAGGCCCTAGTTGATTTACTCGGCGTAAAGAGTGGTTATGGAGAATGAAACACTAAAGCCGAAGACCCCTTAGGCCGTCATACGCACCTAGGGGCTCGAATTATAAACACGAAAGTAGCTTTACCCCTTCCCACCAGAACCCACGACAGCTGGGACACAAACTGGGATTAGATACCCCACTATGCCCCGCCGTAAACTTAGATATTCCAGTACAACAAATATCCGCCAGGGGACTACGAGCGCCAGCTTAAAACCCAAAGGACTTGGCGGTGCTTCAGACCCCCCTAGAGGAGCCTGTTCTAGAACCGATAACCCCCGTTCAACCTCACTACTCCTTGCTTTTCCCGCCTATATACCACCGTCGCCAGCTTACCCTGTGAAGGTACTACAGTAAGCAGAATGAGTAATACTCAAAACGTCAGGTCGAGGTGTAGCGTACGAAGTAGGAAGAAATGGGCTACATTATCTGATCCAGATTATTCACGGAAGGTTGTCTGAAACGACAATCCGAAGGTGGATTTAGCAGTAAAGGGGGAATAGAGTGCCCCCTTGAAGCCGGCTCTGAAGCGCGCACACACCGCCCGTCACTCTCCCCAACAACCGCCTACACCAAGGTAAATAACGCAATATCCGTCACAAGGGGAGGCAAGTCGTAACATGGTAAGTG
>Seq20 Ophidion marginatus RF25
CCACCGCGGTTATACGAATAAGGCACAAGTTAATAGACCAACGGCGTAAAGCGTGGTTAGAGACTACCTCAAAATAAAGTCGAAAGCCTTTTGGGCCGTTCCAAGTGTACAAAGGCATGAAGCTCCACTACGAAAGTGACTTTACAACAAAGACCCTTGAATCCACGAAAGCTTAGGTACAAACTGGGATTAGATACCCCACTATGCTAAGCCTTAAACATAGACATACTCTGTCCGCCAGGGTATTACGAGCATCAGCTTAAAACCCAAAGGACTTGGCGGTACTTTACACCCACCTAGAGGAGCCTGTCCTATAACCCGATAGTCCCCGTTAAACCTTACCCCTTCTTGTTCATTCCCGCCTATATACCGCCGTCGTCAGCCTACCCTGTGAAGGTTTGAAAGAACGCTCAATTGGTATAACCCAAAACGTCAGGTCGAGGTGTAGCGAATGAAGGGGAAAGAGATGGGCTACATTTTCTGTGTCAGAAAATTACTGAAGGGTAGAATGAAACAAACCCTGAAGGAGGATTTAGCAGTAAGTCTAGAATAGAGTGCTAGACTGAAGCCGGCCATAAAGTGCGCACACACCGCCCGTCACTCTCCCTAGAAACATTAATTATAGAACTTAACACAAATACTATTCAAAAGGGAGGCAAGTCGTAACATGGTAAGTG
>Seq21 Ophidion marginatus RF26
AATAAGGCACAAGTTAATAGACCAACGGCGTAAAGCGTGGTTAGAGACTACCTCAAAATAAAGTCGAAAGCCTTTTGGGCCGTTCCAAGTGTACAAAGGCATGAAGCTCCACTACGAAAGTGACTTTACAACAAAGACCCTTGAATCCACGAAAGCTTAGGTACAAACTGGGATTAGATACCCCACTATGCTAAGCCTTAAACATAGACATACTCTGTCCGCCAGGGTATTACGAGCATCAGCTTAAAACCCAAAGGACTTGGCGGTACTTTACACCCACCTAGAGGAGCCTGTCCTATAACCCGATAGTCCCCGTTAAACCTTACCCCTTCTTGTTCATTCCCGCCTATATACCGCCGTCGTCAGCCTACCCTGTGAAGGTTTGAAAGAACGCTCAATTGGTATAACCCAAAACGTCAGGTCGAGGTGTAGCGAATGAAGGGGAAAGAGATGGGCTACATTTTCTGTATCAGAAAATTACTGAAGGGTAGAATGAAACAAACCCTGAAGGAGGATTTAGCAGTAAGTCTAGAATAGAGTGCTAGACTGAAGCCGGCCATAAAGTGCGCACACACCGCCCGTCACTCTCCCTAGAAACATTAATTATAGAACTTAACACAAATACTATTCAAAAGGGAGGCAAGTCGTAACATGGTAAGTG
>Seq22 Alosa sapidissima RF35
CCACCGCGGTTATACGAGAGGCCCTAGTTGATTCACTCGGCGTAAAGAGTGGTTATGGAGAATAAAATACTAAAGCCGAAGGCCCCTTAGGCCGTCATACGCACCTAGAGGCTCGAATTATAGACACGAAAGTAGCTTTACCCCTTCCCACCAGAACCCACGACAGCTGGGACACAAACTGGGATTAGATACCCCACTATGCCCCGCCGTAAACTTAGATATTCCAGTACAACAAATATCCGCCAGGGGACTACGAGCGCCAGCTTAAAACCCAAAGGACTTGGCGGTGCTTCAGACCCCCCTAGAGGAGCCTGTTCTAGAACCGATAACCCCCGTTCAACCTCACTACTCCTTGCTTTTCCCGCCTATATACCACCGTCGCCAGCTTACCCTGTGAAGGTACTACAGTAAGCAGAATGAGTAATACTCAAAACGTCAGGTCGAGGTGTAGCGTACGAAGTAGGAAGAAATGGGCTACATTATCTGATCCAGATTATTCACGGAAGATTGTCTGAAACGACAATCCGAAGGTGGATTTAGCAGTAAAGGGGGAATAGAGTGCCCCCTTGAAGCCGGCTCTGAAGCGCGCACACACCGCCCGTCACTCTCCCCAACAACCACCCACACCAAGGTAAATAACACAACACCCGTCACAAGGGGAGGCAAGTCGTAACATGGTAAGTG
>Seq23 Alosa sapidissima RF36
CCACCGCGGTTATACGAGAGGCCCTAGTTGATTCACTCGGCGTAAAGAGTGGTTATGGAGAATAAAATACTAAAGCCGAAGGCCCCTTAGGCCGTCATACGCACCTAGAGGCTCGAATTATAGACACGAAAGTAGCTTTACCCCTTCCCACCAGAACCCACGACAGCTGGGACACAAACTGGGATTAGATACCCCACTATGCCCCGCCGTAAACTTAGATATTCCAGTACAACAAATATCCGCCAGGGGACTACGAGCGCCAGCTTAAAACCCAAAGGACTTGGCGGTGCTTCAGACCCCCCTAGAGGAGCCTGTTCTAGAACCGATAACCCCCGTTCAACCTCACTACTCCTTGCTTTTCCCGCCTATATACCACCGTCGCCAGCTTACCCTGTGAAGGTACTACAGTAAGCAGAATGAGTAATACTCAAAACGTCAGGTCGAGGTGTAGCGTACGAAGTAGGAAGAAATGGGCTACATTATCTGATCCAGATTATTCACGGAAGATTGTCTGAAACGACAATCCGAAGGTGGATTTAGCAGTAAAGGGGGAATAGAGTGCCCCCTTGAAGCCGGCTCTGAAGCGCGCACACACCGCCCGTCACTCTCCCCAACAACCGCCCACACCAAGGTAAATAACACAACACCCGTCACAAGGGGAGGCAAGTCGTAACATGGTAAGTG
>Seq24 Lopholatilus_chamaeleonticeps RF37
CCACCGCGGTTATACGAGAGACCCAAGTTGTTAAATCACGGCGTAAAGGGTGGTTAAGACACATCAAATAATAGAGCCGAATACTTACAAAGTTGTTATACACACACGAAACTAAGAAGCCCGATCACGAAAGTGGCTTTATAATATCTGAACCCACGTAAGCTATGACACAAACTGGGATTAGATACCCCATTATGCTTAGCCGTAAACATCGACAGCATTTTATACCCGCTGTCCGCCCGGGGACTACGAGCAACAGCTTAAAACCCAAAGGACTTGGCGGTGCTTTAGTCCCACCTAGAGGAGCCTGTTCTGGAACCGATAATCCCCGTTCAACCTCACCCTTTCTTGTTTCTCCCGCCTATATACCACCGTCGCAAGCTCACCCTATGAGGGATAAACAGTGAGCCCAATTGGCATTGCCCAGAACGTCAGGTCGAGGTGTAGCGAATGAAAGGGGAAGAAATGGGCTACATTCTCTAACACAGAGTATACGGAAGGTTACGCTGAAATATGTACCTGAAGGAGGATTTAGTAGTAAGCAGGAAGTAGAGTGTCCCGCTGAAACCGGCTCTGAAGCGCGCACACACCGCCCGTCACTCTCCCCGAGCTATAGAACCCAATTAACTAATAACCCATGACTGCAAAGGGGAGGCAAGTCGTAACATGGTAAGTG
>Seq25 Dasyatis centroura RF38
TTATACGAGTGACACAAATTAATATCCTACGGCGTTAAGGGTGATTAGAAATATCTCGCCCAAAATAAAGTTAAGACCCCATTAAGCTGTCATACGCTCTCATGCTTAAAAACATCATTCACGAAAGTAACTTTATATTAACAGAGTTTTTGACCTCACGACAGTTAAGACCCAAACTAGGATTAGATACCCTACTATGCTTAACCGTAAACATTGTTACAAGCATATTTACCTTAATACACCGCCTGAACACTACAAGCGCTAGCTTAAAATCCAAAGGACTTGGCGGTGCTCCAAACCCACCTAGAGGAGCCTGTTCTATAACCGATAATCCACGTTTAACCTCACCACTTCTTGCCCCTTCCGCCTATATACCGCCGTCGTCAGCTCACCCTATGAAGGCATAACAGTAAGCACAATGACCTTTACCCTCAATACGTCAGGTCGAGGTGTAGCGAATGAAGTGGGAAGAAATGGGCTACATTCTCTTTCTAGAACACACGAACAGAAGCATGAAAAACTTCTTAAAGGTGGATTTAGCAGTAAGTAAATTTCAGAACATTATACTGAAACCGGCTCTGGAGCGCGCACACACCGCCCGTCACTCTCCTCGAAAAATCACCATAAATTTCATAAAAAAACTTTACAACAAGAGGAGGCAAGTCGTAACATGGTAAGTG
>Seq26 Dasyatis centroura RF39
CCACCGCGGTTATACGAGTGACACAAATTAATATCCTACGGCGTTAAGGGTGATTAGAAATATCTCGCCCAAAATAAAGTTAAGACCCCATTAAGCTGTCATACGCTCTCATGCTTAAAAACATCATTCACGAAAGTAACTTTATATTAACAGAGTTTTTGACCTCACGACAGTTAAGACCCAAACTAGGATTAGATACCCTACTATGCTTAACCGTAAACATTGTTACAAGCATATTTACCTTAATACACCGCCTGAACACTACAAGCGCTAGCTTAAAATCCAAAGGACTTGGCGGTGCTCCAAACCCACCTAGAGGAGCCTGTTCTATAACCGATAATCCACGTTTAACCTCACCACTTCTTGCCCCTTCCGCCTATATACCGCCGTCGTCAGCTCACCCTATGAAGGCATAACAGTAAGCACAATGACCTTTACCCTCAATACGTCAGGTCGAGGTGTAGCGAATGAAGTGGGAAGAAATGGGCTACATTCTCTTTCTAGAACACACGAACAGAAGCATGAAAAACTTCTTAAAGGTGGATTTAGCAGTAAGTAAATTTCAGAACATTATACTGAAACCGGCTCTGGAGCGCGCACACACCGCCCGTCACTCTCCTCGAAAAATCACCATAAATTTCATAAAAAAACTTTACAACAAGAGGAGGCAAGTCGTAACATGGTAAGTG
>Seq27 Dasyatis centroura R8
CCACCGCGGTTATACGAGTGACACAAATTAATATCCTACGGCGTTAAGGGTGATTAGAAATATCTCGCCCAAAATAAAGTTAAGACCCCATTAAGCTGTCATACGCTCTCATGCTTAAAAACATCATTCACGAAAGTAACTTTATATTAACAGAGTTTTTGACCTCACGACAGTTAAGACCCAAACTAGGATTAGATACCCTACTATGCTTAACCGTAAACATTGTTACAAGCATATTTACCTTAATACACCGCCTGAACACTACAAGCGCTAGCTTAAAATCCAAAGGACTTGGCGGTGCTCCAAACCCACCTAGAGGAGCCTGTTCTATAACCGATAATCCACGTTTAACCTCACCACTTCTTGCCCCTTCCGCCTATATACCGCCGTCGTCAGCTCACCCTATGAAGGCATAACAGTAAGCACAATGACCTTTACCCTCAATACGTCAGGTCGAGGTGTAGCGAATGAAGTGGGAAGAAATGGGCTACATTCTCTTTCTAGAACACACGAACAGAAGCATGAAAAACTTCTTAAAGGTGGATTTAGCAGTAAGTAAATTTCAGAACATTATACTGAAACCGGCTCTGGAGCGCGCACACACCGCCCGTCACTCTCCTCGAAAAATCACCATAAATTTCATAAAAAAACTTTACAACAAGAGGAGGCAAGTCGTAACATGGTAAGTG
>Seq28 Dasyatis centroura RF6
CCACCGCGGTTATACGAGTGACACAAATTAATATCCTACGGCGTTAAGGGTGATTAGAAATATCTCGCCCAAAATAAAGTTAAGACCCCATTAAGCTGTCATACGCTCTCATGCTTAAAAACATCATTCACGAAAGTAACTTTATATTAACAGAGTTTTTGACCTCACGACAGTTAAGACCCAAACTAGGATTAGATACCCTACTATGCTTAACCGTAAACATTGTTACAAGCATATTTACCTTAATACACCGCCTGAACACTACAAGCGCTAGCTTAAAATCCAAAGGACTTGGCGGTGCTCCAAACCCACCTAGAGGAGCCTGTTCTATAACCGATAATCCACGTTTAACCTCACCACTTCTTGCCCCTTCCGCCTATATACCGCCGTCGTCAGCTCACCCTATGAAGGCATAACAGTAAGCACAATGACCTTTACCCTCAATACGTCAGGTCGAGGTGTAGCGAATGAAGTGGGAAGAAATGGGCTACATTCTCTTTCTAGAACACACGAACAGAAGCATGAAAAACTTCTTAAAGGTGGATTTAGCAGTAAGTAAATTTCAGAACATTATACTGAAACCGGCTCTGGAGCGCGCACACACCGCCCGTCACTCTCCTCGAAAAATCACCATAAATTTCATAAAAAAACTTTACAACAAGAGGAGGCAAGTCGTAACATGGTAAGTG
>Seq29 Dasyatis centroura RF7
CCACCGCGGTTATACGAGTGACACAAATTAATATCCTACGGCGTTAAGGGTGATTAGAAATATCTCGCCCAAAATAAAGTTAAGACCCCATTAAGCTGTCATACGCTCTCATGCTTAAAAACATCATTCACGAAAGTAACTTTATATTAACAGAGTTTTTGACCTCACGACAGTTAAGACCCAAACTAGGATTAGATACCCTACTATGCTTAACCGTAAACATTGTTACAAGCATATTTACCTTAATACACCGCCTGAACACTACAAGCGCTAGCTTAAAATCCAAAGGACTTGGCGGTGCTCCAAACCCACCTAGAGGAGCCTGTTCTATAACCGATAATCCACGTTTAACCTCACCACTTCTTGCCCCTTCCGCCTATATACCGCCGTCGTCAGCTCACCCTATGAAGGCATAACAGTAAGCACAATGACCTTTACCCTCAATACGTCAGGTCGAGGTGTAGCGAATGAAGTGGGAAGAAATGGGCTACATTCTCTTTCTAGAACACACGAACAGAAGCATGAAAAACTTCTTAAAGGTGGATTTAGCAGTAAGTAAATTTCAGAACATTATACTGAAACCGGCTCTGGAGCGCGCACACACCGCCCGTCACTCTCCTCGAAAAATCACCATAAATTTCATAAAAAAACTTTACAACAAGAGGAGGCAAGTCGTAACATGGTAAGTG
>Seq30 Myliobatis freminvillii RF30
CCACCGCGGTTATACGAGCGACACAAATTAATATTTTACGGCGTTAAGGGTGATTAGAATTAATCTCATCTTAAATAAAGTTAAGACCCCATTAAGCTGTCATATGCTCTCATGCTTAAAAACATCACTCACGAAAGTAACTTTATACAAACAGAGTTTTTGACCTCACGACAGTTAAGCCCCAAACTAGGATTAGATACCCTACTATGCTTAACTATAAACATTGTTATTAATGAACTTACCTTAATATCCGCCCGAGTACTACAAGCGCTAGCTTAAAACCCAAAGGACTTGGCGGTGCTCCAAATCCCCCTAGAGGAGCCTGTTCTATAACCGATAATCCGCGTTCAACCTCACCACTTCTTGCCTTTAACTGCCTATATACCGCCGTCGTCAGCTCACCCTATGAAAGTATAATAGTAAGCAAAATGACCTTTTCCCTCAATACGTCAGGTCGAGGTGTAGCGAATGAAGTGGGAAGAAATGGGCTACATTCTCTTTCCAGAGTACACGAACAGAAGTATGAAAATCTTCTTAAAGGCGGATTTAGCAGTAAGTAAACTTTAGAACATTATACTGAAACCGGCCCTGGAGCGCGCACACACCGCCCGTCACTCTCCTCGAATAATAATCACCCTAACTTTTATAAAAAGATCCATAAACAAGAGGAGGCAAGTCGTAACATGGTAAGTG
>Seq31 Myliobatis freminvillii RF40
CCACCGCGGTTATACGAGCGACACAAATTAATATTTTACGGCGTTAAGGGTGATTAGAATTAATCTCATCTTAAATAAAGTTAAGACCCCATTAAGCTGTCATATGCTCTCATGCTTAAAAACATCACTCACGAAAGTAACTTTATACAAACAGAGTTTTTGACCTCACGACAGTTAAGCCCCAAACTAGGATTAGATACCCTACTATGCTTAACTATAAACATTGTTATTAATGAACTTACCTTAATATCCGCCCGAGTACTACAAGCGCTAGCTTAAAACCCAAAGGACTTGGCGGTGCTCCAAATCCCCCTAGAGGAGCCTGTTCTATAACCGATAATCCGCGTTCAACCTCACCACTTCTTGCCTTTAACTGCCTATATACCGCCGTCGTCAGCTCACCCTATGAAAGTATAATAGTAAGCAAAATGACCTTTTCCCTCAATACGTCAGGTCGAGGTGTAGCGAATGAAGTGGGAAGAAATGGGCTACATTCTCTTTCCAGAGTACACGAACAGAAGTATGAAAATCTTCTTAAAGGCGGATTTAGCAGTAAGTAAACTTTAGAACATTATACTGAAACCGGCCCTGGAGCGCGCACACACCGCCCGTCACTCTCCTCGAATAATAATCACCCTAACTTTTATAAAAAGATCCATAAACAAGAGGAGGCAAGTCGTAACATGGTAAGTG
>Seq32 Myliobatis freminvillii RF41
CCACCGCGGTTATACGAGCGACACAAATTAATATTTTACGGCGTTAAGGGTGATTAGAATTAATCTCATCTTAAATAAAGTTAAGACCCCATTAAGCTGTCATATGCTCTCATGCTTAAAAACATCACTCACGAAAGTAACTTTATACAAACAGAGTTTTTGACCTCACGACAGTTAAGCCCCAAACTAGGATTAGATACCCTACTATGCTTAACTATAAACATTGTTATTAATGAACTTACCTTAATATCCGCCCGAGTACTACAAGCGCTAGCTTAAAACCCAAAGGACTTGGCGGTGCTCCAAATCCCCCTAGAGGAGCCTGTTCTATAACCGATAATCCGCGTTCAACCTCACCACTTCTTGCCTTTAACTGCCTATATACCGCCGTCGTCAGCTCACCCTATGAAAGTATAATAGTAAGCAAAATGACCTTTTCCCTCAATACGTCAGGTCGAGGTGTAGCGAATGAAGTGGGAAGAAATGGGCTACATTCTCTTTCCAGAGTACACGAACAGAAGTATGAAAATCTTCTTAAAGGCGGATTTAGCAGTAAGTAAACTTTAGAACATTATACTGAAACCGGCCCTGGAGCGCGCACACACCGCCCGTCACTCTCCTCGAATAATAATCACCCTAACTTTTATAAAAAGATCCATAAACAAGAGGAGGCAAGTCGTAACATGGTAAGTG
>Seq33 Myliobatis freminvillii RF1
CCACCGCGGTTATACGAGCGACACAAATTAATATTTTACGGCGTTAAGGGTGATTAGAATTAATCTCATCTTAAATAAAGTTAAGACCCCATTAAGCTGTCATATGCTCTCATGCTTAAAAACATCACTCACGAAAGTAACTTTATACAAACAGAGTTTTTGACCTCACGACAGTTAAGCCCCAAACTAGGATTAGATACCCTACTATGCTTAACTATAAACATTGTTATTAATGAACTTACCTTAATATCCGCCCGAGTACTACAAGCGCTAGCTTAAAACCCAAAGGACTTGGCGGTGCTCCAAATCCCCCTAGAGGAGCCTGTTCTATAACCGATAATCCGCGTTCAACCTCACCACTTCTTGCCTTTAACTGCCTATATACCGCCGTCGTCAGCTCACCCTATGAAAGTATAATAGTAAGCAAAATGACCTTTTCCCTCAATACGTCAGGTCGAGGTGTAGCGAATGAAGTGGGAAGAAATGGGCTACATTCTCTTTCCAGAGTACACGAACAGAAGTATGAAAATCTTCTTAAAGGCGGATTTAGCAGTAAGTAAACTTTAGAACATTATACTGAAACCGGCCCTGGAGCGCGCACACACCGCCCGTCACTCTCCTCGAATAATAATCACCCTAACTTTTATAAAAAGATCCATAAACAAGAGGAGGCAAGTCGTAACATGGTAAGTG
>Seq34 Myliobatis freminvillii RF2
CCACCGCGGTTATACGAGCGACACAAATTAATATTTTACGGCGTTAAGGGTGATTAGAATTAATCTCATCTTAAATAAAGTTAAGACCCCATTAAGCTGTCATATGCTCTCATGCTTAAAAACATCACTCACGAAAGTAACTTTATACAAACAGAGTTTTTGACCTCACGACAGTTAAGCCCCAAACTAGGATTAGATACCCTACTATGCTTAACTATAAACATTGTTATTAATGAACTTACCTTAATATCCGCCCGAGTACTACAAGCGCTAGCTTAAAACCCAAAGGACTTGGCGGTGCTCCAAATCCCCCTAGAGGAGCCTGTTCTATAACCGATAATCCGCGTTCAACCTCACCACTTCTTGCCTTTAACTGCCTATATACCGCCGTCGTCAGCTCACCCTATGAAAGTATAATAGTAAGCAAAATGACCTTTTCCCTCAATACGTCAGGTCGAGGTGTAGCGAATGAAGTGGGAAGAAATGGGCTACATTCTCTTTCCAGAGTACACGAACAGAAGTATGAAAATCTTCTTAAAGGCGGATTTAGCAGTAAGTAAACTTTAGAACATTATACTGAAACCGGCCCTGGAGCGCGCACACACCGCCCGTCACTCTCCTCGAATAATAATCACCCTAACTTTTATAAAAAGATCCATAAACAAGAGGAGGCAAGTCGTAACATGGTAAGTG
>Seq35 Mustelus canis RF42
CCACCGCGGTTATACGAGTGACTCATATTAACACACCCCGGCGTAAAGAGTGGTTTAAGAATGACCTTAAACAACTAAAGTTAAGACCTCCTAAAGCTGTTATACGCACCCATGAGAGGAATAATCCACAACGAAAGTGACTTTATACATCACGGAGCCTTGATGCCACGATAGTTGGGACCCAAACTAGGATTAAATACCCTACTATGTCCAACCACAAACTTAGACAATAAATCACTATATTGTTCGCCCGAGTACTACAAGCGCTAGCTTAAAACCCAAAGGACTTGGCGGTATCCCATACCCACCTAGAGGAGCCTGTTCTATAACCGATAATCCCCGTTCAACCTCACCACTTCTTGCCATTACCGTCTATATACCGCCGTCGTCAGCTCACCCTGTGAAGGGTTAAAAGTAAGCAAAAAGAATTAAAACTCCAAAACGTCAGGTCGAGGTGTAGCAAATGAAGTGGGAAGAAATGGGCTACATTTTTTACCAAAAATACACGAATGGTGAACTGAAAACACGCCTAAAGGTGGATTTAGCAGTAAGAGAAGATTAGAGTACTTCCCTGAAATTGGCTCTGGGATGCGCACACACCGCCCGTCACTCTCCTCAAAAACTACTTATTTTTTCATAAATATATTTCTTTAACAAGAGGAGGCAAGTCGTAACATGGTAAGTG
>Seq36 Mustelus canis RF43
CCACCGCGGTTATACGAGTGACTCATATTAACACACCCCGGCGTAAAGAGTGGTTTAAGAATGACCTTAAACAACTAAAGTTAAGACCTCATAAAGCTGTTATACGCACCCATGAGAGGAATAATCAACAACGAAAGTGACTTTATACATCAAGGAGCCTTGATGCCACGATAGTTGGGACCCAAACTAGGATTAGATACCCTACTATGTCCAACCACAAACTTAGACAATAAATCACTATATTGTTCGCCCGAGTACTACAAGCGCTAGCTTAAAACCCAAAGGACTTGGCGGTATCCCATACCCACCTAGAGGAGCCTGTTCTATAACCGATAATCCCCGTTCAACCTCACCACTTCTTGCCATTACCGTCTATATACCGCCGTCGTCAGCTCACCCTGTGAAGGGTTAAAAGTAAGCAAAAAGAATTAAAACTCCAAAACGTCAGGTCGAGGTGTAGCAAATGAAGTGGGAAGAAATGGGCTACATTTTTTACCAAAAATACACGAATGGTGAACTGAAAACACGCCTAAAGGTGGATTTAGCAGTAAGAGAAGATTAGAGTACTTCCCTGAAATTGGCTCTGGGATGCGCACACACCGCCCGTCACTCTCCTCAAAAACTACTTATTTTTTCATAAATATATTTCTTTAACAAGAGGAGGCAAGTCGTAACATGGTAAGTG
>Seq37 Mustelus canis RF44
CCACCGCGGTTATACGAGTGACTCATATTAACACACCCCGGCGTAAAGAGTGGTTTAAGAATGACCTTAAACAACTAAAGTTAAGACCTCATAAAGCTGTTATACGCACCCATGAGAGGAATAATCAACAACGAAAGTGACTTTATACATCAAGGAGCCTTGATGCCACGATAGTTGGGACCCAAACTAGGATTAGATACCCTACTATGTCCAACCACAAACTTAGACAATAAATCACTATATTGTTCGCCCGAGTACTACAAGCGCTAGCTTAAAACCCAAAGGACTTGGCGGTATCCCATACCCACCTAGAGGAGCCTGTTCTATAACCGATAATCCCCGTTCAACCTCACCACTTCTTGCCATTACCGTCTATATACCGCCGTCGTCAGCTCACCCTGTGAAGGGTTAAAAGTAAGCAAAAAGAATTAAAACTCCAAAACGTCAGGTCGAGGTGTAGCAAATGAAGTGGGAAGAAATGGGCTACATTTTTTACCAAAAATACACGAATGGTGAACTGAAAACACGCCTAAAGGTGGATTTAGCAGTAAGAGAAGATTAGAGTACTTCCCTGAAATTGGCTCTGGGATGCGCACACACCGCCCGTCACTCTCCTCAAAAACTACTTATTTTTTCATAAATATATTTCTTTAACAAGAGGAGGCAAGTCGTAACATGGTAAGTG
>Seq38 Mustelus canis RF10
CCACCGCGGTTATACGAGTGACTCATATTAACACACCCCGGCGTAAAGAGTGGTTTAAGAATGACCTTAAACAACTAAAGTTAAGACCTCATAAAGCTGTTATACGCACCCATGAGAGGAATAATCAACAACGAAAGTGACTTTATACATCAAGGAGCCTTGATGCCACGATAGTTGGGACCCAAACTAGGATTAGATACCCTACTATGTCCAACCACAAACTTAGACAATAAATCACTATATTGTTCGCCCGAGTACTACAAGCGCTAGCTTAAAACCCAAAGGACTTGGCGGTATCCCATACCCACCTAGAGGAGCCTGTTCTATAACCGATAATCCCCGTTCAACCTCACCACTTCTTGCCATTACCGTCTATATACCGCCGTCGTCAGCTCACCCTGTGAAGGGTTAAAAGTAAGCAAAAAGAATTAAAACTCCAAAACGTCAGGTCGAGGTGTAGCAAATGAAGTGGGAAGAAATGGGCTACATTTTTTACCAAAAATACACGAATGGTGAACTGAAAACACGCCTAAAGGTGGATTTAGCAGTAAGAGAAGATTAGAGTACTTCCCTGAAATTGGCTCTGGGATGCGCACACACCGCCCGTCACTCTCCTCAAAAACTACTTATTTTTTCATAAATATATTTCTTTAACAAGAGGAGGCAAGTCGTAACATGGTAAGTG
>Seq39 Mustelus canis RF9
CCACCGCGGTTATACGAGTGACTCATATTAACACACCCCGGCGTAAAGAGTGGTTTAAGAATGACCTTAAACAACTAAAGTTAAGACCTCATAAAGCTGTTATACGCACCCATGAGAGGAATAATCAACAACGAAAGTGACTTTATACATCAAGGAGCCTTGATGCCACGATAGTTGGGACCCAAACTAGGATTAGATACCCTACTATGTCCAACCACAAACTTAGACAATAAATCACTATATTGTTCGCCCGAGTACTACAAGCGCTAGCTTAAAACCCAAAGGACTTGGCGGTATCCCATACCCACCTAGAGGAGCCTGTTCTATAACCGATAATCCCCGTTCAACCTCACCACTTCTTGCCATTACCGTCTATATACCGCCGTCGTCAGCTCACCCTGTGAAGGGTTAAAAGTAAGCAAAAAGAATTAAAACTCCAAAACGTCAGGTCGAGGTGTAGCAAATGAAGTGGGAAGAAATGGGCTACATTTTTTACCAAAAATACACGAATGGTGAACTGAAAACACGCCTAAAGGTGGATTTAGCAGTAAGAGAAGATTAGAGTACTTCCCTGAAATTGGCTCTGGGATGCGCACACACCGCCCGTCACTCTCCTCAAAAACTACTTATTTTTTCATAAATATATTTCTTTAACAAGAGGAGGCAAGTCGTAACATGGTAAGTG
>Seq40 Squatina dumeril RF45
CCACCGCGGTTATACGAGTAACCCATATTAATACTTACCCGGCGTAAAGGGTGGTTACAGAAAAATCTGCAATAACTAAAGTTAAGACTCCATCAAGCTGTTATACGCACCCATGATTGGAAACATCAACAACGAAAGTGACTTTATTAAAATTAGAAACCTTGATTCCACGACAGTTGGGCCCCAAACTAGGATTAGATACCCTACTATGCCCATCTACAAACTTAGACAATAATTTACCATATTGTCCGCCAGAGTACTACAAGCGCTAGCTTAAAACCCAAAGGACTTGGCGGTGCCTCAGACCCCCCTAGAGGAGCCTGTTCTATAACCGATAATCCCCGTTAAACCTCACCACTCCTTGCCAATACCGCCTATATACCGCCGTCGTCAGCTCACCTTGTGAAAGGAAAAAAGTAAGCAAAAAGAATTAAATTCCAAACGTCAGGTCGAGGTGTAGCGAATGAAGTGGAAAGAAATGGGCTACATTTTCTATCAAGAAAACACGGATAGTAAACTGAAAAACTACTTAAAGGTGGATTTAACAGTAAGGGAAAATTAGAACATTTCCCTGAAGCCGGCTCTGAAGCGCGCACACACCGCCCGTCACTCTCCTCAACAAATCCATGCTTTTATTTAAAAAAATAATTTAATCAAGAGGAGGCAAGTCGTAACATGGTAAGTG
>Seq41 Squatina dumeril R12
CCACCGCGGTTATACGAGTAACCCATATTAATACTTACCCGGCGTAAAGGGTGGTTACAGAAAAATCTGCAATAACTAAAGTTAAGACTCCATCAAGCTGTTATACGCACCCATGATTGGAAACATCAACAACGAAAGTGACTTTATTAAAATTAGAAACCTTGATTCCACGACAGTTGGGCCCCAAACTAGGATTAGATACCCTACTATGCCCATCTACAAACTTAGACAATAATTTACCATATTGTCCGCCAGAGTACTACAAGCGCTAGCTTAAAACCCAAAGGACTTGGCGGTGCCTCAGACCCCCCTAGAGGAGCCTGTTCTATAACCGATAATCCCCGTTAAACCTCACCACTCCTTGCCAATACCGCCTATATACCGCCGTCGTCAGCTCACCTTGTGAAAGGAAAAAAGTAAGCAAAAAGAATTAAATTCCAAACGTCAGGTCGAGGTGTAGCGAATGAAGTGGAAAGAAATGGGCTACATTTTCTATCAAGAAAACACGGATAGTAAACTGAAAAACTACTTAAAGGTGGATTTAACAGTAAGGGAAAATTAGAACATTTCCCTGAAGCCGGCTCTGAAGCGCGCACACACCGCCCGTCACTCTCCTCAACAAATCCATGCTTTTATTTAAAAAAATAATTTAATCAAGAGGAGGCAAGTCGTAACATGGTAAGTG
>Seq42 Squatina dumeril RF11
CCACCGCGGTTATACGAGTAACCCATATTAATACTTACCCGGCGTAAAGGGTGGTTACAGAAAAATCTGCAATAACTAAAGTTAAGACTCCATCAAGCTGTTATACGCACCCATGATTGGAAACATCAACAACGAAAGTGACTTTATTAAAATTAGAAACCTTGATTCCACGACAGTTGGGCCCCAAACTAGGATTAGATACCCTACTATGCCCATCTACAAACTTAGACAATAATTTACCATATTGTCCGCCAGAGTACTACAAGCGCTAGCTTAAAACCCAAAGGACTTGGCGGTGCCTCAGACCCCCCTAGAGGAGCCTGTTCTATAACCGATAATCCCCGTTAAACCTCACCACTCCTTGCCAATACCGCCTATATACCGCCGTCGTCAGCTCACCTTGTGAAAGGAAAAAAGTAAGCAAAAAGAATTAAATTCCAAACGTCAGGTCGAGGTGTAGCGAATGAAGTGGAAAGAAATGGGCTACATTTTCTATCAAGAAAACACGGATAGTAAACTGAAAAACTACTTAAAGGTGGATTTAACAGTAAGGGAAAATTAGAACATTTCCCTGAAGCCGGCTCTGAAGCGCGCACACACCGCCCGTCACTCTCCTCAACAAATCCATGCTTTTATTTAAAAAAATAATTTAATCAAGAGGAGGCAAGTCGTAACATGGTAAGTG
>Seq43 Squatina dumeril RF46
CCACCGCGGTTATACGAGTAACCCATATTAATACTTACCCGGCGTAAAGGGTGGTTACAGAAAAATCTGCAATAACTAAAGTTAAGACTCCATCAAGCTGTTATACGCACCCATGATTGGAAACATCAACAACGAAAGTGACTTTATTAAAATTAGAAACCTTGATTCCACGACAGTTGGGCCCCAAACTAGGATTAGATACCCTACTATGCCCATCTACAAACTTAGACAATAATTTACCATATTGTCCGCCAGAGTACTACAAGCGCTAGCTTAAAACCCAAAGGACTTGGCGGTGCCTCAGACCCCCCTAGAGGAGCCTGTTCTATAACCGATAATCCCCGTTAAACCTCACCACTCCTTGCCAATACCGCCTATATACCGCCGTCGTCAGCTCACCTTGTGAAAGGAAAAAAGTAAGCAAAAAGAATTAAATTCCAAACGTCAGGTCGAGGTGTAGCGAATGAAGTGGAAAGAAATGGGCTACATTTTCTATCAAGAAAACACGGATAGTAAACTGAAAAACTACTTAAAGGTGGATTTAACAGTAAGGGAAAATTAGAACATTTCCCTGAAGCCGGCTCTGAAGCGCGCACACACCGCCCGTCACTCTCCTCAACAAATCCATGCTTTTATTTAAAAAAATAATTTAATCAAGAGGAGGCAAGTCGTAACATGGTAAGTG
>Seq44 Dipturus laevis RF3
CCACCGCGGTTATACGAGTAACTCACATTAATACTTCACGGCGTAAAGGGTGATTAAAAGTTTCTAAAAAGTACTAGAGTTATAACCTTATAAAGCTGTCATACGCACCTATAAAAGGAATAATACACTGACGAAAGTAACTTTAACAATTTAGAGCTTTTGACCTCACGACAGTTAAGACACAAACTAGGATTAGATACCCTACTATGCCTAACCATAAATAGACCTTTACTACCACTTACTTTGTTTAAGTCCGCCTGAGTACTACAAGCGCTAGCTTAAAACCCAAAGGACTTGGCGGTGCCCCAGACCCCCCTAGAGGAGCCTGTTCTATAACCGATAATCCACGTTAAACCTTACCACTTCTTGCTTTTACCGCCTATATACCGCCGTCGTCAGCTCACCCCATGAGGGCACAGAAGTAAGCATAATGGACTTCCTCCAAAACGTCAGGTCGAGGTGTAGCGAATGAAGTGGAAAGAAATGGGCTACATTTTCTCTAAAGAAAACACGGACAGTAAAATGAAAAATCACTTATAAGGTGGATTTAGCAGTAAGAAGAACTTAGGATATTTTTCTGAAATCGGCTCTGAGGCGCGCACACACCGCCCGTCACTCTCCTCAACTTATATCACTCCATTTTATAAATAACTTTTTACCCCAAGAGGAGGCAAGTCGTAACATGGTAAGTG
>Seq45 Gynmura altavela RF4
CCACCGCGGTTACACGAGTAACACAAATTAATATTTAACGGCATTAAGGGTGATTAGAAAAATCTCATTTTTAAATAAAGTTAAGGCCTCATCAAGCTGTCATACGCTCCCATGCTTAAAAACACCATTCACGAAAGTAACTTTAACACAACAGAATTTTTGACCTCACGACAGTTAAGACCCAAACTAGGATTAGATACCCTACTATGCTTAACTATAAACATTGCTATTAATAAATATACCTTAATATCCGCCTGAGTACTACAAGCGCTAGCTTAAAACCCAAAGGACTTGGCGGTGCTCCACACCCACCTAGAGGAGCCTGTTATGTAACCGATAACCCGCGTTTAACCTCACCACTTCTTGCTTTTCCCGCCTATATACCGCCGTCGTCAGCTCACCCTATGAAAGTATAACAGTAAGCAAAATGGCCCTTCCCCAATACGTCAGGTCGAGGTGTAGCGAATGAAGTGGAAAGAAATGGGCTACATTCTCTTTCCAGAGAACACGAACAGAAACATGAAAACTTTCTTAAAGGTGGATTTAGCAGTAAGTAAACTTTAGAACATTATACTGAACCCGGCTCTGGAGCGCGCACACACCGCCCGTCACTCTCCTCGAAACACCAACACTATCTTTTATAAAAAAAAATTACAACAAGAGGAGGCAAGTCGTAACATGGTAAGTG
>Seq46 Gymnura altavela RF5
CCACCGCGGTTACACGAGTAACACAAATTAATATTTAACGGCATTAAGGGTGATTAGAAAAATCTCATTTTTAAATAAAGTTAAGGCCTCATCAAGCTGTCATACGCTCCCATGCTTAAAAACACCATTCACGAAAGTAACTTTAACACAACAGAATTTTTGACCTCACGACAGTTAAGACCCAAACTAGGATTAGATACCCTACTATGCTTAACTATAAACATTGCTATTAATAAATATACCTTAATATCCGCCTGAGTACTACAAGCGCTAGCTTAAAACCCAAAGGACTTGGCGGTGCTCCACACCCACCTAGAGGAGCCTGTTATGTAACCGATAACCCGCGTTTAACCTCACCACTTCTTGCTTTTCCCGCCTATATACCGCCGTCGTCAGCTCACCCTATGAAAGTATAACAGTAAGCAAAATGGCCCTTCCCCAATACGTCAGGTCGAGGTGTAGCGAATGAAGTGGAAAGAAATGGGCTACATTCTCTTTCCAGAGAACACGAACAGAAACATGAAAACTTTCTTAAAGGTGGATTTAGCAGTAAGTAAACTTTAGAACATTATACTGAACCCGGCTCTGGAGCGCGCACACACCGCCCGTCACTCTCCTCGAAACACCAACACTATCTTTTATAAAAAAAAATTACAACAAGAGGAGGCAAGTCGTAACATGGTAAGTG
>Seq47 Squalus acanthias RF52
GCGGTTATACGAGTGACCCTTATTAATATTTTCCCGGCGTAAAGAGTGGTTTAAGAAAACCTTAAACAACTAAAGTTAAGACCTCATCAAGCCGTTATACGCTCTTATGAGAGGAATTATCAACAACGAAAGTGACTTTATAATATTAGAGACCTTGATGCCACGACAGTTGGGCCCCAAACTAGGATTAGATACCCTACTATGCCCAACCACAAACTTAGACAATAACCTACTACATTGTCCGCCAGAGTACTACAAGCGCTAGCTTAAAACCCAAAGGACTTGGCGGTGCTTCAGACCCCCCTAGAGGAGCCTGTTCTATAACCGATAATCCCCGTTAAACCTCACCACCCCTTGCCAATACCGCCTATATACCGCCGTCGTCAGCTCACCCTGTGAAGGATAAGAAGTAAGCAAAAAGAACTAACTCCCATACGTCAGGTCGAGGTGTAGCGAATGGAGTGGAAAGAAATGGGCTACATTTTCTATTAAGAAAACACGGATAGTAAACTGAAAATCTACTTCAAGGTGGATTTAGCAGTAAGGAAAAGTCAGAGTATTTTCCTGAAGCCGGCTCTGAAGCGCGCACACACCGCCCGTCACTCTCCTCAACAAAACCTTTATTTTATATAAAAAATTTATTTTACTAAGAGGAGGCAAGTCGTAACATGGTAAGTG
>Seq48 Micropogonias undulatus RF49
CCACCGCGGTTATACGAGAGGCCCAAGTTGATAGTCAACGGCGTAAAGAGTGGTTAGAAGGAAAACCAACTACTAAAGCCGAACGCCTTCAGGGCTGTTATACGCACATGAAGGTGAGAAGCCCACCCACGAAAGTGGCTTTATATCCTTGAATCCACGAAAGCTATGGCACAAACTGGGATTAGATACCCCACTATGCTTAGCCCTAAACATTGACAACAATATACACCTGTTGTCCGCCTGGGAACTACGAGCATCAGCTTAAAACCCAAAGGACTTGGCGGTGCTTTAGACCCACCTAGAGGAGCCTGTTCTAGAACCGATAACCCCCGTTCAACCTCACCCTTCTTTGTTTCCACCGCCTATATACCGCCGTCGTCAGCTTACCCTGTGAAGGACTTATAGTAAGCAAAATTGGTATAACCCTAAACGCCAGGTCGAGGTGTAGCGTATGGAAGGGGAAGAAATGGGCTACATTCTCTAATACAGAGAATACGAATGATGAACTGAAATGTACATCTGAAGGAGGATTTAGCAGTAAGCAGGAAATAGAGTGTCCCGCTGAAATTGGCCCTGAAGCGCGCACACACCGCCCGTCACTCTCCCCGAACAATTAATTATCAATTAAATAAAACCCCACCATAACGAAGGGGAGGCAAGTCGTAACATGGTAAGTG
>Seq49 Micropogonias undulatus R57
CCACCGCGGTTATACGAGAGGCCCAAGTTGATAGTCAACGGCGTAAAGAGTGGTTAGAAGGAAAACCAACTACTAAAGCCGAACGCCTTCAGGGCTGTTATACGCACATGAAGGTGAGAAGCCCACCCACGAAAGTGGCTTTATATCCTTGAATCCACGAAAGCTATGGCACAAACTGGGATTAGATACCCCACTATGCTTAGCCCTAAACATTGACAACAATATACACCTGTTGTCCGCCTGGGAACTACGAGCATCAGCTTAAAACCCAAAGGACTTGGCGGTGCTTTAGACCCACCTAGAGGAGCCTGTTCTAGAACCGATAACCCCCGTTCAACCTCACCCTTCTTTGTTTCCACCGCCTATATACCGCCGTCGTCAGCTTACCCTGTGAAGGACTTATAGTAAGCAAAATTGGTATAACCCTAAACGCCAGGTCGAGGTGTAGCGTATGGAAGGGGAAGAAATGGGCTACATTCTCTAATACAGAGAATACGAATGATGAACTGAAATGTACATCTGAAGGAGGATTTAGCAGTAAGCAGGAAATAGAGTGTCCCGCTGAAATTGGCCCTGAAGCGCGCACACACCGCCCGTCACTCTCCCCGAACAATTAATTATCAATTAAATAAAACCCCACCATAACGAAGGGGAGGCAAGTCGTAACATGGTAAGTG
>Seq50 Micropogonias undulatus R59
CCGCGGTTATACGAGAGGCCCAAGTTGATAGTCAACGGCGTAAAGAGTGGTTAGAAGGAAAACCAACTACTAAAGCCGAACGCCTTCAGGGCTGTTATACGCACATGAAGGTGAGAAGCCCACCCACGAAAGTGGCTTTATATCCTTGAATCCACGAAAGCTATGGCACAAACTGGGATTAGATACCCCACTATGCTTAGCCCTAAACATTGACAACAATATACACCTGTTGTCCGCCTGGGAACTACGAGCATCAGCTTAAAACCCAAAGGACTTGGCGGTGCTTTAGACCCACCTAGAGGAGCCTGTTCTAGAACCGATAACCCCCGTTCAACCTCACCCTTCTTTGTTTCCACCGCCTATATACCGCCGTCGTCAGCTTACCCTGTGAAGGACTTATAGTAAGCAAAATTGGTACAACCCTAAACGCCAGGTCGAGGTGTAGCGTATGGAAGGGGAAGAAATGGGCTACATTCTCTAATACAGAGAATACGAATGATGAACTGAAATGTACATCTGAAGGAGGATTTAGCAGTAAGCAGGAAATAGAGTGTCCCGCTGAAATTGGCCCTGAAGCGCGCACACACCGCCCGTCACTCTCCCCGAACAATTAATTATCAATTAAATAAAACCCCACCATAACGAAGGGGAGGCAAGTCGTAACATGGTAAGTG
>Seq51 Scomberomonus maculatus RF51
CCACCGCGGTTATACGAGAGGCCCAAGTTGACAAACTCCGGCGTAAAGCGTGGTTAAGGCATACTCTAAAACTAAAGCCGAATATCTTCAGAGCAGTCATACGCATCCGAAGACACGAAGCCCCACCACGAAAGTGGCTTTATGACCCCTGACCCCACGAAAGCTAGGACACAAACTGGGATTAGATACCCCACTATGCCTAGCCGTAAACATTGATAGAATTATACGCCCTCTATCCGCCCGGGTACTACGAGCATCAGCTTGAAACCCAAAGGACTTGGCGGTACTTTAGATCCCCCTAGAGGAGCCTGTTCTATAACCGATAACCCCCGTTCAACCTCACCCTCCCTTGTTTTTCCCGCCTATATACCGCCGTCGTAAGCTTACCCTGTGAAGGCCTAATAGTAAGCAAAATTGGCACTGCCCAGAACGTCAGGTCGAGGTGTAGCATATGAGAGGGGAAGAGATGGGCTACATTCGCTAGTCTAGCGAATACGAATGATAGTACTGAAACCGTACATCTGAAGGAGGATTTAGCAGTAAGTCGAAAATAGAGTGTTCTACTGAAGCTGGCTCTGAAGTGCGTACACACCGCCCGTCACTCTCCCCAAGCTCACAATACATTAATATACATAAAATGCCTAAACCGCTAAGGGGAGGCAAGTCGTAACATGGTAAGTG
>Seq52 Cynoscion regalia RF53
CCACCGCGGTTATACGAGAGGCCCAAGTAGATAGTCAACGGCGTAAAGAGTGGTTAGAAGAAACCCGTTACTAAAGCCGAACGCCCTCAAAGCTGTTATACGCACCCGAGGGTGAGAAGCCCACCCACGAAAGTGGCTTTACAACTTTGAACCCACGAAAGCTATGACACAAACTGGGATTAGATACCCCACTATGCTTAGCCTTAAACATTGACAACAACATACACCTGTTGTCCGCCTGGGTACTACGAGCATTAGCTTAAAACCCAAAGGACTTGGCGGTGCTTTAGACCCACCTAGAGGAGCCTGTTCTAGAACCGATAACCCCCGTTCAACCTCACCCTTCTTTGTTTTTCCCGCCTATATACCGCCGTCGTCAGCTTACCCTGTGAAGGGCCTATAGTAAGCAAAATTGGTACAACCCTAAACGCCAGGTCGAGGTGTAGCGTATGGAAGGGGAAGAAATGGGCTACATTCTCTAACATAGAGAAAACGAATGATGTACTGAAATATATATCTGAAGGAGGATTTAGCAGTAAGCAGGAAGTAGAGTGTTCCGCTGAAATTGGCCCTGAAGCGCGCACACACCGCCCGTCACTCTCCCCAAACTAATTTAACTCAATTAAATAAAACTCCAATACAGTAAAGGGGAGGCAAGTCGTAACATGGTAAGTG
>Seq53 Trachurus lathami RF56
CCACCGCGGTTATACGAGAGGCTCAAGTTGACAGACAACGGCGTAAAGAGTGGTTAAGGAAAACATTCAACTAAAGCGGAACCCCCTCATTGCTGTTATACGCTTCCGAGGGAATGAACCCCAACTACGAAGGTGGCTTTATATTACCTGAACCCACGAAAGCTAAGAAACAAACTGGGATTAGATACCCCACTATGCTTAGCCTTAAACATTGATTATTTATTACATCAAACATCCGCCCGGGAATTACGAACATTAGTTTAAAACCCAAAGGACTTGGCGGTGCTTAACATCCACCTAGAGGAGCCTGTTCTAGAACCGATAACCCCCGTTCAACCTCACCCTCCCTAGCTTTTTCCGCCTATATACCGCCGTCGTCAGCTTACCCTGTGAAGGACTAATAGTAAGCGCAATTGGTACAACCCAAAACGTCAGGCCGAGGTGTAGTGCATGAGAGGGGAAGAAATGGGCTACATTCGCTGCTCATCAGCGAATAACGAATGATGCATTGAAACTATGCAGCTGAAGGAGGATTTAGCAGTAAGTGGAAAGTAGAGTGTTCCACTGAAACCGGCTCTTAAGCGCGCACACACCGCCCGTCACCCTCCCCAAGCTCCTGGACCCTAATCCTACTTAAACCCTAACAAATGCGAAGGAGAGGAAAGTCGTAACATGGTAAGTG
>Seq54 Trachurus lathami RF64
CCACCGCGGTTATACGAGAGGCTCAAGTTGACAGACAACGGCGTAAAGAGTGGTTAAGGAAAACATTCAACTAAAGCGGAACCCCCTCATTGCTGTTATACGCTTCCGAGGGAATGAACCCCAACTACGAAGGTGGCTTTATATTACCTGAACCCACGAAAGCTAAGAAACAAACTGGGATTAGATACCCCACTATGCTTAGCCTTAAACATTGATTATTTATTACATCAAACATCCGCCCGGGAATTACGAACATTAGTTTAAAACCCAAAGGACTTGGCGGTGCTTAACATCCACCTAGAGGAGCCTGTTCTAGAACCGATAACCCCCGTTCAACCTCACCCTCCCTAGCTTTTTCCGCCTATATACCGCCGTCGTCAGCTTACCCTGTGAAGGACTAATAGTAAGCGCAATTGGTACAACCCAAAACGTCAGGCCGAGGTGTAGTGCATGAGAGGGGAAGAAATGGGCTACATTCGCTGCTCATCAGCGAATAACGAATGATGCATTGAAACTATGCAGCTGAAGGAGGATTTAGCAGTAAGTGGAAAGTAGAGTGTTCCACTGAAACCGGCTCTTAAGCGCGCACACACCGCCCGTCACCCTCCCCAAGCTCCTGGACCCTAATCCTACTTAAACCCTAACAAATGCGAAGGAGAGGAAAGTCGTAACATGGTAAGTG
>Seq55 Trachurus lathami RF75
CCACCGCGGTTATACGAGAGGCTCAAGTTGACAGACAACGGCGTAAAGAGTGGTTAAGGAAAACATTCAACTAAAGCGGAACCCCCTCATTGCTGTTATACGCTTCCGAGGGAATGAACCCCAACTACGAAGGTGGCTTTATATTACCTGAACCCACGAAAGCTAAGAAACAAACTGGGATTAGATACCCCACTATGCTTAGCCTTAAACATTGATTATTTATTACATCAAACATCCGCCCGGGAATTACGAACATTAGTTTAAAACCCAAAGGACTTGGCGGTGCTTAACATCCACCTAGAGGAGCCTGTTCTAGAACCGATAACCCCCGTTCAACCTCACCCTCCCTAGCTTTTTCCGCCTATATACCGCCGTCGTCAGCTTACCCTGTGAAGGACTAATAGTAAGCGCAATTGGTACAACCCAAAACGTCAGGCCGAGGTGTAGTGCATGAGAGGGGAAGAAATGGGCTACATTCGCTGCTCATCAGCGAATAACGAATGATGCATTGAAACTATGCAGCTGAAGGAGGATTTAGCAGTAAGTGGAAAGTAGAGTGTTCCACTGAAACCGGCTCTTAAGCGCGCACACACCGCCCGTCACCCTCCCCAAGCTCCTGGACCCTAATCCTACTTAAACCCTAACAAATGCGAAGGAGAGGAAAGTCGTAACATGGTAAGTG
>Seq56 Selene setapinnis RF58
CCACCGCGGTTATACGAGAGGCTCAAGTTGACAGACAACGGCGTAAAGCGTGGTTAAGGAAAATATTTTACTAAAGCGGAACGCCCTCACAGCTGTTATACGCTTCCGAGGGTATGAACCCCAACTACGAAGGTGGCTTTACATTACCTGAATCCACGAAAGCTAAGAAACAAACTGGGATTAGATACCCCACTATGCTTAGCCTTAAACATTGATCGTTTACCACATCAAACATCCGCCTGGGGATTACGAACACTAGTTTAAAACCCAAAGGACTTGGCGGTGCTTAACATCCACCTAGAGGAGCCTGTTCTAGAACCGATAACCCCCGTTAAACCTCACCCTCCCTAGCTTTCTCCCGCCTATATACCACCGTCGCCAGCTTACCCTGTGAAGGCCTAATAGTAAGCACAATTGGCATAGCCCAAAACGTCAGGTCGAGGTGTAGTGCATGAGAGGGGAAGAAATGGGCTACATTCGCTGCCCGCCAGCGAACACGAATGATGCATTGAAACATGCAGCTGAAGGAGGATTTAGCAGTAAGCAGAAAACAGAGTGTTCCGCTGAAACCGGCTCTTAAGCGCGCACACACCGCCCGTCACCCTCCCCAAGCACCTGGACCTAAATTTTCTTTAAAACCCCACAACCGCGAAGGAGAGGAAAGTCGTAACATGGTAAGCG
>Seq57 Selene setapinnis RF62
CCACCGCGGTTATACGAGAGGCTCAAGTTGACAGACAACGGCGTAAAGCGTGGTTAAGGAAAATATTTTACTAAAGCGGAACGCCCTCACAGCTGTTATACGCTTCCGAGGGTATGAACCCCAACTACGAAGGTGGCTTTACATTACCTGAATCCACGAAAGCTAAGAAACAAACTGGGATTAGATACCCCACTATGCTTAGCCTTAAACATTGATCGTTTACCACATCAAACATCCGCCTGGGGATTACGAACACTAGTTTAAAACCCAAAGGACTTGGCGGTGCTTAACATCCACCTAGAGGAGCCTGTTCTAGAACCGATAACCCCCGTTAAACCTCACCCTCCCTAGCTTTCTCCCGCCTATATACCACCGTCGCCAGCTTACCCTGTGAAGGCCTAATAGTAAGCACAATTGGCATAGCCCAAAACGTCAGGTCGAGGTGTAGTGCATGAGAGGGGAAGAAATGGGCTACATTCGCTGCCCGCCAGCGAACACGAATGATGCATTGAAACATGCAGCTGAAGGAGGATTTAGCAGTAAGCAGAAAACAGAGTGTTCCGCTGAAACCGGCTCTTAAGCGCGCACACACCGCCCGTCACCCTCCCCAAGCACCTGGACCTAAATTTTCTTTAAAACCCCACAATCGCGAAGGAGAGGAAAGTCGTAACATGGTAAGCG
>Seq58 Mullus auratus RF60
CCACCGCGGTTAGACGAGAGGCCCAAGTTGATAGGGAACGGCGTAAAGTGTGGTTAAGGAACATATATAGTAAAGCCGAACATCTTCAACGTTGTTATAAGCTCTCGAAGATTGGAAGCCCTACTACGAAAGTGGCTTTACCACCCCCGAACCCACGAAAGCCAGGGGACAAACTGGGATTAGATACCCCACTATGCCTGGTCATAAACACTGATAAACTATTACATATATTATCCGCCTGGGTATTACGAGCGCTAGCTTAAAACCCAAAGGACTTGGCGGTGCTTTAGACCCACCTAGAGGAGCCTGTTCTATAACCGATGATCCCCGTTCAACCTCACCCTTCCGTTTGTTCTGCCTATATACCGCCGTCGCCAGCCCATCCCGTGAGGGATATGTACTGAGCCACCCCGGTAATGCCTTCGATGACAGGTCGAGGTGTAGCATGTGGAAGGGGAAGTAATGGGCTACATTCACTGCCCCAGTGAACCACGACTGACACGGTGAAAGCTGTGCCTAAAGGTGGATTTAGTAGTAAGAGGAGAGTAGAGTGCCCCTCTGAACTTGGCCCTGAAGTGCGTACACATCGCCCGTCACTCTCCCCGAATTAGTCTTCGACCAGTAACTAACATCTAGACGATGTAGAGGGGAGGCAAGTCGTAACACGGTAAGTG
>Seq59 Mullus auratus RF66
CCACCGCGGTTAGACGAGAGGCCCAAGTTGATAGGGAACGGCGTAAAGTGTGGTTAAGGAACATATATAGTAAAGCCGAACATCTTCAACGTTGTTATAAGCTCTCGAAGATTGGAAGCCCTACTACGAAAGTGGCTTTACCACCCCCGAACCCACGAAAGCCAGGGGACAAACTGGGATTAGATACCCCACTATGCCTGGTCATAAACACTGATAAACTATTACATATATTATCCGCCTGGGTATTACGAGCGCTAGCTTAAAACCCAAAGGACTTGGCGGTGCTTTAGACCCACCTAGAGGAGCCTGTTCTATAACCGATGATCCCCGTTCAACCTCACCCTTCCGTTTGTTCTGCCTATATACCGCCGTCGCCAGCCCATCCCGTGAGGGATATGTACTGAGCCACCCCGGTAATGCCTTCGATGACAGGTCGAGGTGTAGCATGTGGAAGGGGAAGTAATGGGCTACATTCACTGCCCCAGTGAACCACGACTGACACGGTGAAAGCTGTGCCTAAAGGTGGATTTAGTAGTAAGAGGAGAGTAGAGTGCCCCTCTGAACTTGGCCCTGAAGTGCGTACACATCGCCCGTCACTCTCCCCGAATTAGTCTTCGACCAGTAACTAACATCTAGACGATGTAGAGGGGAGGCAAGTCGTAACACGGTAAGTG
>Seq60 Conger oceanicus RF63
CCACCGCGGTTATACGTATGACTCAAATTGATACCTCCCGGCGTAAAGCGTGATTAGAGAAAAAAACAACTAAAGAAGAACAGCTTTCATGCCGTATCAAGCTTACAAAAACCTGAAAAACAACAACGAAAGTAACTTTAAACATTACTTGAATTCACGACCGTAAAGAAACAAACTGGGATTTGATACCCCACTATGCTTAACTGTAAACAAAGATGATAATACACAAACATCATCCGCCAGGGGATTACGAGCAAAGTTTAAAACCCAAAGGACTTGGCGGTGCCTCAAACCCACCTAGAGGAGCCTGTTCTATAACCGATAACCCCCGTTTAACCTCACCGCTTCTAGTTAAATCAACCTATATACCGCCGTCCCCAGCTTGCCTTATGAAAGACAGATAGCAAGCCAAATGGGCTATGCCCAAAAAGTCAGGTCGAGGTGTAGTTAATGAAGTGGGAAGAGATGGGCTACATTTTCTAACCCAGAACATTACGAAAAGTACTATGAAAGAAAACACAACTGAAGGTGGATTTAGCAGTAAAAAGACAATAGAGAGTTCTTTTGAAGTTGGCTCTGAGGCGCGTACACACCGCCCGTCACTCTCCTCATGGCATTTAAACGATTCAGTTTAATAAACACTTAGTTTAGCCAGCAGAGGGGGCAAGTCGTAACATGGTAAGTG
>Seq61 Conger oceanicus RF73
CCACCGCGGTTATACGTATGACTCAAATTGATACCTCCCGGCGTAAAGCGTGATTAGAGAAAAAAACAACTAAAGAAGAACAGCTTTCATGCCGTATCAAGCTTACAAAAACCTGAAAAACAACAACGAAAGTAACTTTAAACATTACTTGAATTCACGACCGTAAAGAAACAAACTGGGATTTGATACCCCACTATGCTTAACTGTAAACAAAGATGATAATACACAAACATCATCCGCCAGGGGATTACGAGCAAAGTTTAAAACCCAAAGGACTTGGCGGTGCCTCAAACCCACCTAGAGGAGCCTGTTCTATAACCGATAACCCCCGTTTAACCTCACCGCTTCTAGTTAAATCAACCTATATACCGCCGTCCCCAGCTTGCCTTATGAAAGACAGATAGCAAGCCAAATGGGCTATGCCCAAAAAGTCAGGTCGAGGTGTAGTTAATGAAGTGGGAAGAGATGGGCTACATTTTCTAACCCAGAACATTACGAAAAGTACTATGAAAGAAAACACAACTGAAGGTGGATTTAGCAGTAAAAAGACAATAGAGAGTTCTTTTGAAGTTGGCTCTGAGGCGCGTACACACCGCCCGTCACTCTCCTCATGGCATTTAAACGATTCAGTTTAATAAACACTTAGTTTAGCCAGCAGAGGGGGCAAGTCGTAACATGGTAAGTG
>Seq62 Pogonias cromis RF67
CCACCGCGGTTATACGAGAGGCCCAAGTCGATAGTCAACGGCGTAAAGAGTGGTTAGAAGAAATCCGTTACTAAAGCCGAACGCCCTCAAAGCTGTTATACGCATCCGAAGGTGAGAAGCCCATCCACGAAAGTGGCTTTACAATCTTGAACCCACGAAAGCTATGACACAAACTGGGATTAGATACCCCACTATGCTTAGCCCTAAACATTGACAACAACATACACCTGTTGTCCGCCTGGGAACTACGAGCATCAGCTTGAAACCCAAAGGACTTGGCGGTGCTTTAGATCCACCTAGAGGAGCCTGTTCTAGAACCGATAACCCCCGTTCAACCTCACCCTTCTTTGTTTTTCCCGCCTATATACCGCCGTCGTCAGCTTACCCTGTGAAGGACTCATAGTAAGCAAAATTGGTACAACCCTAAACGCCAGGTCGAGGTGTAGCGTATGGAAGGGGAAGAAATGGGCTACATTCTCTAACATAGAGAATAACGAATAATGCACTGAAACGTGCATCTGAAGGAGGATTTAGCAGTAAGCAGGAAATAGAGTGTCCCGCTGAAATTGGCCCTGAAGCGCGCACACACCGCCCGTCACTCTCCCCGAACTAATCAAGTTCAATTAAATAAAACCCCATTACAGTGAAGGGGAGGCAAGTCGTAACATGGTAAGTG
>Seq63 Myoxocephalus scorpius RF68
CCACCGCGGTTATACGAGAGGCCCAAGTTGACAAACACCGGCGTAAAGCGTGGTTAAGTAAAAACTCACACTAAAGCCAAACATCTTCCAGGCTGTTATACGCAACCGAAGACAGGAAGTTCAACCACGAAAGTGGCTTTATCTAGTCTGAACCCACGAAAGCTAAGGAACAAACTGGGATTAGATACCCCACTATGCCTAGCCCTAAACATTGATAGTACTATACACCCACTATCCGCCCGGGAACTACGAGCAATAGCTTAAAACCCAAAGGACTTGGCGGTGCTTTAGATCCACCTAGAGGAGCCTGTTCTAGAACCGATAACCCCCGTTCAACCTCACCCTTCCTTGTTTAACCCGCCTATATACCGCCGTCGTCAGCTTACCCTGTGAGGGACTAATAGTAAGCAAAACTGGTACAGCCTAAAACGTCAGGTCGAGGTGTAGCGTATGGAGGGGGAAGAAATGGGCTACATTCGCTATTACAGCGAACACGAATGATGCACTGAAACGTTCATCTGAAGGAGGATTTAGCAGTAAGCAGGAAATAGAGCGTCCAGCTGAAATTGGCCCTGAAGCGCGCACACACCGCCCGTCACTCTCCCCAAAGACGCAAATCAATTAACTAAAACCTAATAATTAAAAAGGGGAGGCAAGTCGTAACATGGTAAGCG
>Seq64 Myoxocephalus aenaeus RF72
CCACCGCGGTTATACGAGAGGCCCAAGTTGACAAACACCGGCGTAAAGCGTGGTTAAGTAAAAACTCACACTAAAGCCAAACATCTTCCAGGCTGTTATACGCAACCGAAGACAGGAAGTTCAACCACGAAAGTGGCTTTATCTAATCTGAACCCACGAAAGCTAAGGAACAAACTGGGATTAGATACCCCACTATGCCTAGCCCTAAACATTGATAGTACTATACACCCACTATCCGCCCGGGAACTACGAGCAATAGCTTAAAACCCAAAGGACTTGGCGGTGCTTTAGATCCACCTAGAGGAGCCTGTTCTAGAACCGATAACCCCCGTTCAACCTCACCCTTCCTTGTTTAACCCGCCTATATACCGCCGTCGTCAGCTTACCCTGTGAGGGACTAATAGTAAGCAAAACTGGCACAGCCTAAAACGTCAGGTCGAGGTGTAGCGTATGGAGGGGGAAGAAATGGGCTACATTCGCTATTACAGCGAATACGAATGATGCACTGAAACGTTCATCTGAAGGAGGATTTAGCAGTAAGCAGGAAATAGAGCGTCCAGCTGAAATTGGCCCTGAAGCGCGCACACACCGCCCGTCACTCTCCCCAAAGACGCAAATCAATTAACTAAAACCTAATAATTAAAAAGGGGAGGCAAGTCGTAACATGGTAAGCG
>Seq65 Hippoglossina oblonga RF55
CCACCGCGGTTATACGAGAGGCCCAAGTTGACAGACAGCGGCGTAAAGGGTGGTTAGGGAAATCAACCAAACTAAAGCTGAACACTTTCAAAGCTGTTATATGCATCCGAAAGTATGAAACCCAATCACGAAAGTAGCTTTATTTAACCTGAACCCACGAAAGCTAAGAAACAAACTGGGATTAGATACCCCACTATGCTTAGCCCTAAACATCGATTGTAAAATACACTCAAAATCCGCCCGGGTATTACGAACATTAGTTTAAAACCCAAAGGACTTGGCGGTGCTTAACATCCACCTAGAGGAGCCTGTTCTAGAACCGATAACCCCCGTTAAACCTCACCCCCTCTTGCCTTGTCCGCCTATATACCACCGTCGTCAGCTTACCCTGTGAAGGCTTAACAGTAAGCAAAGTTGGCAAAGCCCAAAACGTCAGGTCGAGGTGTAGTGAATGAGGGGGGAAGAAATGGGCTACATTTACTAGGTATAGTAAAAACGAATGATGCATTGAAACATGCAACTGAAGGAGGATTTAGCAGTAAGCAGGAAATAGAGCGTCCCGCTGAAACCGGCCCTAAAGCGCGCACACACCGCCCGTCACCCTCCCCAAGCCCCCAAATTTAAACTAACTAAAAAAAACAACCTGCGAAGGAGAGGAAAGTCGTAACATGGTAAGTG
>Seq66 Hippoglossina oblonga RF69
CCACCGCGGTTATACGAGAGGCCCAAGTTGACAGACAGCGGCGTAAAGGGTGGTTAGGGAAATCAACCAAACTAAAGCTGAACACTTTCAAAGCTGTTATATGCATCCGAAAGTATGAAACCCAATCACGAAAGTAGCTTTATTTAACCTGAACCCACGAAAGCTAAGAAACAAACTGGGATTAGATACCCCACTATGCTTAGCCCTAAACATCGATTGTAAGATACACTCAAAATCCGCCCGGGTATTACGAACATTAGTTTAAAACCCAAAGGACTTGGCGGTGCTTAACATCCACCTAGAGGAGCCTGTTCTAGAACCGATAACCCCCGTTAAACCTCACCCCCTCTTGCCTTGTCCGCCTATATACCACCGTCGTCAGCTTACCCTGTGAAGGCTTAACAGTAAGCAAAGTTGGCAAAGCCCAAAACGTCAGGTCGAGGTGTAGTGAATGAGGGGGGAAGAAATGGGCTACATTTACTAGGTATAGTAAAAACGAATGATGCATTGAAACATGCAACTGAAGGAGGATTTAGCAGTAAGCAGGAAATAGAGCGTCCCGCTGAAACCGGCCCTAAAGCGCGCACACACCGCCCGTCACCCTCCCCAAGCCCCCAAATTTAAACTAACTAAAAAAAACAACCTGCGAAGGAGAGGAAAGTCGTAACATGGTAAGTG
>Seq67 Limanda ferruginea RF65
CCACCGCGGTTATACGAGAGGCCCAAGTTGACAAACAACGGCGTAAAGAGTGGTTAGGGGATTTACTAAACTAGAGCCGAACGCTTTCAAAGCTGTTATACGCACCCGAAAGTATGAAACCCAATTACGAAAGTAGCTCTACCTATCCTGAACCCACGAAAGCTAAGGAACAAACTGGGATTAGATACCCCACTATGCTTAGCCCTAAACATCGATTGCACCATACACTCCATATCCGCCCGGGAATTATGAACGTCAGTTTAAAACCCAAAGGACTTGGCGGTGCTTAACATCCACCTAGAGGAGCCTGTTCTAGAACCGATAACCCCCGTTAAACCTCACCCTCTCTTGTTTTATCCGCCTATATACCACCGTCGTCAGCTTACCCTGTGAAGGATTTACAGTAAGCAAAATTGGCACAGCCCAAAACGTCAGGTCGAGGTGTAGTGAATGAGGGGGGAAGAAATGGGCTACATTTGCTAAACATAGCAAACACGAATGTTGCATTGAAACATGCAGCTGAAGGAGGATTTAGCAGTAAGCAGGAAGTAGAGCGTCCCGCTGAAACTGGCCCTAAAGCGCGCACACACCGCCCGTCACCCTCCCCAAGCCCCCTGAACTAATCTAATTAAAAGCCAACAACCCGCGAAGGGGAGGAAAGTCGTAACATGGTAAGTG
>Seq68 Limanda ferruginea RF70
CCACCGCGGTTATACGAGAGGCCCAAGTTGACAAACAACGGCGTAAAGAGTGGTTAGGGGATTTACTAAACTAGAGCCGAACGCTTTCAAAGCTGTTATACGCACCCGAAAGTATGAAACCCAATTACGAAAGTAGCTCTACCTATCCTGAACCCACGAAAGCTAAGGAACAAACTGGGATTAGATACCCCACTATGCTTAGCCCTAAACATCGATTGCACCATACACTCCATATCCGCCCGGGAATTATGAACGTCAGTTTAAAACCCAAAGGACTTGGCGGTGCTTAACATCCACCTAGAGGAGCCTGTTCTAGAACCGATAACCCCCGTTAAACCTCACCCTCTCTTGTTTTATCCGCCTATATACCACCGTCGTCAGCTTACCCTGTGAAGGATTTACAGTAAGCAAAATTGGCACAGCCCAAAACGTCAGGTCGAGGTGTAGTGAATGAGGGGGGAAGAAATGGGCTACATTTGCTAAACATAGCAAACACGAATGTTGCATTGAAACATGCAGCTGAAGGAGGATTTAGCAGTAAGCAGGAAGTAGAGCGTCCCGCTGAAACTGGCCCTAAAGCGCGCACACACCGCCCGTCACCCTCCCCAAGCCCCCTGAACTAATCTAATTAAAAGCCAACAACCCGCGAAGGGGAGGAAAGTCGTAACATGGTAAGTG
>Seq69 Pholis gunnellus RF61
CCACCGCGGTTATACGAGAGGCCCAAGTTGACAGACATCGGCGTAAAGAGTGGTTAAGTTAAAATTGTACTAAAGCCGAACATCCTCCAGGCTGTTATACGCATCCGAAGATAAGAAGTTCAACCACGAAGGTAGCTTTATTTAGTCTGAACCCACGAAAGCTACGGCACAAACTGGGATTAGATACCCCACTATGCCTAGCCCTAAACATTGATAGTATTATACACCCACTATCCGCCTGGGAACTACGAGCATTAGCTTAAAACCCAAAGGACTTGGCGGTGCTTTAGATCCACCTAGAGGAGCCTGTTCTAGAACCGATAACCCCCGTTCAACCTCACCTTTCCTTGTTTTTCCCGCCTATATACCGCCGTCGTCAGCTTACCCTGTGAAGGTCAAATAGTAAGCAAAACTGGTAGAACCCAAAACGTCAGGTCGAGGTGTAGCGTATGGGAAGGGAAGAAATGGGCTACATTCGCTAGCATAGCGAATACGGACGATGCACTGAAACGTACATCTGAAGGAGGATTTAGCAGTAAGCAGGAAATAGAGTGTTCCGCTGAAATTGGCCCTGAAGCGCGCACACACCGCCCGTCACTCTCCCCAAGCCTACCAACTTAATTAATTAAACCACAATAATCGCAAAGGGGAGGCAAGTCGTAACATGGTAAGTG
>Seq70 Pholis gunnellus RF76
CCACCGCGGTTATACGAGAGGCCCAAGTTGACAGACATCGGCGTAAAGAGTGGTTAAGTTAAAATTGTACTAAAGCCGAACATCCTCCAGGCTGTTATACGCATCCGAAGATAAGAAGTTCAACCACGAAGGTAGCTTTATTTAGTCTGAACCCACGAAAGCTACGGCACAAACTGGGATTAGATACCCCACTATGCCTAGCCCTAAACATTGATAGTATTATACACCCACTATCCGCCTGGGAACTACGAGCATTAGCTTAAAACCCAAAGGACTTGGCGGTGCTTTAGATCCACCTAGAGGAGCCTGTTCTAGAACCGATAACCCCCGTTCAACCTCACCTTTCCTTGTTTTTCCCGCCTATATACCGCCGTCGTCAGCTTACCCTGTGAAGGTCAAATAGTAAGCAAAACTGGTAGAACCCAAAACGTCAGGTCGAGGTGTAGCGTATGGGAAGGGAAGAAATGGGCTACATTCGCTAGCATAGCGAATACGGACGATGCACTGAAACGTACATCTGAAGGAGGATTTAGCAGTAAGCAGGAAATAGAGTGTTCCGCTGAAATTGGCCCTGAAGCGCGCACACACCGCCCGTCACTCTCCCCAAGCCTACCAACTTAATTAATTAAACCACAATAATCGCAAAGGGGAGGCAAGTCGTAACATGGTAAGTG
>Seq71 Pseudupeneus maculatus RF77
CAACCGCGGTTATACGAGAGGCCCAAGTTGATAGGTATCGGCGTAAAGGGTGGTTAGGGAAATATTAAATAATAAAGCCGAACATCTTCAACGCTGTTATACGCTCTCGAAGACTCGAAGCCCCACCACGAAAGTGGCTTTACCTCCCCCGAACCCACGAAAGCCAGGGTACAAACTGGGATTAGAGACCCCACTATGCCTGGCCGTAAACATTGATAAGATATTACACGCATTATCCGCCTGGGTACTACGAGCGCTAGCTTAAAACCCGAAGGACTTGGCGGTGCTTTAGACCCCCCTAGAGGAGCCTGTTTCTAGAACCGATAATCCCCGTTCAACCTCACCCCTCCCTGTTAATACTGCCTATATACCGCCGTCGCCAGCCCACCCTGTGAGGGACCTATAGTGGGCCAAACTGGTAACACCCCTAATGTCAGGTCGAGGTGTAGCGTATGGAGGGGGATGCAATGGGCTACATTCGCTGTAACAGCGAATCACGAAAGACATGCTGAAACTCATGTCTGAAGGTGGATTTAGCAGTAAGGGGAGAGCAGAGTGCCCCCCTGAAGTCGGCTCTGAAGCGTGCACACATCGCCCGTCACTCTCCCCGAATCAGTCTACACTGGTAATTAACAACATGACGTAAAAGAGGGGAGGCAAGTCGTAACATGGTAAGTG
>Seq72 Pseudupeneus maculatus RF78
CAACCGCGGTTATACGAGAGGCCCAAGTTGATAGGTATCGGCGTAAAGGGTGGTTAGGGAAATATTAAATAATAAAGCCGAACATCTTCAACGCTGTTATACGCTCTCGAAGACTCGAAGCCCCACCACGAAAGTGGCTTTACCTCCCCCGAACCCACGAAAGCCAGGGTACAAACTGGGATTAGAGACCCCACTATGCCTGGCCGTAAACATTGATAAGATATTACACGCATTATCCGCCTGGGTACTACGAGCGCTAGCTTAAAACCCGAAGGACTTGGCGGTGCTTTAGACCCCCCTAGAGGAGCCTGTTTCTAGAACCGATAATCCCCGTTCAACCTCACCCCTCCCTGTTAATACTGCCTATATACCGCCGTCGCCAGCCCACCCTGTGAGGGACCTATAGTGGGCCAAACTGGTAACACCCCTAATGTCAGGTCGAGGTGTAGCGTATGGAGGGGGATGCAATGGGCTACATTCGCTGTAACAGCGAATCACGAAAGACATGCTGAAACTCATGTCTGAAGGTGGATTTAGCAGTAAGGGGAGAGCAGAGTGCCCCCCTGAAGTCGGCTCTGAAGCGTGCACACATCGCCCGTCACTCTCCCCGAATCAGTCTACACTGGTAATTAACAACATGACGTAAAAGAGGGGAGGCAAGTCGTAACATGGTAA
>Seq73 Ulvaria subifurcata RF74
CCACCGCGGTTATACGAGAGGCCCAAGTTGACAGACATCGGCGTAAAGAGTGGTTAAGTTAAAATTTATACTAAAGCCGAACATCCTCAAGGCTGTTATACGCACCCGAAGATAAGAAGTTCAACCACGAAGGTGGCTTTATTTAGTCTGAACCCACGAAAGCTACGGCGCAAACTGGGATTAGATACCCCACTATGCCTAGCCCTAAACATTGATAGTACCCTACACCCACTATCCGCCTGGGAACTACGAGCATCAGCTTGAAACCCAAAGGACTTGGCGGTGCTTTAGATCCACCTAGAGGAGCCTGTTCTAGAACCGATAACCCCCGTTCAACCTCACCTTTCCTTGTTTTTCCCGCCTATATACCGCCGTCGTCAGCTTACCCTGTGAAGGTTTAATAGTAAGCAAAACTGGTAAAACCCTAAACGTCAGGTCGAGGTGTAGCGTATGGGAAGGGAAGAAATGGGCTACATTCGCTACTACAGCGAATACGGACGATGCACTGAAACGTTCATCTGAAGGAGGATTTAGCAGTAAGCAGGAAATAGAGTGTTCCGCTGAAATTGGCCCTGAAGCGCGCACACACCGCCCGTCACTCTCCCCAAGCCTACCAACCTAATTAACTAAACCCTAATAATCGCAAAGGGGAGGCAAGTCGTAACATGGTAAGTG
>Seq74 Ulvaria subifurcata RF80
CCACCGCGGTTATACGAGAGGCCCAAGTTGACAGACATCGGCGTAAAGAGTGGTTAAGTTAAAATTTATACTAAAGCCGAACATCCTCAAGGCTGTTATACGCACCCGAAGATAAGAAGTTCAACCACGAAGGTGGCTTTATTTAGTCTGAACCCACGAAAGCTACGGCGCAAACTGGGATTAGATACCCCACTATGCCTAGCCCTAAACATTGATAGTACCCTACACCCACTATCCGCCTGGGAACTACGAGCATCAGCTTGAAACCCAAAGGACTTGGCGGTGCTTTAGATCCACCTAGAGGAGCCTGTTCTAGAACCGATAACCCCCGTTCAACCTCACCTTTCCTTGTTTTTCCCGCCTATATACCGCCGTCGTCAGCTTACCCTGTGAAGGTTTAATAGTAAGCAAAACTGGTAAAACCCTAAACGTCAGGTCGAGGTGTAGCGTATGGGAAGGGAAGAAATGGGCTACATTCGCTACTACAGCGAATACGGACGATGCACTGAAACGTTCATCTGAAGGAGGATTTAGCAGTAAGCAGGAAATAGAGTGTTCCGCTGAAATTGGCCCTGAAGCGCGCACACACCGCCCGTCACTCTCCCCAAGCCTACCAACCTAATTAACTAAACCCTAATAATCGCAAAGGGGAGGCAAGTCGTAACATGGTAAGTG
>Seq75 Merluccius bilinearis RF54
CCACCGCGGTTATACGAGCGGCCCAAGTTGACAAAAAACGGCGTAAAGCGTGGTTAAAAAAATGTTAAAACTAGAGCCGAACAGCCTCAAAGCAGTTATACGCACTCGAGGCCACGAAGCACAATTACGAAAGTAGCTCTACTCTACTTTGACCCCACGAAAACCACAAAACAAACTGGGATTAGATACCCCACTATGTGTGGCTGTTAACATCGAGGGCCCGATACTCTGACCCTCCGCCCGGGGACTACGAGCACTAGCTTAAAACCCAAAGGACTTGGCGGTGCTTTACCCCCCACTAGAGGAGCCTGTTCTAGAACTGATAACCCCCGTTGAACCTCACCATCCCTCGTTTAACCCGCCTATATACCGCCGTCGTCAGCTTACCCTGTGAAGGTCAAATAGTAAGCAAAAATGGCTAAGCCAAAAACGTCAGGTCGAGGTGTAGTGAATGGGATGGGAAGAAATGGGCTACATTCTCTGCTTCAGAGAATACGAATGGCAGCCTGAAAACCCTGCCTGAAGGTGGATTTAGCAGTAAGGGAGGAATAGAGTGCCTCCCTGAAAACGGCCCTGAAGCGCGCACACACCGCCCGTCACTCTCCCCAAATAATTATTAATATTACCTAAAATGTTTTACCAAACGAGGGGAGGCAAGTCGTAACATGGTAAGCG
>Seq76 Prionotus carolinus RF16
GGTTATACGAGAGGCCCAAGTTGATAGTCATCGGCGTAAAGCGTGGTTTAAGTAAGAAATCCAAATAAAGACCGAAGGCCCTCAAAGCAGTTATACGCATTNGAGAGGCAGAAGTACAATAACGAAAGTGGCTTTAAACAACTTGACCCCACGAGAGCTATGGCACAAANTGGGATTAGATACCCCACTATGCTTAGCCCCAAACATTGATAGCACACCACATATGCTATCCGCCCGGGAAGTAAGTGCACGAGCTTGAAACCCAAAGGACTTGGCGGTGCTTTAGATCCCCCTAGAGGAGCCTGTTTTAGAACCGATAATCCCCGTTCAACCTCACCTTTCCTTGTTCCCCCCGCCTATATACCGCCGTCGCAAGCTTACCCCGTGATGGACTAATAGTAAGCATAATTGGTAGAACCCAAAACGTCAGGTCGAGGTGTAGCGCATGGGAAGGGAAGAAATGGGGTACATTCCCTAGCCAGGGAATACGAATGATGCCCTGAAAAAATGCATCTGAAGGAGGATTTAGTAGTAAGAGGGAAATAGAGCGTCCCAATGAAACTGGCCCTGAAGCGCGCACATACCGCCCGTCACTCTCCCC
>Seq77 Mola mola RF47
CCACCGCGGTTATACGAGAGGCCCAAGTTGTTAGTCCTCGGCGTAAAGAGTGGTTAGGAACAGCCCAGATACTAAAGCCAAACACCTTCAAAGCTGTTATACGCTCTCGAAGACAAGAAGTTCAACAACGAAAGTGGCTTTAAATTTTCCGAACCCACGAAAGCTATGGTACAAACTGGGATTAGATACCCCACTATGCCTAGCCGTAAACATTGACAGCAAGCTACATATGCTGTCCGCCCGGGAACTACGAGCATTAGCTTAAAACCCAAAGGACTTGGCGGTGCTTTAGATCCACCTAGAGGAGCCTGTTCTAGAACCGATAACCCCCGTTCAACCTCACCCTTCCTTGTTTCTCCCGCCTATATACCACCGCCGTCAGCTTACCCTGTGAAGGTCTAACAGTAAGCAAAATTGGCACAGCCCAAAACGTCAGGTCGAGGTGTAGCGTATGGAAGGGGAAGAAATGGGCTACATTCCCTCCCCCAGGGAATTACGGACGATGCATTGAAATATGCATCCGAAGGAGGATTTAGCAGTAAGTGAAAAATAGAGTGTCTCACTGAAATTGGCCCTGAAGCGCGCACACACCGCCCGTCACTCTCCCCGAGCTACCACACAGCCCCTTAATTTAAACCATTAAAACTGCAAAGGGGAGGCAAGTCGTAACATGGTAAGTG
