# Supplementary material for: GoFish: A versatile nested PCR strategy for environmental DNA assays for marine vertebrates
Source: PLoS One. 2018 Dec 11;13(12):e0198717. doi: 10.1371/journal.pone.0198717 (PMC6289459; doi:10.1371/journal.pone.0198717)
Supplement: S2 File — (FAS) [file pone.0198717.s005.fas]

>Seq1 [organism=Alosa mediocris] RF24
CTTTACCTAGTATTTGGTGCCTGAGCGGGGATAGTAGGCACTGCCTTAAGTCTCTTAATCCGAGCAGAACTAAGCCAACCCGGGGCACTTCTCGGAGACGATCAAATCTATAACGTCATCGTTACGGCGCACGCCTTCGTAATAATCTTCTTCATAGTAATGCCAATTCTAATTGGCGGCTTTGGGAACTGACTAGTCCCCCTTATGATCGGGGCACCAGACATGGCGTTCCCGCGAATGAACAACATGAGCTTCTGACTACTTCCGCCCTCATTCCTCCTTCTCCTTGCCTCATCCGGAGTTGAGGCCGGGGCAGGGACCGGGTGGACAGTCTACCCGCCCCTGGCAGGCAATCTTGCCCACGCCGGAGCGTCCGTCGATCTAACTATCTTCTCTCTCCACCTAGCAGGTATCTCATCAATTCTTGGGGCCATCAATTTTATTACCACAATTATTAATATGAAACCCCCTGCAATTTCACAATATCAAACACCCCTATTTGTATGATCCGTACTTGTGACGGCCGTTCTCCTTCTTCTCTCGCTCCCTGTGCTAGCTGCCGGAATTACAATGCTCCTAACAGACCGAAATCTAAATACAACCTTCTTTGACCCGGCAGGAGGAGGGGACCCAATTCTATATCAACACCTA
>Seq2 [organism=Alosa sapidissima] RF35
CTTTACCTAGTATTTGGTGCCTGAGCAGGGATAGTAGGCACTGCCTTAAGTCTCTTAATCCGAGCCGAACTGAGCCAACCCGGGGCGCTTCTCGGAGATGATCAGATCTACAACGTCATCGTTACGGCGCACGCCTTCGTAATAATCTTCTTCATAGTAATGCCAATTCTAATTGGCGGCTTTGGGAATTGACTGGTCCCCCTTATGATCGGGGCACCAGACATGGCATTCCCACGAATGAACAACATGAGCTTCTGACTACTTCCACCCTCATTCCTCCTCCTCCTTGCCTCCTCCGGAGTTGAGGCCGGGGCAGGAACCGGGTGAACAGTCTACCCACCTTTGGCAGGCAATCTTGCCCACGCCGGAGCATCCGTCGACCTAACTATCTTCTCTCTTCATCTAGCAGGTATTTCATCAATTCTTGGGGCCATTAATTTTATTACCACAATCATTAATATGAAACCCCCTGCAATTTCACAATATCAAACACCCCTATTTGTATGATCCGTGCTTGTAACGGCCGTTCTCCTTCTTCTCTCACTCCCTGTGCTAGCTGCTGGGATTACAATGCTCCTAACAGACCGAAATCTAAATACAACCTTCTTTGACCCGGCAGGGGGAGGGGACCCAATTTTATATCAACACCTA
>Seq3 [organism=Alosa sapidissima] RF36
CTTTACCTAGTATTTGGTGCCTGAGCAGGGATAGTAGGCACTGCCTTAAGTCTCTTAATCCGAGCCGAACTGAGCCAACCCGGGGCGCTTCTCGGAGATGATCAGATCTATAACGTCATCGTTACGGCGCACGCCTTCGTAATAATCTTCTTCATAGTAATGCCAATTCTAATTGGCGGCTTTGGGAATTGACTGGTCCCCCTTATGATCGGGGCACCAGACATGGCATTCCCACGAATGAACAACATGAGCTTCTGACTACTTCCACCCTCATTCCTCCTCCTCCTTGCCTCCTCCGGAGTTGAGGCCGGGGCAGGAACCGGGTGAACAGTCTACCCACCTTTGGCAGGCAATCTTGCCCACGCCGGAGCATCCGTCGACCTAACTATCTTCTCTCTTCATCTAGCAGGTATTTCATCAATTCTTGGGGCCATTAATTTTATTACCACAATCATTAATATGAAACCCCCTGCAATTTCACAATATCAAACACCCCTATTTGTATGATCCGTGCTTGTAACGGCCGTTCTCCTTCTTCTCTCACTCCCTGTGCTAGCTGCTGGGATTACAATGCTCCTAACAGACCGAAATCTAAATACAACCTTCTTTGACCCGGCAGGGGGAGGGGACCCAATTTTATATCAACACCTG
>Seq4 [organism=Scophthalmus aquosus] RF13
CTATACCTTATTTTCGGGGCCTGGGCCGGAATAGTGGGCACTGCCCTCAGCCTATTAATTCGTGCTGAACTTAGCCAACCCGGGGCTCTCCTCGGGGATGATCAGATTTACAATGTGATTGTTACAGCACATGCTTTTGTAATAATTTTTTTTATAGTTATGCCTATCATGATCGGAGGCTTTGGCAACTGACTTATCCCCCTTATGCTAGGTGCTCCCGACATAGCATTCCCCCGAATGAACAACATAAGCTTTTGACTCCTACCCCCCTCATTTTTTCTGCTCTTAGCTTCCTCCGGGGTAGAAGCCGGAGCCGGTACAGGGTGAACAGTTTACCCCCCTCTATCAGGAAATCTCGCCCATGCAGGTGCATCTGTAGATTTAACTATCTTCTCCCTCCACCTCGCGGGGATCTCCTCCATTTTAGGGGCCATCAACTTTATCACGACTGTAATCAATATAAAACCTACAGCTGTCTCTATGTACCAAGTCCCCCTATTTGTCTGAGCTGTTCTTATTACAGCCGTGCTCCTACTACTCTCCCTTCCTGTCCTTGCTGCCGGTATTACAATGCTTCTTACAGATCGCAACCTTAACACCGCCTTCTTTGACCCTGCAGGAGGCGGAGACCCAATCTTGTACCAACACCTA
>Seq5 [organism=Scophthalmus aquosus] RF14
CTATACCTTATTTTCGGGGCCTGGGCCGGAATAGTGGGCACTGCCCTCAGCCTATTAATTCGTGCTGAACTTAGCCAACCCGGGGCTCTCCTCGGGGATGATCAGATTTACAATGTGATTGTTACAGCACATGCTTTTGTAATAATTTTTTTTATAGTTATGCCTATCATGATCGGAGGCTTTGGCAACTGACTTATCCCCCTTATGCTAGGTGCTCCCGACATAGCATTCCCCCGAATGAACAACATAAGCTTTTGACTCCTACCCCCCTCATTTTTTCTGCTCTTAGCTTCCTCCGGGGTAGAAGCCGGAGCCGGTACAGGGTGAACAGTTTACCCCCCTCTATCAGGAAATCTCGCCCATGCAGGTGCATCTGTAGATTTAACTATCTTCTCCCTCCACCTCGCGGGGATCTCCTCCATTTTAGGGGCCATCAACTTTATTACGACTGTAATCAATATAAAACCTACAGCTGTCTCTATGTACCAAGTCCCCCTATTTGTCTGAGCTGTTCTTATTACAGCCGTGCTCCTACTACTCTCCCTTCCTGTCCTTGCTGCCGGTATTACAATGCTTCTTACAGATCGCAACCTTAACACCGCCTTCTTTGACCCTGCAGGAGGCGGAGACCCAATCTTGTACCAACACCTA
>Seq6 [organism=Myliobatis freminvillii] RF1
CTTTACTTGATCTTTGGTGCATGAGCAGGGATAGTGGGCACTGCCCTCAGTCTACTAATCCGAACAGAACTAAGTCAACCGGGGGCCTTGTTGGGTGACGACCAAATTTATAACGTGCTTGTTACCGCCCATGCCTTTGTAATAATTTTCTTCATGGTCATACCAATCATGATCGGCGGGTTTGGTAATTGGTTGGTCCCCTTAATAATTGGTGCTCCAGACATAGCCTTCCCACGAATAAACAACATAAGCTTCTGACTTCTCCCCCCGTCTTTTCTTCTGCTGCTGGCCTCAGCAGGAGTGGAGGCTGGAGCTGGCACTGGGTGAACAGTCTATCCCCCTCTAGCTGGCAACTTGGCACACGCCGGGGCTTCTGTAGATTTGACTATCTTTTCCCTACACTTAGCAGGGGTCTCCTCCATCCTAGCATCAATCAACTTTATCACTACAATTATTAATATAAAACCACCAGCAATTTCTCAATACCAAACACCACTATTTGTCTGATCTATTCTTATCACAACTATTCTTCTCTTACTGTCTCTACCCGTCCTAGCAGCCGGCATCACCATACTCCTCACAGATCGTAATCTTAATACAACCTTCTTCGACCCAGCAGGGGGTGGTGACCCCATTCTTTATCAACACCTC
>Seq7 [organism=Myliobatis freminvillii] RF2
CTTTACTTGATCTTTGGTGCATGAGCAGGGATAGTGGGCACTGCCCTCAGTCTACTAATCCGAACAGAACTAAGTCAACCGGGGGCCTTGTTGGGTGACGACCAAATTTATAACGTGCTTGTTACCGCCCATGCCTTTGTAATAATTTTCTTCATGGTCATACCAATCATGATCGGCGGGTTTGGTAATTGGTTGGTCCCCTTAATAATTGGTGCTCCAGACATAGCCTTCCCACGAATAAACAACATAAGCTTCTGACTTCTCCCCCCGTCTTTTCTTCTGCTGCTGGCCTCAGCAGGAGTGGAGGCTGGAGCTGGCACTGGGTGAACAGTCTATCCCCCTCTAGCTGGCAACTTGGCACACGCCGGGGCTTCTGTAGATTTGACTATCTTTTCCCTACACTTAGCAGGGGTCTCCTCCATCCTAGCATCAATCAACTTTATCACTACAATTATTAATATAAAACCACCAGCAATTTCTCAATACCAAACACCACTATTTGTCTGATCTATTCTTATCACAACTATTCTTCTCTTACTGTCTCTACCCGTCCTAGCAGCCGGCATCACCATACTCCTCACAGATCGTAATCTTAATACAACCTTCTTCGACCCAGCAGGGGGTGGTGACCCCATTCTTTATCAACACCTC
>Seq8 [organism=Dipturus laevis] RF3
CTTTACTTAATTTTTGGTGCCTGAGCAGGTATGGTCGGAACTGGCCTAAGTCTTTTAATCCGGGCGGAACTAAGTCAACCGGGGTCCCTCCTAGGTGACGATCAGATTTATAATGTCATTGTTACAGCCCATGCCTTTGTAATAATCTTTTTTATGGTTATACCAATTATAATCGGCGGGTTTGGTAATTGACTCGTCCCTTTAATAATTGGCTCCCCGGACATGGCCTTCCCACGCATGAATAACATAAGTTTTTGACTTCTACCCCCCTCCTTTCTCCTCCTCCTAGCCTCCGCTGGAGTTGAAGCCGGGGCCGGAACAGGTTGAACCGTCTACCCCCCTTTGGCAGGAAACCTGGCCCACGCGGGGGCCTCCGTAGACTTAACAATTTTCTCTCTTCACTTGGCAGGTATTTCATCTATTCTAGCCTCCATTAACTTCATCACCACAATTATTAACATAAAACCACCAGCAATCTCTCAGTACCAAACACCCTTATTCGTGTGATCAATTCTCGTTACAACTGTCTTACTTCTTATAGCCCTCCCAGTTCTAGCAGCCGGTATCACTATACTACTTACGGATCGTAATCTCAACACAACTTTCTTTGACCCGGCTGGGGGAGGCGACCCCATTCTATACCAACACTTA
>Seq9 [organism=Gymnura altavela] RF4
CTTTACCTAATCTTCGGTGCATGAGCAGGAATGGTAGGCACCGGCCTCAGCCTACTAATTCGAACAGAATTAAGTCAACCCGGGGCCCTATTAGGCGATGATCAAATCTACAATGTGATTGTTACCGCCCATGCCTTTGTAATAATTTTCTTCATGGTCATACCAATTATAATCGGTGGGTTTGGCAACTGACTAGTTCCCCTAATAATCGGTGCCCCAGACATAGCCTTCCCTCGAATAAATAACATAAGCTTCTGACTTCTTCCACCCTCCTTTCTTCTATTATTAGCCTCAGCAGGAGTTGAAGCTGGGGCCGGAACAGGTTGAACAGTTTACCCTCCACTAGCCAGTAACCTAGCACATGCCGGAGCATCCGTAGACCTAACTATTTTTTCCCTCCACTTGGCAGGTGTCTCCTCAATTCTGGCATCAATTAACTTCATCACTACAATCATCAACATAAAACCACCAGCAATCTCCCAGTACCAAACGCCCCTCTTTGTCTGATCCATTCTCATCACAACCATCCTTCTCCTACTTTCCCTCCCCGTCCTAGCAGCAGGTATTACTATACTCCTCACAGACCGCAATCTCAACACAACTTTCTTTGATCCCGCAGGAGGCGGGGACCCCATCCTTTATCAACATCTC
>Seq10 [organism=Gymnura altavela] RF5
CTTTACCTAATCTTCGGTGCATGAGCAGGAATGGTAGGCACCGGCCTCAGCCTACTAATTCGAACAGAATTAAGTCAACCCGGGGCCCTATTAGGCGATGATCAAATCTACAATGTGATTGTTACCGCCCATGCCTTTGTAATAATTTTCTTCATGGTCATACCAATTATAATCGGTGGGTTTGGCAACTGACTAGTTCCCCTAATAATCGGTGCCCCAGACATAGCCTTCCCTCGAATAAATAACATAAGCTTCTGACTTCTTCCACCCTCCTTTCTTCTATTATTAGCCTCAGCAGGAGTTGAAGCTGGGGCCGGAACAGGTTGAACAGTTTACCCTCCACTAGCCAGTAACCTAGCACATGCCGGAGCATCCGTAGACCTAACTATTTTTTCCCTCCACTTGGCAGGTGTCTCCTCAATTCTGGCATCAATTAACTTCATCACTACAATCATCAACATAAAACCACCAGCAATCTCCCAGTACCAAACGCCCCTCTTTGTCTGATCCATTCTCATCACAACCATCCTTCTCCTACTTTCCCTCCCCGTCCTAGCAGCAGGTATTACTATACTCCTCACAGACCGCAATCTCAACACAACTTTCTTTGATCCCGCAGGAGGCGGGGACCCCATCCTTTATCAACATCTC
>Seq11 [organism=Dasyatis centroura] RF7
CTTTATTTAATCTTTGGTGCATGAGCGGGGATAGTGGGTACTGGTCTCAGTCTATTAATCCGAACAGAATTAAGCCAACCAGGCGCATTATTGGGTGATGACCAAATCTACAATGTAATTGTCACCGCCCACGCCTTCGTAATAATTTTCTTCATAGTAATACCAATCATGATCGGAGGGTTTGGTAATTGACTAGTCCCCTTGATAATTGGTGCTCCGGACATGGCCTTTCCACGACTAAATAACATAAGTTTTTGACTCCTTCCCCCATCTTTCCTTCTACTGCTGGCCTCAGCAGGAGTAGAAGCCGGGGCCGGTACAGGATGAACAGTCTACCCCCCGTTAGCTGGTAATCTTGCACACGCCGGAGCTTCCGTAGATCTTGCTATCTTTTCCCTCCATTTAGCCGGTGTTTCCTCTATCCTAGCATCCATTAACTTTATTACAACAATTATCAACATAAAACCCCCTGCAATCTCCCAATACCAAACACCTCTCTTTGTTTGATCCATCCTCATTACAACAGTTCTCCTTTTACTATCACTCCCAGTTCTAGCAGCAGGCATTACTATACTTCTCACAGACCGTAATCTTAACACAACCTTCTTCGACCCAGCAGGCGGAGGAGACCCCATTCTCTATCAACATCTA
>Seq12 [organism=Dasyatis centroura] RF8
CTTTATTTAATCTTTGGTGCATGAGCGGGGATAGTGGGTACTGGTCTCAGTCTATTAATCCGAACAGAATTAAGCCAACCAGGCGCATTATTGGGTGATGACCAAATCTACAATGTAATTGTCACCGCCCACGCCTTCGTAATAATTTTCTTCATAGTAATACCAATCATGATCGGAGGGTTTGGTAATTGACTAGTCCCCTTGATAATTGGTGCTCCGGACATGGCCTTTCCACGACTAAATAACATAAGTTTTTGACTCCTTCCCCCATCTTTCCTTCTACTGCTGGCCTCAGCAGGAGTAGAAGCCGGGGCCGGTACAGGATGAACAGTCTACCCCCCGTTAGCTGGTAATCTTGCACACGCCGGAGCTTCCGTAGATCTTGCTATCTTTTCCCTCCATTTAGCCGGTGTTTCCTCTATCCTAGCATCCATTAACTTTATTACAACAATTATCAACATAAAACCCCCTGCAATCTCCCAATACCAAACACCTCTCTTTGTTTGATCCATCCTCATTACAACAGTTCTCCTTTTACTATCACTCCCAGTTCTAGCAGCAGGCATTACTATACTTCTCACAGACCGTAATCTTAACACAACCTTCTTCGACCCAGCAGGCGGAGGAGACCCCATTCTCTATCAACATCTA
>Seq13 [organism=Mustelus canis] RF9
CTTTACTTGATTTTTGGTGCATGAGCAGGCATAGTTGGGACAGCTCTAAGCCTTCTAATTCGAGCCGAACTTGGGCAGCCAGGTTCACTCTTAGGTGATGATCAGATTTATAATGTGATCGTAACCGCCCATGCTTTTGTAATAATCTTCTTTATGGTTATACCAATCATGATCGGAGGCTTTGGGAATTGACTGGTCCCCTTGATAATTGGTGCTCCAGATATAGCTTTCCCACGTATGAATAACATAAGCTTCTGACTCCTCCCACCATCATTTCTCCTTCTCCTTGCTTCTGCAGGAGTGGAAGCCGGTGCAGGCACCGGCTGAACAGTATATCCACCACTAGCTAGCAACCTAGCCCATGCTGGACCATCTGTTGATTTAGCCATCTTCTCCCTTCATTTAGCCGGTATTTCATCAATCTTAGCCTCAATTAACTTTATTACAACTATTATTAATATAAAACCACCAGCCATTTCCCAATATCAAACACCATTATTTGTTTGATCAATTCTCGTGACTACTGTTCTTCTTCTTCTCTCCCTGCCAGTTCTTGCAGCAGGGATTACAATATTACTCACAGACCGAAACCTTAATACTACATTCTTTGACCCCGCTGGGGGAGGGGATCCCATCCTTTACCAACACTTA
>Seq14 [organism=Mustelus canis] RF10
CTTTACTTGATTTTTGGTGCATGAGCAGGCATAGTTGGGACAGCTCTAAGCCTTCTAATTCGAGCCGAACTTGGGCAGCCAGGTTCACTCTTAGGTGATGATCAGATTTATAATGTGATCGTAACCGCCCATGCTTTTGTAATAATCTTCTTTATGGTTATACCAATCATGATCGGAGGCTTTGGGAATTGACTGGTCCCCTTGATAATTGGTGCTCCAGATATAGCTTTCCCACGTATGAATAACATAAGCTTCTGACTCCTCCCACCATCATTTCTCCTTCTCCTTGCTTCTGCAGGAGTGGAAGCCGGTGCAGGCACCGGCTGAACAGTATATCCACCACTAGCTAGCAACCTAGCCCATGCTGGACCATCTGTTGATTTAGCCATCTTCTCCCTTCATTTAGCCGGTATTTCATCAATCTTAGCCTCAATTAACTTTATTACAACTATTATTAATATAAAACCACCAGCCATTTCCCAATATCAAACACCATTATTTGTTTGATCAATTCTCGTGACTACTGTTCTTCTTCTTCTCTCCCTGCCAGTTCTTGCAGCAGGGATTACAATATTACTCACAGACCGAAACCTTAATACTACATTCTTTGACCCCGCTGGGGGAGGGGATCCCATCCTTTACCAACACTTA
>Seq15 [organism=Prionotus carolinus] RF16
CTCTACCTAGTGTTTGGTGCCTGAGCTGGAATGGTTGGCACAGCTTTAAGCCTTCTAATCCGAGCAGAACTTAGTCAACCCGGCCCCCTCCTGGGTGACGATCAACTTTACAATGTTATCGTAACAGCACATGCTTTTGTAATAATTTTCTTTATGGTTATACCCATCATAATTGGGGGCTTTGGAAACTGACTTGTTCCCCTAATGATTGGGGCCCCTGACATGGCCTTCCCCCGAATAAACAATATGAGCTTCTGACTCCTCCCCCCATCATTCCTCCTTCTTCTCACATCCTCCGCAGTAGAGGCTGGGGCAGGGACAGGATGAACTGTTTATCCCCCACTTGCAGGTAACCTCGCCCATGCAGGGGCCTCCGTAGACCTCGCAATTTTCTCTCTTCACCTAGCGGGAATTTCTTCAATTTTAGGGGCCATTAATTTTATCACAACCATTTTTAATATGAAACCCCCTGCTATATCCGCCTATCAAATACCCCTGTTTGTATGAGCTGTCCTAATTACTGCCGTCCTCCTTCTCCTGTCCCTCCCAGTACTAGCTGCAGCCATTACTATGCTACTTACAGATCGTAACTTAAACACCACTTTCTTCGACCCCGCCGGGGGAGGGGACCCAATTCTGTACCAACACCTA
>Seq16 [organism=Bairdiella chrysoura] RF17
CTCTACCTGATTTTCGGTGCATGAGCCGGAATAGTAGGCACAGCCTTGAGCCTACTCATCCGAGCTGAGCTAAGCCAGCCCGGCTCGCTCCTTGGGGATGACCAGATCTACAACGTAATCGTCACGGCCCACGCCTTCGTTATGATCTTCTTTATAGTAATACCTGTTATGATCGGGGGGTTTGGAAACTGACTCGTCCCGTTAATAATCGGAGCCCCCGACATAGCATTCCCTCGAATGAATAACATAAGCTTCTGACTCCTTCCCCCTTCCTTCCTCCTACTCCTCACTTCTTCAGGGGTTGAAGCCGGGGCTGGAACCGGATGAACCGTCTACCCCCCACTCGCTGGTAATTTAGCCCACGCAGGGGCCTCCGTTGATCTTGCAATCTTCTCCCTGCACCTTGCGGGTGTCTCTTCTATTCTAGGTGCCATCAACTTTATTACAACCATCATCAATATGAAACCTCCCGCCGCCTCCCAATACCAAACACCCCTATTTGTATGAGCTGTACTTATTACAGCTGTCCTCCTACTGCTTTCGCTCCCCGTCCTAGCTGCCGGTATTACTATGCTTTTAACAGACCGCAATTTAAACACAACCTTCTTTGACCCAGCTGGGGGTGGCGACCCTATTTTGTACCAACACCTA
>Seq17 [organism=Bairdiella chrysoura] RF18
CTCTACCTGATTTTCGGTGCATGAGCCGGAATAGTAGGCACAGCCTTGAGCCTACTCATCCGAGCTGAGCTAAGCCAGCCCGGCTCGCTCCTTGGGGATGACCAGATCTACAACGTAATCGTCACGGCCCACGCCTTCGTTATGATCTTCTTTATAGTGATACCTGTTATGATCGGGGGGTTTGGAAACTGACTCGTCCCGTTAATAATCGGAGCCCCCGACATAGCATTCCCTCGAATGAATAACATAAGCTTCTGACTCCTTCCCCCTTCCTTCCTCCTACTCCTCACTTCTTCAGGGGTTGAAGCCGGGGCTGGAACCGGATGAACCGTCTACCCCCCACTCGCTGGTAATTTAGCCCACGCAGGGGCCTCCGTTGATCTTGCAATCTTCTCCCTGCACCTTGCGGGTGTCTCTTCTATTCTAGGTGCCATCAACTTTATTACAACCATCATCAATATGAAACCTCCCGCCGCCTCCCAATACCAAACACCCCTATTTGTATGAGCTGTACTTATTACAGCTGTCCTCCTACTGCTTTCGCTCCCCGTCCTAGCTGCCGGTATTACTATGCTTTTAACAGACCGCAATTTAAACACAACCTTCTTTGACCCAGCTGGGGGTGGCGACCCTATTTTGTATCAACACCTA
>Seq18 [organism=Bairdiella chrysoura] RF19
CTCTACCTGATTTTCGGTGCATGAGCCGGAATAGTAGGCACAGCCTTGAGCCTACTCATCCGAGCTGAGCTAAGCCAGCCCGGCTCGCTCCTTGGGGATGACCAGATCTACAACGTAATCGTCACGGCCCACGCCTTCGTTATGATCTTCTTTATAGTAATACCTGTTATGATCGGGGGGTTTGGAAACTGACTCGTCCCGTTAATAATTGGAGCCCCCGACATAGCATTCCCTCGAATGAATAACATAAGCTTCTGACTCCTTCCCCCTTCCTTCCTCCTACTCCTCACTTCTTCAGGGGTTGAAGCCGGGGCTGGAACCGGATGAACCGTCTACCCCCCACTCGCTGGTAATTTAGCCCACGCAGGGGCCTCCGTTGATCTTGCAATCTTCTCCCTGCACCTTGCGGGTGTCTCTTCTATTCTAGGTGCCATCAACTTTATTACAACCATCATCAATATGAAACCTCCCGCCGCCTCCCAATACCAAACACCCCTATTTGTATGAGCTGTACTTATTACAGCTGTCCTCCTACTGCTTTCGCTCCCCGTCCTAGCTGCCGGTATTACTATGCTTTTAACAGACCGCAATTTAAACACAACCTTCTTTGACCCAGCTGGGGGTGGCGACCCTATTTTGTATCAACACCTA
>Seq19 [organism=Astroscopus guttatus] RF20
CTCTATCTAGTATTTGGTGCATGAGCCGCAATAGTGGGCACAGCCCTGAGCCTCCTTATTCGGGCCGAACTGAGCCAGCCCGGATCTCTAATTGGAGATGACCAAACCTACAATGTCATTGTTACCGCACATGCCTTCGTTATAATTTTCTTTATGGTCATACCCGTGATAATTGGAGGATTCGGTAATTGACTTATTCCCCTAATAATTGGGGCCCCTGACATAGCCTTTCCTCGAATAAATAATATAAGCTTTTGACTCCTGCCCCCATCCCTCCTTCTGTTATTAACTTCCTCCTGTGTAGAAGCAGGTGCCGGAACCGGCTGAACTGTCTACCCCCCTTTATCAGCAAACTTAGCCCATGCCGGCGCATCCGTAGACCTTGCAATCTTTTCACTACACCTGGCCGGGATTTCCTCAATCTTAGGGGCCATTAACTTCATTACAACCATTTTTAACATAAAACCCCCCGGAATGACTATACACCAACTTCCTCTTTTCGTATGAGCTGTACTAATTACAGCCATTCTTCTACTTCTTGCTCTACCTGTGCTTGCTGCTGCAATTACTATGCTTCTAACAGACCGGAATTTAAACACCACTTTTTTTGACCCAGCGGGGGGCGGAGACCCAATTCTCTACCAACATCTT
>Seq20 [organism=Stephanolepis hispidus] RF21
CTGTATATAATCTTTGGTGCCTGAGCAGGAATAGTGGGGACTGCTTTAAGCCTACTAATTCGGGCAGAGCTGAGCCAGCCCGGCGCCCTTCTTGGGGACGACCAAATGTACAATGTAGTCGTCACAGCTCATGCCTTTGTAATAATTTTCTTTATAGTTATGCCCATCATAATTGGAGGCTTTGGAAACTGACTTATTCCTCTTATGATCGGAGCTCCTGATATAGCATTCCCGCGTATGAATAACATGAGCTTTTGACTTCTGCCCCCTTCCTTCCTGCTTCTCCTTGCATCATCTGGGGTCGAGGCAGGAGCTGGTACCGGTTGGACTGTTTACCCCCCTCTTGCAGGCAACCTTGCCCACGCGGGAGCTTCTGTAGACTTAACTATCTTTTCTCTCCACCTGGCTGGTATCTCTTCAATTCTCGGAGCTATTAATTTTATCACTACAATTATAAATATAAAACCCCCTGCAATGACACAATATCAGATGCCCCTATTTGTATGAGCTGTTCTCGTTACTGCTGTCCTCCTACTTCTTTCATTACCTGTCCTGGCCGCAGGAATTACTATGCTCTTAACAGATCGAAATTTAAACACTACCTTTTTCGACCCTGCAGGAGGTGGAGACCCTATCTTATACCAACACCTC
>Seq21 [organism=Lophius americanus] RF22
CTTTATTTAATCTTTGGTGCCTGAGCCGGAATAGTAGGCACCGCCCTAAGCTTGCTCATTCGGGCTGAACTGAGCCAACCCGGCGCCCTCTTAGGGGATGACCAAATCTACAACGTTATTGTTACCGCTCACGCCTTTGTAATAATTTTCTTTATGGTTATACCAATTATGATTGGAGGGTTTGGCAACTGACTTATCCCCTTAATGATTGGGGCCCCGGACATAGCCTTCCCCCGAATAAACAACATAAGCTTCTGGCTACTTCCCCCTTCTTTCCTCCTGCTACTTGCATCTTCCGGGGTTGAAGCCGGAGCAGGCACTGGATGAACCGTCTACCCCCCGTTGGCAGGGAACCTTGCACATGCAGGAGCCTCTGTTGACCTAACTATTTTTTCCCTCCACCTAGCAGGAATTTCTTCAATCCTAGGAGCAATCAACTTCATCACAACAATTATTAACATAAAGCCCCCCACAATCTCCCAGTACCAGACACCTTTATTCGTTTGAGCTGTTTTAATCACAGCAGTTCTTTTACTCCTATCCCTACCCGTGCTTGCCGCAGGCATTACCATGCTCTTAACAGACCGAAACTTAAACACCACCTTCTTCGACCCCACAGGAGGAGGGGACCCCATCCTATACCAACACTTG
>Seq22 [organism=Ophidion marginatum] RF25
CTTTATCTAGTATTTGGTGCCTGAGCCGGAATAGTAGGCACGGCCCTAAGTCTTCTTATTCGAGCTGAACTTAGTCAACCCGGCGCCCTCCTTGGTGACGACCAGATTTATAATGTAATCGTCACAGCCCACGCATTCGTAATAATCTTCTTTATAGTAATGCCTATTATAATCGGAGGATTTGGAAACTGGCTTATCCCTTTAATAATCGGAGCCCCAGATATGGCCTTTCCCCGAATAAACAACATAAGCTTCTGACTTCTCCCCCCCTCCTTCCTCCTTCTTCTCGCCTCTTCCGGTGTTGAAGCCGGCGCCGGAACCGGATGGACCGTTTACCCTCCCCTTTCCAGCAATCTCGCCCATGCCGGGGCCTCAGTTGATCTCACCATCTTCTCCCTCCATCTGGCAGGTGTCTCCTCCATCTTAGGGGCAATTAATTTTATTACCACAATTATTAATATGAAACCTCCAGGCGTTTCCCAGTACCAGACACCTTTATTTGTATGAGCCGTCCTCATTACAGCAGTACTTCTACTATTATCACTACCAGTTCTAGCCGCAGGGATTACCATGCTCCTCACTGACCGTAATTTAAATACCACATTCTTCGATCCAGCCGGCGGAGGCGACCCCATTCTTTACCAGCACTTA
>Seq23 [organism=Ophidion marginatum] RF26
CTTTATCTAGTATTTGGTGCCTGAGCCGGAATAGTAGGCACGGCCCTAAGTCTTCTTATTCGAGCTGAACTTAGTCAACCCGGCGCCCTCCTTGGTGACGACCAGATTTATAATGTAATCGTCACAGCCCACGCATTCGTAATAATCTTCTTTATAGTAATGCCTATTATAATCGGAGGGTTTGGAAACTGGCTTATCCCTTTAATAATTGGAGCCCCAGATATGGCCTTTCCCCGAATAAACAACATAAGCTTCTGACTTCTCCCCCCCTCCTTCCTCCTTCTTCTCGCCTCTTCCGGTGTTGAAGCCGGCGCCGGAACCGGATGGACCGTTTACCCTCCCCTTTCCAGCAATCTCGCCCATGCCGGGGCCTCAGTTGATCTCACCATCTTCTCCCTCCATCTGGCAGGTGTCTCCTCCATCTTAGGGGCAATTAATTTTATTACCACAATTATTAATATGAAACCTCCAGGCGTTTCCCAGTACCAGACACCTTTATTTGTATGGGCCGTCCTTATTACAGCAGTACTTCTACTATTATCACTCCCAGTTCTAGCCGCAGGGATTACCATGCTCCTCACTGACCGTAATTTAAATACCACATTCTTCGATCCAGCCGGCGGAGGCGACCCCATTCTTTACCAGCACTTA
>Seq24 [organism=Raja eglanteria] RF27
CTCTACTTAATCTTTGGTGCCTGAGCAGGCATAGTCGGAACTGGCCTTAGTCTTTTAATTCGAGCAGAATTAAGTCAGCCTGGATCCCTCCTGGGTGATGACCAGATTTATAATGTACTTGTTACAGCCCATGCCTTCGTAATAATCTTTTTTATGGTTATACCAATTATAATCGGGGGCTTCGGCAATTGACTAGTCCCACTAATAATCGGCTCCCCAGACATAGCCTTTCCACGCATAAATAACATAAGCTTCTGACTCTTACCCCCCTCTTTTCTTCTTCTTTTAGCCTCCGCCGGAGTTGAAGCCGGGGCCGGAACAGGCTGAACTGTCTACCCCCCACTAGCAGGAAATCTAGCCCACGCAGGGGCCTCCGTAGACTTGGCTATCTTCTCCCTCCATCTAGCAGGTATCTCATCTATCTTGGCCTCCATCAACTTTATTACCACAATTATTAATATAAAACCACCAGCAATTTCTCAGTATCAAACACCTTTATTTGTTTGATCAATCCTTATCACGACAGTCTTACTTCTCTTAGCTCTCCCAGTCCTAGCAGCCGGCATTACTATACTTCTAACAGACCGCAATCTTAACACAACATTCTTCGACCCAGCAGGAGGAGGAGACCCCATTCTCTACCAACACCTA
>Seq25 [organism=Myliobatis freminvillii] RF30
CTTTACTTGATCTTTGGTGCATGAGCAGGGATAGTGGGCACTGCCCTCAGTCTACTAATCCGAACAGAACTAAGTCAACCGGGGGCCTTGTTGGGTGACGACCAAATTTATAACGTGCTTGTTACCGCCCATGCCTTTGTAATAATTTTCTTCATGGTCATACCAATCATGATCGGCGGGTTTGGTAATTGGTTGGTCCCCTTAATAATTGGTGCTCCAGACATAGCCTTCCCACGAATAAACAACATAAGCTTCTGACTTCTCCCCCCGTCTTTTCTTCTGCTGCTGGCCTCAGCAGGAGTGGAGGCTGGAGCTGGCACTGGGTGAACAGTCTATCCCCCTCTAGCTGGCAACTTGGCACACGCCGGGGCTTCTGTAGATTTGACTATCTTTTCCCTACACTTAGCAGGGGTCTCCTCCATCCTAGCATCAATCAACTTTATCACTACAATTATTAATATAAAACCACCAGCAATTTCTCAATACCAAACACCACTATTTGTCTGATCTATTCTTATCACAACTATTCTTCTCTTACTGTCTCTACCCGTCCTAGCAGCCGGCATCACCATACTCCTCACAGATCGTAATCTTAATACAACCTTCTTCGACCCAGCAGGGGGTGGTGACCCCATTCTTTATCAACACCTC
>Seq26 [organism=Leucoraja ocellata] RF31
TTTGGTGCCTGAGCAGGTATAGTCGGAACTGGCCTAAGTCTTTTAATTCGAGCAGAGTTGAGCCAGCCCGGATCACTTCTAGGTGATGATCAGATTTATAATGTCCTTGTTACAGCCCATGCCTTAGTAATAATCTTTTTTATGGTTATACCAATTATAATTGGAGGGTTTGGCAATTGACTCGTCCCTTTAATGATTGGCTCTCCAGACATAGCCTTTCCCCGCATGAATAATATGAGCTTTTGACTTTTACCACCTTCATTTCTTCTTCTCCTAGCCTCCGCTGGAGTTGAAGCTGGGGCGGGGACAGGTTGAACTGTCTACCCCCCTCTAGCAGGCAATCTAGCCCACGCGGGAGCCTCCGTAGACTTAACAATTTTCTCTCTCCATTTGGCAGGTATCTCCTCCATCCTGGCTTCCATTAACTTCATCACCACAATTATTAACATAAAACCCCCAGCAATCTCTCAATACCAAACACCTCTATTCGTATGATCAATCCTTGTTACAACTGTCTTACTTCTTATAGCCCTCCCAGTTCTAGCAGCTGGCATTACTATGCTTCTCACAGATCGTAACCTCAATACAACTTTCTTTGACCCAGCAGGAGGAGGAGACCCCATTCTTTACCAGCACCTG
>Seq27 [organism=Leucoraja ocellata] RF32
CTCTACCTAATCTTTGGTGCCTGAGCAGGTATAGTCGGAACTGGCCTAAGTCTTTTAATTCGAGCAGAGTTGAGCCAGCCCGGATCACTTCTAGGTGATGATCAGATTTATAATGTCCTTGTTACAGCCCATGCCTTAGTAATAATCTTTTTTATGGTTATACCAATTATAATTGGAGGGTTTGGCAATTGACTCGTCCCTTTAATGATTGGCTCTCCAGACATAGCCTTTCCCCGCATGAATAATATGAGCTTTTGACTTTTACCACCTTCATTTCTTCTTCTCCTAGCCTCCGCTGGAGTTGAAGCTGGGGCGGGGACAGGTTGAACTGTCTACCCCCCTCTAGCAGGCAATCTAGCCCACGCGGGGGCCTCCGTAGACTTAACAATTTTCTCTCTCCATTTGGCAGGTATCTCCTCCATCCTGGCTTCCATTAACTTCATCACCACAATTATTAACATAAAACCCCCAGCAATCTCTCAATACCAAACACCTCTATTCGTATGATCAATCCTTGTTACAACTGTCTTACTTCTTATAGCCCTCCCAGTTCTAGCAGCTGGCATTACTATGCTTCTCACAGATCGTAACCTCAATACAACTTTCTTTGACCCAGCCGGAGGAGGAGACCCCATTCTTTACCAGCACCTG
>Seq28 [organism=Leucoraja ocellata] RF33
TTTGGTGCCTGAGCAGGTATAGTCGGAACTGGCCTAAGTCTTTTAATTCGAGCAGAGTTGAGCCAGCCCGGATCACTTCTAGGTGATGATCAGATTTATAATGTCCTTGTTACAGCCCATGCCTTAGTAATAATCTTTTTTATGGTTATACCAATTATAATTGGAGGGTTTGGCAATTGACTCGTCCCTTTAATGATTGGCTCTCCAGACATAGCCTTTCCCCGCATGAATAATATGAGCTTTTGACTTTTACCACCTTCATTTCTTCTTCTCCTAGCCTCCGCTGGAGTTGAAGCTGGGGCGGGGACAGGTTGAACTGTCTACCCCCCTCTAGCAGGCAATCTAGCCCACGCGGGAGCCTCCGTAGACTTAACAATTTTCTCTCTCCATTTGGCAGGTATCTCCTCCATCCTGGCTTCCATTAACTTCATCACCACAATTATTAACATAAAACCCCCAGCAATCTCTCAATACCAAACACCTCTATTCGTATGATCAATCCTTGTTACAACTGTCTTACTTCTTATAGCCCTCCCAGTTCTAGCAGCTGGCATTACTATGCTTCTCACAGATCGTAACCTCAATACAACTTTCTTTGACCCAGCAGGAGGAGGAGACCCCATTCTTTACCAGCACCTG
>Seq29 [organism=Leucoraja ocellata] RF34
CTCTACCTAATCTTTGGTGCCTGAGCAGGTATAGTCGGAACTGGCCTAAGTCTTTTAATTCGAGCAGAGTTGAGCCAGCCCGGGTCACTTCTAGGTGATGATCAGATTTATAATGTCCTTGTTACAGCCCATGCCTTAGTAATAATCTTTTTTATGGTTATACCAATTATAATTGGAGGGTTTGGCAATTGACTCGTCCCTTTAATGATTGGCTCTCCAGACATAGCCTTTCCCCGCATGAATAATATGAGCTTTTGACTTTTACCACCCTCATTTCTTCTTCTCCTAGCCTCCGCTGGAGTTGAAGCTGGGGCGGGGACAGGTTGAACTGTCTACCCCCCTCTAGCAGGCAATCTAGCCCACGCGGGGGCCTCCGTAGACTTAACAATTTTCTCTCTCCATTTGGCAGGTATCTCCTCCATCCTGGCTTCCATTAACTTCATCACCACAATTATTAACATAAAACCCCCAGCAATCTCTCAATACCAAACACCTCTATTCGTATGATCAATCCTTGTTACAACTGTCTTACTTCTTATAGCCCTCCCAGTTCTAGCAGCTGGCATTACTATGCTTCTCACAGATCGTAACCTCAATACAACTTTCTTTGACCCAGCAGGAGGAGGAGACCCCATTCTTTACCAGCACCTG
>Seq30 [organism=Lopholatilus chamaeleonticeps] RF37
TATTTAGTATTTGGTGCTTGAGCCGGAATAGTAGGCACAGCCCTAAGCTTGCTCATTCGAGCAGAACTTAGCCAACCAGGCGCCCTTCTCGGGGATGACCAGATTTATAATGTAATTGTTACAGCTCATGCCTTTGTAATAATTTTCTTTATAGTAATACCAATTATAATTGGTGGTTTCGGTAATTGATTAATTCCCCTCATAATTGGGGCCCCCGACATAGCCTTTCCTCGAATAAATAATATAAGTTTTTGACTCCTTCCCCCTTCATTCTTACTTCTACTCGCCTCCTCTGGTGTAGAAGCGGGGGCAGGAACTGGCTGAACGGTATATCCCCCTCTAGCGGGCAATTTGGCCCACGCAGGACCTTCCGTCGACTTGACCATCTTCTCCCTTCATTTAGCTGGTATCTCTTCAATCCTTGGGGCCATTAATTTTATTACAACTATCATTAATATAAAACCCCCGGCCACCTCACAATACCAAACCCCACTATTTGTCTGATCCGTATTAATTACAGCTGTTCTCCTTCTCCTGTCCCTACCTGTTCTTGCCGCAGGTATCACAATGCTTCTTACAGATCGTAACCTAAACACTACTTTCTTCGACCCTGCGGGAGGGGGGGACCCAATCCTTTATCAACACCTC
>Seq31 [organism=Dasyatis centroura] RF38
CTTTATTTAATCTTTGGTGCATGAGCGGGGATAGTGGGTACTGGTCTCAGTCTATTAATCCGAACAGAATTAAGCCAACCAGGCGCATTATTGGGTGATGACCAAATCTACAATGTAATTGTCACCGCCCACGCCTTCGTAATAATTTTCTTCATAGTAATACCAATCATGATCGGAGGGTTTGGTAATTGACTAGTCCCCTTGATAATTGGTGCTCCGGACATGGCCTTTCCACGACTAAATAACATAAGTTTTTGACTCCTTCCCCCATCTTTCCTTCTACTGCTGGCCTCAGCAGGAGTAGAAGCCGGGGCCGGTACAGGATGAACAGTCTACCCCCCGTTAGCTGGTAATCTTGCACACGCCGGAGCTTCCGTAGATCTTGCTATCTTTTCCCTCCATTTAGCCGGTGTTTCCTCTATCCTAGCATCCATTAACTTTATTACAACAATTATCAACATAAAACCCCCTGCAATCTCCCAATACCAAACACCTCTCTTTGTTTGATCCATCCTCATTACAACAGTTCTCCTTTTACTATCACTCCCAGTTCTAGCAGCAGGCATTACTATACTTCTCACAGACCGTAATCTTAACACAACCTTCTTCGACCCAGCAGGCGGAGGAGACCCCATTCTCTATCAACATCTA
>Seq32 [organism=Dasyatis centroura] RF39
CTTTATTTAATCTTTGGTGCATGAGCGGGGATAGTGGGTACTGGTCTCAGTCTATTAATCCGAACAGAATTAAGCCAACCAGGCGCATTATTGGGTGATGACCAAATCTACAATGTAATTGTCACCGCCCACGCCTTCGTAATAATTTTCTTCATAGTAATACCAATCATGATCGGAGGGTTTGGTAATTGACTAGTCCCCTTGATAATTGGTGCTCCGGACATGGCCTTTCCACGACTAAATAACATAAGTTTTTGACTCCTTCCCCCATCTTTCCTTCTACTGCTGGCCTCAGCAGGAGTAGAAGCCGGGGCCGGTACAGGATGAACAGTCTACCCCCCGTTAGCTGGTAATCTTGCACACGCCGGAGCTTCCGTAGATCTTGCTATCTTTTCCCTCCATTTAGCCGGTGTTTCCTCTATCCTAGCATCCATTAACTTTATTACAACAATTATCAACATAAAACCCCCTGCAATCTCCCAATACCAAACACCTCTCTTTGTTTGATCCATCCTCATTACAACAGTTCTCCTTTTACTATCACTCCCAGTTCTAGCAGCAGGCATTACTATACTTCTCACAGACCGTAATCTTAACACAACCTTCTTCGACCCAGCAGGCGGAGGAGACCCCATTCTCTATCAACATCTA
>Seq33 [organism=Myliobatis freminvillii] RF40
CTTTACTTGATCTTTGGTGCATGAGCAGGGATAGTGGGCACTGCCCTCAGTCTACTAATCCGAACAGAACTAAGTCAACCGGGGGCCTTGTTGGGTGACGACCAAATTTATAACGTGCTTGTTACCGCCCATGCCTTTGTAATAATTTTCTTCATGGTCATACCAATCATGATCGGCGGGTTTGGTAATTGGTTGGTCCCCTTAATAATTGGTGCTCCAGACATAGCCTTCCCACGAATAAACAACATAAGCTTCTGACTTCTCCCCCCGTCTTTTCTTCTGCTGCTGGCCTCAGCAGGAGTGGAGGCTGGAGCTGGCACTGGGTGAACAGTCTATCCCCCTCTAGCTGGCAACTTGGCACACGCCGGGGCTTCTGTAGATTTGACTATCTTTTCCCTACACTTAGCAGGGGTCTCCTCCATCCTAGCATCAATCAACTTTATCACTACAATTATTAATATAAAACCACCAGCAATTTCTCAATACCAAACACCACTATTTGTCTGATCTATTCTTATCACAACTATTCTTCTCTTACTGTCTCTACCCGTCCTAGCAGCCGGCATCACCATACTCCTCACAGATCGTAATCTTAATACAACCTTCTTCGACCCAGCAGGGGGTGGTGACCCCATTCTTTATCAACACCTC
>Seq34 [organism=Myliobatis freminvillii] RF41
CTTTACTTGATCTTTGGTGCATGAGCAGGGATAGTGGGCACTGCCCTCAGTCTACTAATCCGAACAGAACTAAGTCAACCGGGGGCCTTGTTGGGTGACGACCAAATTTATAACGTGCTTGTTACCGCCCATGCCTTTGTAATAATTTTCTTCATGGTCATACCAATCATGATCGGCGGGTTTGGTAATTGGTTGGTCCCCTTAATAATTGGTGCTCCAGACATAGCCTTCCCACGAATAAACAACATAAGCTTCTGACTTCTCCCCCCGTCTTTTCTTCTGCTGCTGGCCTCAGCAGGAGTGGAGGCTGGAGCTGGCACTGGGTGAACAGTCTATCCCCCTCTAGCTGGCAACTTGGCACACGCCGGGGCTTCTGTAGATTTGACTATCTTTTCCCTACACTTAGCAGGGGTCTCCTCCATCCTAGCATCAATCAACTTTATCACTACAATTATTAATATAAAACCACCAGCAATTTCTCAATACCAAACACCACTATTTGTCTGATCTATTCTTATCACAACTATTCTTCTCTTACTGTCTCTACCCGTCCTAGCAGCCGGCATCACCATACTCCTCACAGATCGTAATCTTAATACAACCTTCTTCGACCCAGCAGGGGGTGGNGACCCCATTCTTTATCAACACCTC
>Seq35 [organism=Mustelus canis] RF42
CTTTACTTGATTTTTGGTGCATGAGCAGGCATAGTTGGGACAGCTCTAAGCCTTCTAATTCGAGCCGAACTTGGGCAGCCAGGTTCACTCTTAGGTGATGATCAGATTTATAATGTGATCGTAACCGCCCATGCTTTTGTAATAATCTTCTTTATGGTTATACCAATCATGATCGGAGGCTTTGGGAATTGACTGGTCCCCTTGATAATTGGTGCTCCAGATATAGCTTTCCCACGTATGAATAACATAAGCTTCTGACTCCTCCCACCATCATTTCTCCTTCTCCTTGCTTCTGCAGGAGTGGAAGCCGGTGCAGGCACCGGCTGAACAGTATATCCACCACTAGCTAGCAACCTAGCCCATGCTGGACCATCTGTTGATTTAGCCATCTTCTCCCTTCATTTAGCCGGTATTTCATCAATCTTAGCCTCAATTAACTTTATTACAACTATTATTAATATAAAACCACCAGCCATTTCCCAATATCAAACACCATTATTTGTTTGATCAATTCTCGTGACTACTGTTCTTCTTCTTCTCTCCCTGCCAGTTCTTGCAGCAGGGATTACAATATTACTCACAGACCGAAACCTTAATACTACATTCTTTGACCCCGCTGGGGGAGGGGATCCCATCCTTTACCAACACTTA
>Seq36 [organism=Mustelus canis] RF43
CTTTACTTGATTTTTGGTGCATGAGCAGGCATAGTTGGGACAGCTCTAAGCCTTCTAATTCGAGCCGAACTTGGGCAGCCAGGTTCACTCTTAGGTGATGATCAGATTTATAATGTGATCGTAACCGCCCATGCTTTTGTAATAATCTTCTTTATGGTTATACCAATCATGATCGGAGGCTTTGGGAATTGACTGGTCCCCTTGATAATTGGTGCTCCAGATATAGCTTTCCCACGTATGAATAACATAAGCTTCTGACTCCTCCCACCATCATTTCTCCTTCTCCTTGCTTCTGCAGGAGTGGAAGCCGGTGCAGGCACCGGCTGAACAGTATATCCACCACTAGCTAGCAACCTAGCCCATGCTGGACCATCTGTTGATTTAGCCATCTTCTCCCTTCATTTAGCCGGTATTTCATCAATCTTAGCCTCAATTAACTTTATTACAACTATTATTAATATAAAACCACCAGCCATTTCCCAATATCAAACACCATTATTTGTTTGATCAATTCTCGTGACTACTGTTCTTCTTCTTCTCTCCCTGCCAGTTCTTGCAGCAGGGATTACAATATTACTCACAGACCGAAACCTTAATACTACATTCTTTGACCCCGCTGGGGGAGGGGATCCCATCCTTTACCAACACTTA
>Seq37 [organism=Mustelus canis] RF44
CTTTACTTGATTTTTGGTGCATGAGCAGGCATAGTTGGGACAGCTCTAAGCCTTCTAATTCGAGCCGAACTTGGGCAGCCAGGTTCACTCTTAGGTGATGATCAGATTTATAATGTGATCGTAACCGCCCATGCTTTTGTAATAATCTTCTTTATGGTTATACCAATCATGATCGGAGGCTTTGGGAATTGACTGGTCCCCTTGATAATTGGTGCTCCAGATATAGCTTTCCCACGTATGAATAACATAAGCTTCTGACTCCTCCCACCATCATTTCTCCTTCTCCTTGCTTCTGCAGGAGTGGAAGCCGGTGCAGGCACCGGCTGAACAGTATATCCACCACTAGCTAGCAACCTAGCCCATGCTGGACCATCTGTTGATTTAGCCATCTTCTCCCTTCATTTAGCCGGTATTTCATCAATCTTAGCCTCAATTAACTTTATTACAACTATTATTAATATAAAACCACCAGCCATTTCCCAATATCAAACACCATTATTTGTTTGATCAATTCTCGTGACTACTGTTCTTCTTCTTCTCTCCCTGCCAGTTCTTGCAGCAGGGATTACAATATTACTCACAGACCGAAACCTTAATACTACATTCTTTGACCCCGCTGGGGGAGGGGACCCCATCCTTTACCAACACTTA
>Seq38 [organism=Squatina dumeril] RF45
CTTTATTTAATTTTTGGTGCATGAGCAGGAATAGTAGGTACTGCCNTAAGTATACTCATCCGAGCAGAATTAAGCCAGCCCGGAACACTCCTTGGGGATGATCAAATTTACAATGTAATTGTTACTGCCCACGCTTTCGTAATAATCTTTTTTATAGTTATACCAATCATAATCGGTGGATTTGGAAATTGATTAGTTCCATTAATAATTGGTGCACCAGATATAGCCTTTCCACGAATAAATAATATAAGCTTCTGACTTTTACCTCCTTCCCTATTATTATTACTTGCTTCAGCTGGAGTTGAAGCAGGGGCCGGCACTGGTTGAACAGTGTATCCCCCTCTTGCAGGAAATCTAGCTCACGCCGGAGCATCGGTAGATTTAGCAATTTTTTCCCTACACTTAGCTGGTATCTCTTCAATTTTAGCCTCTATTAATTTCATTACAACTATTATTAACATAAAATCCCCAGCTACCTCCCAATATCAAACACCACTCTTTGTTTGATCAATTTTGGTAACTACTGTACTTCTCCTCCTTTCCCTCCCAGTTCTCGCAGCTGCAATCACAATATTACTAACCGACCGTAATCTAAATACAACATTTTTTGACCCTGCAGGAGGTGGAGACCCAATCCTTTACCAACACTTA
>Seq39 [organism=Mola mola] RF47
CTTTATTTAGTATTCGGTGCATGAGCCGGGATAGTGGGAACGGCCTTAAGCCTACTCATTCGAGCGGAACTAAGTCAACCTGGTGCTCTTCTTGGAGACGACCAAATTTACAATGTCATCGTCACAGCACATGCATTTGTAATAATTTTCTTTATAGTAATACCAATTATGATTGGGGGTTTCGGAAACTGACTGGTCCCTCTTATGATCGGGGCCCCCGATATGGCCTTCCCCCGAATGAACAATATAAGCTTTTGACTCTTGCCCCCATCTTTTCTTCTCCTTCTTGCCTCCTCAGGCGTCGAAGCAGGTGCCGGAACAGGATGAACTGTATACCCCCCTTTAGCCGGAAACTTAGCCCATGCAGGCGCCTCTGTTGATTTAACAATCTTTTCCCTTCACCTAGCCGGCATCTCCTCAATTCTAGGGGCCATTAATTTTATCACAACGATCATTAACATGAAACCGCCTGCGATTTCACAATACCAGACCCCCCTGTTTGTATGGGCAGTCCTCATTACAGCAGTACTTCTTCTCCTCTCGCTTCCAGTCCTTGCAGCTGGGATTACGATGCTTCTTACAGATCGAAACCTTAACACCACTTTCTTCGACCCGGCAGGCGGAGGAGATCCAATTCTATATCAACATCTC
>Seq40 [organism=Micropogonias undulatus] RF49
CTCTACCTGATTTTTGGTGCATGAGCCGGAATAATCGGCACAGCTTTAAGCCTACTAATTCGAGCCGAACTTAGCCAACCTGGCGCACTCCTCGGAGACGACCAAATTTATAACGTAATCGTTACGGCACATGCCTTCGTCATAATTTTCTTTATAGTAATGCCCATTATGATTGGAGGCTTTGGAAACTGACTTGTACCCCTAATGATTGGGGCCCCTGACATAGCATTCCCCCGAATAAATAATATGAGCTTCTGACTCCTCCCCCCTTCTTTCCTGCTGCTCCTAACCTCCTCAGGGGTAGAAGCAGGTGCCGGAACGGGCTGAACAGTCTATCCCCCACTCGCCGGAAATCTTGCACACGCAGGGGCCTCTGTCGACTTGGCCATTTTTTCCCTTCATCTCGCAGGTGTATCATCAATTTTAGGGGCTATTAACTTCATCACAACAATTATTAACATGAAACCCCCAGCCATCTCCCAATATCAGACACCCCTATTTGTATGAGCCGTTTTAATTACAGCTGTACTACTTCTGCTCTCACTCCCTGTCCTAGCTGCCGGCATTACGATACTTCTAACAGACCGCAACCTTAATACAACCTTTTTTGACCCAGCAGGAGGAGGAGACCCAATTCTTTACCAACACTTA
>Seq41 [organism=Leucoraja ocellata] RF50
CTCTACCTAATCTTTGGTGCCTGAGCAGGTATAGTCGGAACTGGCCTAAGTCTTTTAATTCGAGCAGAGTTGAGCCAGCCCGGATCACTTCTAGGTGATGATCAGATTTATAATGTCCTTGTTACAGCCCATGCCTTAGTAATAATCTTTTTTATGGTTATACCAATTATAATTGGAGGGTTTGGCAATTGACTCGTCCCTTTAATGATTGGCTCTCCAGACATAGCCTTTCCCCGCATGAATAATATGAGCTTTTGACTTTTACCACCTTCATTTCTTCTTCTCCTAGCCTCCGCTGGAGTTGAAGCTGGGGCGGGGACAGGTTGAACTGTCTACCCCCCTCTAGCAGGTAATCTAGCCCACGCGGGGGCCTCCGTAGACTTAACAATTTTCTCTCTCCATTTGGCAGGTATCTCCTCCATCCTGGCTTCCATTAACTTCATCACCACAATTATTAACATAAAACCCCCAGCAATCTCTCAATACCAAACACCTCTATTCGTATGATCAATCCTTGTTACAACTGTCTTACTTCTTATAGCCCTCCCAGTTCTAGCAGCTGGCATTACTATGCTTCTCACAGATCGTAACCTCAATACAACTTTCTTTGACCCAGCAGGAGGAGGAGACCCCATTCTTTACCAGCACCTG
>Seq42 [organism=Scomberomorus maculatus] RF51
CTCTATCTAGTATTTGGTGCATGAGCTGGAATAGTTGGCACAGCCCTAAGCCTTCTTATCCGAGCTGAACTAAGCCAACCAGGAGCCCTTCTTGGAGATGACCAAATTTACAATGTAATCGTTACAGCCCATGCCTTTGTAATGATTTTCTTTATAGTAATACCAATCATAATTGGAGGGTTTGGAAACTGACTTATTCCTTTAATGATCGGGGCCCCTGATATAGCATTCCCCCGAATGAACAACATGAGCTTCTGACTCTTACCCCCCTCTTTCCTGCTTCTCCTCGCCTCTTCTGGGGTCGAAGCCGGGGCCGGAACTGGTTGAACAGTTTACCCACCCCTTGCCGGTAATCTAGCCCACGCTGGAGCATCCGTCGATTTAACCATCTTCTCTCTTCATCTCGCAGGTATTTCTTCAATTCTTGGGGCAATTAACTTTATCACAACAATTATTAACATGAAACCCCCAGCCATCTCCCAGTACCAAACACCTTTATTTGTATGAGCAGTACTAATTACAGCTGTTCTACTCCTTCTATCACTTCCAGTTCTTGCCGCCGGCATTACAATGCTCCTTACAGACCGAAATCTAAATACAACCTTCTTTGACCCCGCAGGAGGGGGAGACCCAATCCTGTATCAGCACCTA
>Seq43 [organism=Squalus acanthias] RF52
CTTTATTTAATCTTTGGTGCATGAGCAGGAATAGTAGGTACCGCCCTTAGCTTACTTATTCGCGCAGAATTAAGCCAACCCGGAACACTTCTGGGAGATGATCAAATCTATAATGTTATCGTGACTGCTCACGCTTTTGTAATAATCTTTTTTATAGTTATGCCTGTAATAATTGGTGGATTCGGAAACTGATTGGTGCCCTTAATAATCGGCGCACCAGATATGGCTTTTCCACGAATAAATAATATAAGCTTTTGACTATTACCCCCCTCCCTCCTATTACTTTTAGCCTCAGCTGGTGTTGAGGCAGGAGCCGGAACCGGCTGAACAGTCTACCCCCCTCTCGCAGGTAACATAGCCCATGCTGGCGCATCTGTAGATCTAGCCATCTTCTCACTCCATTTAGCTGGTATTTCCTCAATTTTAGCCTCTATTAATTTTATCACAACTATTATTAACATAAAACCACCTGCCATTTCTCAGTATCAAACACCACTCTTTGTTTGATCCATTCTTGTAACCACCATTCTTCTTCTTCTTTCTCTTCCTGTCCTCGCAGCCGCAATTACGATACTATTAACTGACCGTAATTTAAACACAACATTTTTTGACCCTGCCGGAGGGGGAGACCCAATTCTTTACCAACATTTA
>Seq44 [organism=Cynoscion regalis] RF53
CTCTACCTGATTTTCGGTGCATGAGCCGGGATAGTAGGCACAGCTTTAAGCCTCCTAATCCGAGCAGAACTAAGTCAACCAGGCGCCCTCCTTGGAGATGACCAGGTCTATAACGTAATTGTTACGGCGCACGCCTTCGTTATAATTTTCTTTATAGTAATGCCCATCATAATTGGGGGTTTTGGAAACTGACTTGTGCCACTAATGATTGGGGCCCCTGACATAGCATTCCCTCGAATAAATAATATGAGCTTCTGGCTTCTCCCCCCTTCTTTCCTCCTACTCCTAACTTCTTCAGGGGTAGAGGCGGGAGCCGGGACGGGGTGGACAGTCTACCCCCCACTCGCGGGGAACCTGGCACACGCAGGGGCCTCCGTCGACTTGGCCATCTTCTCCCTACACCTCGCAGGTGTCTCATCGATTCTGGGGGCCATTAACTTTATTACAACAATTATTAACATAAAACCCCCTGCTATTTCCCAATATCAGACACCCTTATTTGTGTGGGCAGTTCTAATTACAGCTGTTCTCCTGCTACTCTCACTCCCCGTCTTAGCTGCCGGCATTACAATACTTCTAACAGACCGCAATTTAAATACAACCTTCTTCGACCCAGCAGGGGGAGGGGATCCTATTCTTTACCAACACCTC
>Seq45 [organism=Merluccius bilinearis] RF54
CTCTATCTCGTATTTGGTGCTTGAGCCGGCATAGTCGGAACAGCCCTAAGCCTGCTCATCCGAGCAGAACTTAGTCAACCAGGCGCACTCCTGGGTGACGACCAAATTTATAACGTAATCGTCACGGCACACGCCTTCGTAATAATTTTCTTTATAGTAATACCACTAATAATTGGAGGCTTTGGAAACTGACTCATCCCCCTAATGATCGGAGCCCCCGACATGGCCTTTCCCCGAATAAATAACATAAGCTTCTGGCTTCTCCCTCCATCCTTCTTACTCCTCCTAGCATCTTCCGGAGTAGAGGCCGGGGCCGGGACAGGTTGAACAGTGTATCCCCCTCTTGCAAGCAACCTTGCCCACGCCGGCGCCAGCGTAGACCTCACTATTTTCTCCCTCCACTTAGCAGGCGTTTCCTCAATTCTGGGAGCAATTAATTTCATCACTACTATTATCAACATGAAACCCCCTGCAATCTCACAGTACCAAACACCACTCTTTGTCTGATCCGTCCTTATTACAGCTGTACTTCTCCTGTTATCCCTGCCCGTCTTAGCCGCCGGCATCACAATACTACTAACTGACCGAAACCTCAACACCTCCTTCTTTGACCCCGCCGGAGGGGGAGACCCCATTCTATACCAACA
>Seq46 [organism=Hippoglossina oblonga] RF55
CTCTATCTCGTATTTGGTGCCTGAGCCGGAATAGTGGGGACAGCCCTGAGTCTGCTTATCCGGGCAGAACTTAGTCAACCCGGGGCCCTCTTGGGAGACGACCAGATTTATAATGTAATCGTCACCGCACACGCCTTTGTAATAATCTTTTTTATAGTTATACCCATCATGATTGGGGGCTTTGGAAACTGACTAATTCCGCTAATAATTGGGGCCCCTGACATAGCATTCCCTCGAATAAATAATATGAGCTTCTGACTTCTGCCCCCCTCATTCCTGCTTCTCTTAGCTTCTTCAGGTGTTGAAGCAGGGGCCGGCACCGGTTGAACCGTCTACCCCCCTCTGGCGAGCAACCTCGCCCATGCCGGCGCATCCGTGGACCTAACTATTTTTTCACTCCATCTCGCTGGAATCTCCTCAATCCTTGGCGCTATCAACTTCATTACTACTGTGATTAACATGAAACCCCCGACTGTCACTATATACCAAATTCCGCTGTTCGTCTGGGCCGTACTAATTACAGCCGTCCTTTTACTTCTTTCTCTGCCAGTCCTAGCCGCTGGTATTACCATGCTTCTCACAGACCGCAACCTAAACACTACCTTCTTTGATCCGGCAGGAGGAGGCGACCCCATCCTCTATCAACACCTG
>Seq47 [organism=Trachurus lathami] RF56
CTTTATCTAGTATTTGGTGCTTGAGCTGGAATAGTAGGAACCGCTTTAAGCCTGCTTATTCGGGCAGAACTAAGCCAACCTGGCGCCCTTCTAGGGGATGACCAAATTTACAACGTAATTGTTACGGCCCACGCTTTCGTAATAATTTTCTTTATAGTAATGCCAATTATGATTGGAGGCTTTGGAAACTGACTGATTCCGCTAATGATCGGGGCCCCTGATATAGCCTTCCCTCGAATGAATAACATGAGCTTCTGACTACTCCCTCCCTCCTTCCTCTTGCTTTTAGCCTCTTCAGGGGTTGAAGCCGGGGCCGGAACTGGTTGAACAGTCTACCCCCCACTGGCTGGGAACCTTGCCCACGCCGGAGCGTCCGTAGACTTAACCATCTTCTCCCTTCACCTAGCAGGGGTCTCGTCAATTCTAGGGGCTATTAATTTTATTACCACTATTATTAACATGAAACCTCCTGCAGTCTCAATATATCAAATCCCGCTATTTGTTTGAGCTGTCTTAATTACAGCTGTCCTTCTTCTCCTCTCTCTCCCTGTCCTAGCTGCTGGCATTACAATACTTCTAACAGACCGAAATCTAAATACTGCTTTCTTTGATCCAGCAGGAGGGGGAGACCCAATTCTTTATCAACACCTA
>Seq48 [organism=Micropogonias undulatus] RF57
CTCTACCTGATTTTTGGTGCATGAGCCGGAATAATCGGCACAGCTTTAAGCCTACTAATTCGAGCCGAACTTAGCCAACCTGGCGCACTCCTCGGAGACGACCAAATTTATAACGTAATCGTTACGGCACATGCCTTCGTCATAATTTTCTTTATAGTAATGCCCATTATGATTGGAGGCTTTGGAAACTGACTTGTACCCCTAATGATTGGGGCCCCTGACATAGCATTCCCCCGAATAAATAATATGAGCTTCTGACTCCTCCCCCCTTCTTTCCTGCTGCTCCTAACCTCCTCAGGGGTAGAAGCAGGTGCCGGAACGGGCTGAACAGTCTATCCCCCACTCGCCGGAAATCTTGCACACGCAGGGGCCTCTGTCGACTTGGCCATTTTTTCCCTTCATCTCGCAGGTGTATCATCAATTTTAGGGGCTATTAACTTCATCACAACAATTATTAACATGAAACCCCCAGCCATCTCCCAATATCAGACACCCCTATTTGTATGAGCCGTTTTAATTACAGCTGTACTACTTCTGCTCTCACTCCCTGTCCTAGCTGCCGGCATTACGATACTTCTAACAGACCGCAACCTTAATACAACCTTTTTTGACCCAGCAGGAGGAGGAGACCCAATTCTTTACCAACACTTA
>Seq49 [organism=Selene setapinnis] RF58
AGCCAACCTGGCGCCCTTCTAGGGGACGACCAAATTTACAACGTCATTGTTACGGCCCACGCCTTCGTAATGATTTTCTTTATAGTAATACCAATTATAATTGGAGGCTTCGGAAACTGACTTATCCCACTAATGATCGGAGCTCCAGATATAGCATTCCCCCGAATAAATAACATGAGCTTTTGGCTCCTCCCTCCCTCTTTCCTTCTACTCTTAGCCTCTTCAGGGGTTGAAGCCGGGGCTGGAACAGGTTGAACAGTATACCCCCCACTAGCTGGAAACCTTGCTCACGCCGGAGCATCCGTCGATTTAACCATCTTCTCCCTTCATCTAGCGGGGGTCTCATCGATTCTAGGGGCTATTAATTTTATCACCACTATTATCAACATGAAACCTCCTGCAGTTTCAATATACCAAATCCCACTATTTGTATGAGCTGTTTTGATTACAGCCGTCCTACTCCTTCTTTCCCTGCCAGTCCTAGCTGCCGGTATTACAATGCTTCTAACGGATCGGAACCTGAATACTGCTTTCTTCGACCCGGCCGGAGGGGGTGATCCTATCCTTTACCAGCACTTA
>Seq50 [organism=Micropogonias undulatus] RF59
CTCTACCTGATTTTTGGTGCATGAGCCGGAATAATCGGCACAGCTTTAAGCCTACTAATTCGAGCCGAACTTAGCCAACCTGGCGCACTCCTCGGAGACGACCAAATTTATAACGTAATCGTTACGGCACATGCCTTCGTCATAATTTTCTTTATAGTAATGCCCATTATGATTGGAGGCTTTGGAAACTGACTTGTACCCCTAATGATTGGGGCCCCTGACATAGCATTCCCCCGAATAAATAATATGAGCTTCTGACTCCTCCCCCCTTCTTTCCTGCTGCTCCTAACCTCCTCAGGGGTAGAAGCAGGTGCCGGAACGGGCTGAACAGTCTATCCCCCACTCGCCGGAAATCTTGCACACGCAGGGGCCTCTGTCGACTTGGCCATTTTTTCCCTTCATCTCGCAGGTGTATCATCAATTTTAGGGGCTATTAACTTCATCACAACAATTATTAACATGAAACCCCCAGCCATCTCCCAATATCAGACACCCCTATTTGTATGAGCCGTTTTAATTACAGCTGTACTACTTCTGCTCTCACTCCCTGTCCTAGCTGCCGGCATTACGATACTTCTAACAGACCGCAACCTTAATACAACCTTTTTTGACCCAGCAGGAGGAGGAGACCCAATTCTTTACCAACACTTA
>Seq51 [organism=Mullus auratus] RF60
CTCTACCTAGTCTTTGGTGCCTGGGCCGGTATAGTAGGAACTGCTTTAAGCCTCCTCATTCGTGCCGAACTAAGCCAGCCTGGCGCTCTCCTGGGAGACGACCAGATTTACAACGTAATCGTTACAGCTCATGCCTTTGTAATAATTTTCTTTATGGTAATGCCAATTATGATTGGAGGGTTCGGCAACTGACTAATTCCACTAATGATCGGGGCCCCCGACATGGCTTTCCCCCGGATGAACAACATGAGCTTCTGACTTCTTCCCCCCTCATTCCTTCTCCTGCTCGCTTCTTCAGGTGTCGAAGCTGGTGCAGGTACTGGCTGAACGGTCTACCCCCCTCTAGCAGGCAACCTCGCACACGCTGGGGCCTCCGTCGACCTAACCATCTTCTCCCTCCATCTGGCAGGGATTTCCTCCATCCTCGGAGCTATTAATTTTATTACCACAATTATTAATATAAAACCTCCCGCAATTTCACAATACCAGACCCCCCTATTTGTGTGGGCTGTTCTTATTACAGCTGTCCTCCTCCTTCTGTCCCTCCCCGTTCTTGCTGCTGGCATTACAATGCTTCTTACAGACCGAAACCTAAATACAACCTTCTTCGACCCTGCCGGTGGGGGGGACCCTATCCTATATCAACACCTA
>Seq52 [organism=Pholis gunnellus] RF61
CTTTATCTAGTATTTGGTGCATGAGCCGGAATAGTAGGCACAGCTCTAAGCCTCCTCATTCGAGCAGAGTTAAGCCAGCCCGGCGCCCTACTAGGCGACGACCAAATTTATAATGTAATTGTTACAGCACATGCATTCGTAATAATTTTCTTTATAGTAATACCAATCATGATCGGGGGCTTCGGAAACTGACTCATCCCCTTAATGATTGGGGCCCCAGACATGGCGTTCCCCCGTATAAATAACATGAGTTTTTGGCTTCTTCCTCCTTCTTTCCTTCTTCTCCTTGCCTCTTCTGGGGTTGAGGCGGGAGCTGGTACAGGGTGAACGGTATACCCGCCCCTTTCTGGTAATTTAGCGCACGCCGGGGCCTCCGTTGATTTAACAATCTTTTCTCTTCATCTGGCGGGGATTTCTTCAATTCTTGGGGCAATTAACTTTATCACAACCATTATTAACATAAAACCTCCTGCCATTTCTCAGTATCAAACACCGCTCTTCGTTTGATCCGTACTTATTACCGCCGTTCTTCTGCTCCTTTCCCTCCCCGTGCTAGCAGCCGGAATCACCATACTTCTGACAGATCGTAATCTTAACACTACCTTTTTTGATCCCGCAGGAGGGGGTGACCCAATTCTTTACCAACACTTA
>Seq53 [organism=Selene setapinnis] RF62
CTCTATTTAGTATTTGGTGCTTGAGCCGGAATGGTAGGTACAGCTTTAAGCCTACTTATTCGAGCAGAACTAAGCCAACCTGGCGCCCTTCTAGGGGACGACCAAATTTACAACGTCATTGTTACGGCCCACGCCTTCGTAATGATTTTCTTTATAGTAATACCAATTATAATTGGAGGCTTCGGAAACTGACTTATCCCACTAATGATCGGAGCTCCAGATATAGCATTCCCCCGAATAAATAACATGAGCTTTTGACTCCTCCCTCCCTCTTTCCTTCTACTCTTAGCCTCTTCAGGGGTTGAAGCCGGGGCTGGAACAGGTTGAACAGTATATCCCCCACTAGCTGGAAACCTTGCTCACGCCGGAGCATCCGTCGATTTAACCATCTTCTCCCTTCATCTAGCGGGGGTCTCATCGATTCTAGGGGCTATTAATTTTATCACCACTATTATCAACATGAAACCTCCTGCAGTTTCAATATACCAAATCCCACTATTTGTATGAGCTGTCTTGATTACAGCCGTCCTACTCCTTCTTTCCCTGCCAGTCCTAGCTGCCGGTATTACAATGCTTCTAACGGATCGGAACCTGAATACTGCTTTCTTCGACCCGGCCGGAGGGGGTGATCCTATCCTTTACCAGCACTTA
>Seq54 [organism=Conger oceanicus] RF63
CTCTATTTAGTATTTGGTGCTTGAGCTGGCATAGTAGGAACCGCTTTAAGCCTGCTAATTCGAGCCGAATTAAGTCAACCTGGAGCTCTCCTTGGAGATGACCAGATTTATAATGTCATCGTCACAGCACATGCCTTTGTAATAATCTTCTTTATAGTTATACCAGTTATAATTGGAGGATTTGGCAATTGACTAGTACCATTAATAGTTGGAGCCCCAGATATAGCATTTCCACGAATAAATAACATAAGCTTCTGACTATTACCACCATCATTTCTTTTACTATTAACCTCATCTGGAGTTGAAGCCGGGGCAGGAACAGGATGAACCGTGTACCCCCCACTAGCAGGTAATTTAGCCCACGCCGGAGCCTCAGTTGACCTAACAATCTTTTCTCTACATTTAGCAGGGATCTCGTCTATCTTAGGGGCCATCAATTTTATCACTACTATTATTAATATAAAACCGCCAGCCACTACACAATATCAAACTCCTCTATTCGTATGGTCGGTTCTAGTTACTGCTGTACTACTATTATTATCACTCCCAGTCCTTGCTGCTGGCATTACAATGCTTTTAACCGATCGAAATCTTAACACCACCTTCTTCGACCCAGCAGGGGGAGGAGACCCAATCCTCTATCAACATCTA
>Seq55 [organism=Trachurus lathami] RF64
CTTTATCTAGTATTTGGTGCTTGAGCTGGAATAGTAGGAACCGCTTTAAGCCTGCTTATTCGGGCAGAACTAAGCCAACCTGGCGCCCTTCTAGGGGATGACCAAATTTACAACGTAATTGTTACGGCCCACGCTTTCGTAATAATTTTCTTTATAGTAATGCCAATTATGATTGGAGGCTTTGGAAACTGACTGATTCCGCTAATGATCGGGGCCCCTGATATAGCCTTCCCTCGAATGAATAACATGAGCTTCTGACTACTCCCTCCCTCCTTCCTCTTGCTTTTAGCCTCTTCAGGGGTTGAAGCCGGGGCCGGAACTGGTTGAACAGTCTATCCCCCACTGGCTGGGAACCTTGCCCACGCCGGAGCGTCCGTAGACTTAACCATCTTCTCTCTTCACCTAGCAGGGGTCTCGTCAATTCTAGGGGCTATTAATTTTATTACCACTATTATTAACATGAAACCTCCTGCAGTCTCAATATATCAAATCCCGCTATTTGTTTGAGCTGTCTTAATTACAGCTGTCCTTCTTCTCCTCTCTCTCCCTGTCCTAGCTGCTGGCATTACAATACTTCTAACAGACCGAAATCTAAATACTGCTTTCTTTGATCCAGCAGGAGGGGGAGACCCAATTCTTTATCAACACCTA
>Seq56 [organism=Limanda ferruginea] RF65
CTCTATCTCGTATTTGGTGCCTGAGCCGGAATAGTGGGGACAGGCCTAAGTCTGCTCATTCGAGCAGAACTAAGCCAACCTGGGGCTCTCCTGGGAGACGACCAAATTTATAACGTAATCGTCACCGCACACGCCTTTGTAATAATTTTCTTTATAGTAATGCCAATTATGATTGGAGGGTTCGGAAACTGACTTATCCCATTAATAATTGGGGCCCCCGATATGGCCTTCCCTCGAATAAACAACATGAGTTTCTGACTTCTTCCCCCATCCTTTCTCCTTCTCCTAGCCTCTTCAGGTGTTGAAGCCGGGGCGGGAACAGGTTGAACCGTTTACCCCCCATTAGCTGGGAACCTAGCACATGCCGGGGCATCCGTAGACCTCACAATCTTCTCTCTTCACCTTGCCGGAATTTCATCAATTCTGGGGGCAATCAACTTTATTACTACCATCATCAATATGAAACCAACAGCAGTCACTATGTACCAAATCCCACTATTTGTTTGAGCCGTACTAATTACCGCCGTTCTTCTTCTCCTTTCCCTTCCCGTCTTAGCCGCTGGTATCACAATGCTACTAACAGACCGCAACCTAAACACAACCTTCTTTGACCCTGCTGGAGGAGGTGACCCCATCCTCTACCAACACCTA
>Seq57 [organism=Mullus auratus] RF66
CTCCTCATTCGTGCCGAACTAAGCCAGCCTGGCGCTCTCCTGGGAGACGACCAGATTTACAACGTAATCGTTACAGCTCATGCCTTTGTAATAATTTTCTTTATGGTAATGCCAATTATGATTGGAGGGTTCGGCAACTGACTAATTCCACTAATGATCGGGGCCCCCGACATGGCTTTCCCCCGGATGAACAACATGAGCTTCTGACTTCTTCCCCCCTCATTCCTTCTCCTGCTCGCTTCTTCAGGTGTCGAAGCTGGTGCAGGTACTGGCTGAACGGTCTACCCCCCTCTAGCAGGCAACCTCGCACACGCTGGGGCCTCCGTCGACCTAACCATCTTCTCCCTCCATCTGGCAGGGATTTCCTCCATCCTCGGAGCTATTAATTTTATTACCACAATTATTAATATAAAACCTCCCGCAATTTCACAATACCAGACCCCCCTATTTGTGTGGGCTGTTCTTATTACAGCTGTCCTCCTCCTTCTGTCCCTCCCCGTTCTTGCTGCTGGCATTACAATGCTTCTTACAGACCGAAACCTAAATACAACCTTCTTCGACCCTGCCGGTGGGGGGGACCCTNTCCTATATCAACA
>Seq58 [organism=Pogonias cromis] RF67
CTTTACNTAGTTTTCGGTGCATGAGCCGGAATAGTAGGCACAGCCNTAAGCCTCCTGATCCGAGCGGAGCTAAGTCAGCCCGGCTCACTCCTCGGAGATGATCAAGTTTATAACGTAATTGTTACGGCGCATGCCTTCGTTATAATTTTCTTTATAGTAATGCCTATTATGATTGGAGGGTTCGGGAACTGACTCGTACCCCTAATAGTAGGGGCACCCGACATAGCATTCCCCCGAATGAATAACATGAGCTTCTGGCTTCTCCCCCCTTCTTTCCTTCTGCTCCTAACCTCCTCAGGAGTAGAGGCAGGAGCCGGAACAGGATGAACAGTATACCCCCCACTTGCCGGCAACCTCGCACATGCAGGGGCCTCTGTCGACTTAGCCATCTTCTCCCTACACCTTGCAGGTGTTTCATCAATTCTTGGCGCTATCAACTTTATTACAACAATTATTAATATGAAACCTCCCGCCATTTCCCAATATCAAACACCCCTATTTGTATGAGCCGTTTTAATTACAGCTGTCCTTCTACTACTATCACTCCCAGTCTTAGCTGCTGGCATCACAATACTTCTGACAGACCGAAACCTAAACACAACCTTCTTCGACCCAGCAGGAGGGGGCGACCCAATTCTTTACCAACATTTA
>Seq59 [organism=Myoxocephalus scorpius] RF68
CTATATCTAGTATTTGGTGCCTGAGCCGGAATAGTAGGCACAGCTCTAAGCCTCCTAATTCGGGCAGAACTAAGCCAACCCGGCGCCCTTTTAGGGGACGACCAAATTTATAATGTAATTGTTACCGCTCACGCCTTCGTAATAATCTTCTTTATAGTAATACCAATCATAATCGGGGGCTTCGGAAACTGACTCATCCCCCTAATGATTGGGGCCCCTGACATAGCCTTTCCCCGAATAAATAACATGAGCTTTTGGCTCCTCCCTCCCTCTTTTCTACTTCTCTTGGCCTCTTCGGGGGTTGAAGCAGGGGCAGGAACCGGGTGAACAGTCTACCCTCCCCTTGCTGGAAACCTGGCCCACGCGGGAGCCTCTGTTGACCTCACAATCTTTTCTTTACATCTAGCAGGAATCTCCTCAATTCTCGGAGCAATCAATTTTATTACGACCATCATCAACATAAAACCCCCAGCTATTTCCCAATACCAGACCCCTCTGTTCGTATGGTCTGTCCTAATTACAGCAGTCTTACTCCTTCTTTCTCTCCCCGTCCTTGCCGCCGGTATCACAATACTTTTAACGGACCGAAACCTTAACACCACCTTTTTTGATCCGGCAGGGGGTGGAGACCCCATCCTTTACCAACATCTC
>Seq60 [organism=Hippoglossina oblonga] RF69
CTCTATCTCGTATTTGGTGCCTGAGCCGGAATAGTGGGGACAGCCCTGAGTCTGCTTATCCGGGCAGAACTTAGTCAACCCGGGGCCCTCTTGGGGGACGACCAGATTTATAATGTAATCGTCACCGCACACGCCTTTGTAATAATCTTTTTTATAGTTATACCCATCATGATTGGGGGCTTTGGAAACTGACTAATTCCGCTAATAATTGGGGCCCCTGACATAGCATTCCCTCGAATAAATAATATGAGCTTCTGACTTCTGCCCCCCTCATTCCTGCTTCTCTTAGCTTCTTCAGGTGTTGAAGCAGGGGCCGGCACCGGTTGAACCGTCTACCCCCCTCTGGCGAGCAACCTCGCCCATGCCGGCGCATCCGTGGACCTAACTATTTTTTCACTCCATCTCGCTGGAATCTCCTCAATCCTTGGCGCTATCAACTTCATTACTACTGTGATTAACATGAAACCCCCGACTGTCACTATATACCAAATTCCGCTGTTCGTCTGGGCCGTACTAATTACAGCCGTCCTTTTACTTCTTTCTCTGCCAGTCCTAGCCGCTGGTATTACCATGCTTCTCACAGACCGCAACCTAAACACTACCTTCTTTGATCCGGCAGGAGGAGGCGACCCCATCCTCTATCAACACCTG
>Seq61 [organism=Limanda ferruginea] RF70
CTCTATCTCGTATTTGGTGCCTGAGCCGGAATAGTGGGGACAGGCCTAAGTCTGCTCATTCGAGCAGAACTAAGCCAACCTGGGGCTCTCCTGGGAGACGACCAAATTTATAACGTAATCGTCACCGCACACGCCTTTGTAATAATTTTCTTTATAGTAATGCCAATTATGATTGGAGGGTTCGGAAACTGACTTATCCCATTAATAATTGGGGCCCCCGATATGGCCTTCCCTCGAATAAACAACATGAGTTTCTGACTTCTTCCCCCATCCTTTCTCCTTCTCCTAGCCTCTTCAGGTGTTGAAGCCGGGGCGGGAACAGGTTGAACCGTTTACCCCCCATTAGCTGGGAACCTAGCACATGCCGGGGCATCCGTAGACCTCACAATCTTCTCTCTTCACCTTGCCGGAATTTCATCAATTCTGGGGGCAATCAACTTTATTACTACCATCATCAATATGAAACCAACAGCAGTCACTATGTACCAAATCCCACTATTTGTTTGAGCCGTACTAATTACCGCCGTTCTTCTTCTCCTTTCCCTTCCCGTCTTAGCCGCTGGTATCACAATGCTACTAACAGACCGCAACCTAAACACAACCTTCTTTGACCCTGCTGGAGGAGGTGACCCCATCCTCTACCAACACCTA
>Seq62 [organism=Bairdiella chrysoura] RF71
CTCTACCTGATTTTCGGTGCATGAGCCGGAATAGTAGGCACAGCCTTGAGCCTACTCATCCGAGCTGAGCTAAGCCAGCCCGGCTCGCTCCTTGGGGATGACCAGATCTACAACGTAATCGTCACGGCCCACGCCTTCGTTATGATCTTCTTTATAGTAATACCTGTTATGATCGGGGGGTTTGGAAACTGACTCGTCCCGTTAATAATCGGAGCCCCCGACATAGCATTCCCTCGAATGAATAACATAAGCTTCTGACTCCTTCCCCCTTCCTTCCTCCTACTCCTCACTTCTTCAGGGGTTGAAGCCGGGGCTGGAACCGGATGAACCGTCTACCCCCCACTCGCTGGTAATTTAGCCCACGCAGGGGCCTCCGTTGATCTTGCAATCTTCTCCCTGCACCTTGCGGGTGTCTCTTCTATTCTAGGTGCCATCAACTTTATTACAACCATCATCAATATGAAACCTCCCGCCGCCTCCCAATACCAAACACCCCTATTTGTATGAGCTGTACTTATTACAGCTGTCCTCCTACTGCTTTCGCTCCCCGTCCTAGCTGCCGGTATTACTATGCTTTTAACAGACCGCAATTTAAACACAACCTTCTTTGACCCAGCTGGGGGTGGCGACCCTATTTTGTATCAACACCTA
>Seq63 [organism=Myoxocephalus aenaeus] RF72
CTATATCTAGTATTTGGTGCTTGAGCCGGAATAGTAGGCACAGCCCTAAGCCTCTTAATTCGGGCAGAGCTAAGCCAACCCGGCGCCCTTTTAGGGGACGACCAGATTTACAACGTAATTGTTACAGCTCATGCTTTCGTAATAATCTTCTTTATAGTAATACCAATCATAATCGGGGGTTTCGGAAACTGACTCATCCCCCTAATGATCGGGGCCCCTGATATGGCTTTTCCCCGAATAAACAACATGAGCTTCTGGCTTCTCCCTCCCTCTTTTCTACTTCTCTTAGCCTCTTCGGGGGTTGAAGCAGGGGCAGGAACCGGGTGAACAGTATACCCTCCCCTTGCCGGAAACCTGGCCCACGCGGGGGCCTCTGTTGACCTAACAATCTTCTCCTTACATCTGGCAGGAATCTCTTCAATCCTTGGAGCAATCAATTTTATTACAACCATCATTAATATAAAACCCCCTGCAATTTCCCAATACCAGACCCCTCTATTCGTGTGATCTGTCCTTATCACAGCGGTCTTGCTTCTTCTTTCTCTCCCCGTCCTTGCCGCCGGTATCACAATACTTCTGACAGACCGAAACCTTAACACCACCTTTTTTGACCCTGCAGGTGGTGGGGACCCCATCCTTTACCAACATCTC
>Seq64 [organism=Conger oceanicus] RF73
CTCTATTTAGTATTTGGTGCTTGAGCTGGCATAGTAGGAACCGCTTTAAGCCTGCTAATTCGAGCCGAATTAAGTCAACCTGGAGCTCTCCTTGGAGATGACCAGATTTATAATGTCATCGTCACAGCACATGCCTTTGTAATAATCTTCTTTATAGTTATACCAGTTATAATTGGAGGATTTGGCAATTGACTAGTACCATTAATAGTTGGAGCCCCAGATATAGCATTTCCACGAATAAATAACATAAGCTTCTGACTATTACCACCATCATTTCTTTTACTATTAACCTCATCTGGAGTTGAAGCCGGGGCAGGAACAGGATGAACCGTGTACCCCCCACTAGCAGGTAATTTAGCCCACGCCGGAGCCTCAGTTGACCTAACAATCTTTTCTCTACATTTAGCAGGGATCTCATCTATCTTAGGGGCCATCAATTTTATCACTACTATTATTAATATAAAACCGCCAGCCACTACACAATATCAAACTCCTCTATTCGTATGGTCGGTTCTAGTTACTGCTGTACTACTATTATTATCACTCCCAGTCCTTGCTGCTGGCATTACAATGCTTTTAACCGATCGAAATCTTAACACCACCTTCTTCGACCCAGCAGGGGGAGGAGACCCAATCCTCTATCAACATCTA
>Seq65 [organism=Ulvaria subbifurcata] RF74
CTTTATCTAGTATTTGGTGCATGAGCCGGAATAGTAGGCACAGCTCTAAGCCTCCTTATTCGGGCGGAGTTAAGCCAACCCGGCGCCCTCTTAGGAGACGACCAAATTTATAACGTAATTGTTACGGCACATGCGTTCGTAATAATTTTCTTTATAGTAATACCAATCATGATTGGAGGGTTTGGAAACTGACTCATTCCCTTAATGATTGGAGCCCCAGACATGGCGTTTCCTCGAATAAATAATATGAGTTTTTGACTTCTTCCTCCCGCCTTCCTGCTCCTCCTTGCCTCTTCTGGGGTAGAGGCGGGCGCCGGAACAGGGTGAACAGTTTACCCGCCCCTTTCGGGTAATTTAGCCCATGCCGGAGCCTCTGTTGATTTAACAATCTTTTCTCTCCACTTAGCAGGAATTTCTTCAATTCTAGGGGCAATCAACTTCATTACGACTATTATTAACATGAAGCCCCCCGCCATTTCTCAATATCAAACACCACTATTCGTTTGATCAGTACTTATTACAGCCGTCCTCCTACTCCTTTCTCTCCCTGTACTTGCAGCCGGTATCACAATACTTCTGACCGACCGTAATCTCAATACCACCTTCTTCGACCCCGCCGGTGGAGGNGACCCAATTCTTTACCAACATTTA
>Seq66 [organism=Trachurus lathami] RF75
CTTTATCTAGTATTTGGTGCTTGAGCTGGAATAGTAGGAACCGCTTTAAGCCTGCTTATTCGGGCAGAACTAAGCCAACCTGGCGCCCTTCTAGGGGATGACCAAATTTACAACGTAATTGTTACGGCCCACGCTTTCGTAATAATTTTCTTTATAGTAATGCCAATTATGATTGGAGGCTTTGGAAACTGACTGATTCCGCTAATGATCGGGGCCCCTGATATAGCCTTCCCTCGAATGAATAACATGAGCTTCTGACTACTCCCTCCCTCCTTCCTCTTGCTTTTAGCCTCTTCAGGGGTTGAAGCCGGGGCCGGAACTGGTTGAACAGTCTACCCCCCACTGGCTGGGAACCTTGCCCACGCCGGAGCGTCCGTAGACTTAACCATCTTCTCCCTTCACCTAGCAGGGGTCTCGTCAATTCTAGGGGCTATTAATTTTATTACCACTATTATTAACATGAAACCTCCTGCAGTCTCAATATATCAAATCCCGCTATTTGTTTGAGCTGTCTTAATTACAGCTGTCCTTCTTCTCCTCTCTCTCCCTGTCCTAGCTGCTGGCATTACAATACTTCTAACAGACCGAAATCTAAATACTGCTTTCTTTGATCCAGCAGGAGGGGGAGACCCAATTCTTTATCAACACCTAT
>Seq67 [organism=Pholis gunnellus] RF76
CTTTATCTAGTATTTGGTGCATGAGCCGGAATAGTAGGCACAGCTCTAAGCCTCCTCATTCGAGCAGAGTTAAGCCAGCCCGGCGCCCTACTAGGCGACGACCAAATTTATAATGTAATTGTTACAGCACATGCATTCGTAATAATTTTCTTTATAGTAATACCAATCATGATCGGGGGCTTCGGAAACTGACTCATCCCCTTAATGATTGGGGCCCCAGACATGGCGTTCCCCCGTATAAATAACATGAGTTTTTGGCTTCTCCCTCCTTCTTTCCTTCTTCTCCTTGCCTCTTCTGGGGTTGAGGCGGGAGCTGGTACAGGGTGAACGGTATACCCGCCCCTTTCTGGTAATTTAGCGCACGCCGGGGCCTCCGTTGATTTAACAATCTTTTCTCTTCATCTGGCGGGGATTTCTTCAATTCTTGGGGCAATTAACTTTATCACAACCATTATTAACATAAAACCTCCTGCCATTTCTCAGTATCAAACACCGCTCTTCGTTTGATCCGTACTTATTACCGCCGTTCTTCTGCTCCTTTCCCTCCCCGTGCTAGCAGCCGGAATCACCATACTTCTGACAGATCGTAATCTTAACACTACCTTTTTTGATCCCGCAGGAGGGGGTGACCCAATTCTTTACCAACACTTA
>Seq68 [organism=Pseudupeneus maculatus] RF77
CTTTACCTAGTCTTCGGTGCTTGGGCCGGTATGGTAGGAACTGCTTTAAGCCTTCTTATTCGTGCCGAGCTCAGCCAACCAGGCGCTCTTTTAGGAGACGACCAAATTTATAACGTAATTGTTACAGCACATGCCTTTGTAATAATTTTCTTTATGGTAATGCCAATCATGATCGGCGGGTTCGGAAACTGACTCATCCCACTAATGATTGGTGCGCCAGATATGGCTTTCCCTCGAATGAACAATATGAGCTTTTGACTCCTTCCTCCATCTTTCCTCCTACTACTTGCCTCTTCAGGCGTTGAAGCAGGGGCAGGAACTGGTTGAACAGTGTATCCCCCACTAGCCAGCAACTTAGCACACGCCGGTGCCTCAGTTGATTTAACCATCTTCTCGCTGCATCTGGCAGGTATCTCTTCTATTCTAGGAGCAATTAATTTCATTACCACAATTATTAATATGAAACCCCCTGCTATCTCGCAGTATCAAACCCCTCTATTTGTGTGGGCCGTACTAATCACAGCCGTCCTACTCCTGCTCTCACTCCCAGTTCTTGCCGCCGGCATTACAATGCTACTCACAGATCGTAATCTAAATACGACCTTCTTCGACCCAGCGGGAGGGGGAGATCCTATCCTTTACCAACACCTA
>Seq69 [organism=Pseudupeneus maculatus] RF78
CTTTACCTAGTCTTCGGTGCTTGGGCCGGTATGGTAGGAACTGCTTTAAGCCTTCTTATTCGTGCCGAGCTCAGCCAACCAGGCGCTCTTTTAGGAGACGACCAAATTTATAACGTAATTGTTACAGCACATGCCTTTGTAATAATTTTCTTTATGGTAATGCCAATCATGATCGGCGGGTTCGGAAACTGACTCATCCCACTAATGATTGGTGCGCCAGATATGGCTTTCCCTCGAATGAACAATATGAGCTTTTGACTCCTTCCTCCATCTTTCCTCCTACTACTTGCCTCTTCAGGCGTTGAAGCAGGGGCAGGAACTGGTTGAACAGTGTATCCCCCACTAGCCAGCAACTTAGCACACGCCGGTGCCTCAGTTGATTTAACCATCTTCTCGCTGCATCTGGCAGGTATCTCTTCTATTCTAGGAGCAATTAATTTCATTACCACAATTATTAATATGAAACCCCCTGCTATCTCGCAGTATCAAACCCCTCTATTTGTGTGGGCCGTACTAATCACAGCCGTCCTACTCCTGCTCTCACTCCCAGTTCTTGCCGCCGGCATTACAATGCTACTCACAGATCGTAATCTAAATACGACCTTCTTCGACCCAGCGGGAGGGGGAGATCCTATCCTTTACCAACACCTA
>Seq70 [organism=Bairdiella chrysoura] RF79
CTCTACCTGATTTTCGGTGCATGAGCCGGAATAGTAGGCACAGCCTTGAGCCTACTCATCCGAGCTGAGCTAAGCCAGCCCGGCTCGCTCCTTGGGGATGACCAGATCTACAACGTAATCGTCACGGCCCACGCCTTCGTTATGATCTTCTTTATAGTAATACCTGTTATGATCGGGGGGTTTGGAAACTGACTCGTCCCGTTAATAATCGGAGCCCCCGACATAGCATTCCCTCGAATGAATAACATAAGCTTCTGACTCCTTCCCCCTTCCTTCCTCCTACTCCTCACTTCTTCAGGGGTTGAAGCCGGGGCTGGAACCGGATGAACCGTCTACCCCCCACTCGCTGGTAATTTAGCCCACGCAGGGGCCTCCGTTGATCTTGCAATCTTCTCCCTGCACCTTGCGGGTGTCTCTTCTATTCTAGGTGCCATCAACTTTATTACAACCATCATCAATATGAAACCTCCCGCCGCCTCCCAATACCAAACACCCCTATTTGTATGAGCTGTACTTATTACAGCTGTCCTCCTACTGCTTTCGCTCCCCGTCCTAGCTGCCGGTATTACTATGCTTTTAACAGACCGCAATTTAAACACAACCTTCTTTGACCCAGCTGGGGGTGGCGACCCTATTTTGTATCAACACCTA
>Seq71 [organism=Ulvaria subbifurcata] RF80
ATTGTTACGGCACATGCGTTCGTAATAATTTTCTTTATAGTAATACCAATCATGATTGGAGGGTTTGGAAACTGACTCATTCCCTTAATGATTGGAGCCCCAGACATGGCGTTTCCTCGAATAAATAATATGAGTTTTTGACTTCTTCCTCCCGCCTTCCTGCTCCTCCTTGCCTCTTCTGGGGTAGAGGCGGGCGCCGGAACAGGGTGAACAGTTTACCCGCCCCTTTCGGGTAATTTAGCCCATGCCGGAGCCTCTGTTGATTTAACAATCTTTTCTCTCCACTTAGCAGGAATTTCTTCAATTCTAGGGGCAATCAACTTCATTACGACTATTATTAACATGAAGCCCCCTGCCATTTCTCAATATCAAACACCACTATTCGTTTGATCAG
