# Supplementary material for: GoFish: A versatile nested PCR strategy for environmental DNA assays for marine vertebrates
Source: PLoS One. 2018 Dec 11;13(12):e0198717. doi: 10.1371/journal.pone.0198717 (PMC6289459; doi:10.1371/journal.pone.0198717)
Supplement: S3 File — (FAS) [file pone.0198717.s006.fas]

>Seq_1
GATACCCCACTATGCTTAGCCCTAAACCTCAACAGTTAAATCAACAAAACTGCTCGCCAGAACACTACGAGCCACAGCTTAAAACTCAAAGGACCTGGCGGTGCTTCATATCCCTCTAGAGGA

>Seq_2
AGGATTAGATACCCTGTTTTAGGTGGAACCTTACAAAGAAGAGCTGGTACAGCAAGACATGACGCTGTTGCCTGGGGTTATGCTAGAGGAGCCTGTT

>Seq_3
GATACCCCACTATGCACAGCCGTAAACTTTGATATGATATTACAACATTATCCGCCTGGGGACTACGAGCGTAAGCTTAAAACCCAAAGGACTTGGCGGTGCTTTAGATCCATCTAGAGGA

>Seq_4
AGGATTAGATACCCTGTTTTGGGTGGAACCTTACAAAGAAGAGCTGGTACAGCAAGACATGACGCTGTTGCCTGGGGTTATGCTAGAGGAGCCTGTT

>Seq_5
GATACCCCACTATGCCTAGCCCTAAACCCAAATAGTTACATAACAAAACTATTCGCCAGAGTACTACTCGCAACTGCCTAAAACTCAAAGGACTTGGCGGTGCTTCACATCCACCTAGAGGA

>Seq_6
GATACCCCATTATTCTCTTTTTTAATTTTTTTTTACCTGGGTATTAAAAGTTTCCTTAAAACCCCAAAGACTTGGCGGTTCTTTATTCTTACTAGAGGA

>Seq_7
GATACCCCACTATGCTTAGCCGTAAACATTGATAGAATAGTACATCCCATCTATCCGCCGGGGTACTACGAGCACCAGCTTGAAACCCAAAGGACTTGGCGGTACTTTAGATCCCCCTAGAGGA

>Seq_8
GATACCCCACTATGCCTAGCCGTAAACATTGATAGTACATTACATTTGCTATCCGCCCGGGTACTACGAGCATAAGCTTAAAACCCAAAGGACTTGGCGGTGCTTTAGATCCACCTAGAGGA

>Seq_9
GATACCCCACTATGCCCCGCCGTAAACTTAGATATTCCAGTACAACAAATATCCGCCAGGGGACTACGAGCGCCAGCTTAAAACCCAAAGGACTTGGCGGTGCTTCAGACCCCCCTAGAGGA

>Seq_10
GATACCCCACTATGCCTAGCCGTAAACTTTGGTGATAAAACACACATATCACCCGCCCGGGTACTACGAGCATTAGCTTAAAACCCAAAGGACTTGGCGGTGCTTTAGATCCACCTAGAGGA

>Seq_11
GATACCCCACTATGCCCCGCCGTAAACTTAGATATTCCAGTACAATAAATATCCGCCAGGGGACTACGAGCGCCAGCTTAAAACCCAAAGGACTTGGCGGTGCTTCAGACCCCCCTAGAGGA

>Seq_12
GGGATTAGATACCCCGTACTAGGTGGAACTTTACAAAGAAGAGCTGGTACTGCAAGGCATGACGCTGTCGCTTGGGGATACGCTAGAGGAGCCTGTT

>Seq_13
GATACCCCACTATGCCTAGCCCTAAATCTAGATACCTCCCATCACACATGTATCCGCCTGAGAACTACGAGCACAAACGCTTAAAACTCTAAGGACTTGGCGGTGCCCCAAACCCACCTAGAGGA

>Seq_14
GATACCCCACTATGCCTAGCCGTAAACATCGATAGTGCATTACGTTAACTATCCGCCCGGGTACTACGAGCATGAGCTTAAAACCCAAAGGACTTGGCGGTGCTTTAGATCCACCTAGAGGA

>Seq_15
GGGATTAGATACCCCGTTTTAGGTGGAACCTTACAAAGAAGAGCTGGTACAGCAAGACATGACGCTGTTGCCTGGGGTTATGCTAGAGGAGCCTGTT

>Seq_16
GATACCCCAGATTTCTCTCAGACGTTAAGTGAAGAAAAAGACATGCTTGCTAAATTGAAAAAAGTGTTTTTAATGGTTGCCGGTGCTGCAGTACAAAAATATGGACCAGAGCTAGAGGA

>Seq_17
GATACCCTATTATTTCTAGCCACCACCTAAAATTTAACTTCAATCAAAGCCAGAGAACTACCTACAACAGTACTAAACTCAAAGAATTTGGCGGTGTTTTAGACCTACCTAGAGGA

>Seq_18
GATACCCTTCTATTCTTAACCACAAACTAAATCTCCTGGCACTACGAGTACACACTTAAAACCTAAGAACTTGGCGGTGTTTCAACATACTAGAGGA

>Seq_19
GATACCCCAACGTTCAGCGATGTTTATATTCCTCAACAAGATGTGCTTTAGGGGTGTGTACAGGGAGGGACCAAATGGATTCAACGTACCCTACGGTCATTATAAAACCACACCCACCCAAATTACCCTAGAGGA

>Seq_20
GATACCCCACTATGCTTAGCCCTAAACCTCAACAGTTAAATCAACAAAACTGCTCGCCAGAACACTACGAGCCACAGCTTAAAACTCAAAGGACCTGGCGGTGCTTCATACCCCTCTAGAGGA

>Seq_21
GATACCCCGGCCTTAAGATTTTAAATTCAGTTTTAAGAAAATTTTACACTGAGACCCAAAACAATTTAATGGAAGATAGTAGGTTCCTAAATAAGTTCGTTAACGAAGACGATGAATCCTTATATTACTTACTACAAACTAGAGGA

>Seq_22
GATACCCCACTATGTCTAGCCCTAAACATTGATAGAGTCTTACAACCACTATCCGCCAGGGGACTACAAGCATCAGCTTGAAACCCAAAGGACTTGGCGGTGCTTTAGATCCACCTAGAGGA

>Seq_23
GATACCCCACTAGAGTTACATTAACAAAACCATTTGCCTGAGCAACAGCTTAAAACTCAAAGGACTTGGCAGTGCTTTATATCCCTCTAGAGGA

>Seq_24
GGGATTAGATACCCCGTACTAGGTGGAACTTTACAAAGAAGAGCTGGTACCGCAAGACATGACGCTGTCGCTTGGGGATACGCTAGAGGAGCCTGTT

>Seq_25
GATACCCCAGATTTCTCTCAGACGTTAAGTGAAGAAAAAGACATGGTTGCCAAATTGAAAAAGGTGTTTTTAATGGTTGCCGGTGCTGCAGTACAAAAATATGGACCAGAGCTAGAGGA

>Seq_26
GATACCCCACTATGCTTAGTTCTAAACCCAAATAGTTCAACCAACAAAACTATTCACCAGAGTACTACAAGCAACAGCTTAAGACTCAAAAGACTTGGCAGTGCTTTATATCCCTCTAGAGGA

>Seq_27
GATACCCCACTATGCACAGCCGTAAACTTTGATAAGAATATACAACATTATCCGCCTGGGTACTACGAGCGTAAGCTTAAAACCCAAAGGACTTGGCGGTGCTTTAGATCCACCTAGAGGA

>Seq_28
GATACCCTTCTATTCTTAACCTCACCCCATTTCTCCTGGCACTACGAGTACATACTTAAAACCTAAGAACTTGGCGGTGTCTCAACATACTAGAGGA

>Seq_29
GATACCCTTTGTAGGTGAATATGGTATATCTAAAAACCCTGAATCGTTTGCATCGGAATCTTATAGGGCTTATTTTACCGATAAATCTAGAGGA

>Seq_30
GATACCCCACTATGCTTAGCCTTAAACATAGACAGTTGTTTACCCCCACTGTCCGCCCGGGCACTACGAGCATTAGCTTGAAACCCAAAGGACTTGGCGGTGCTTTAGACCCACCTAGAGGA

>Seq_31
GATACCCCACTATGCTTAGCCCTAAACATCGATTGCACCATACACTCCATATCCGCCCGGGAATTATGAACGTCAGTTTAAAACCCAAAGGACTTGGCGGTGCTTAACATCCACCTAGAGGA

>Seq_32
GATACCCTACTATGCCTAACCATAAATAGACCCTACCACTACTTACCTTGTCTAAGTCCGCCCGAGTACTACAAGCGCTAGCTTAAAACCCAAAGGACTTGGCGGTGCCCCAGACCCCCCTAGAGGA

>Seq_33
GATACCCCATTAAAACAATTAAACGTAGTACCTAAGAAATCGCTAAGACAGAAGTTCGTGACTGCTTCGGTTCCTATGTTTACTAGAGGA

>Seq_34
GATACCCCACTATGCTCAGCCCTAAACTTCAACAGTTAAATCAACAAAACTGCTCGCCAGAACACTAGGAGCAACAGCTTAAAACTCAAAGGACCTGGCGGTGCTTCACATCCCTCTAGAGGA

>Seq_35
GATACCCTATGGAATACCTTAGTAAGATAGAAATCTTTGCTAAGAAGTACGATGTACTTGTATTTATTGTTGCTCACCCTACTAAGATGTACAGAGATAAGGATGGTAAGCTAGAGGA

>Seq_36
GATACCCCACTATGCTTAGCCCTAAACTCCAATAGTTAAATCAACAAAACTATTCACCAGAACACTACAAGCAATAGCTTAAAACTCAAAGGACTTGGCGGTGCTTTATATCCCTCTAGAGGA

>Seq_37
GATACCCCACTATGCTTAGCCCTAAACACAGATAATTACATAAACAAAATTATTCGCCAGAGTACTACTAGCAACAGCTTAAAACTCAAAGGACTTGGCGGTGCTTTATATCCTTCTAGAGGA

>Seq_38
GATACCCCAGATGATGTGACAGGCTTTACGGCGGAGCTTAATGGTCCCACTATCCACCTAGAATGGGAACCCATCGCAAGCCTTGACCTTAGTTACTACCGTATTAGGCACTCCCTAGAGGA

>Seq_39
GATACCCCACTATGTTTAGTCGTAAACTTAGTAGCCGCCAGGATACTACGAGCAACTGCTTAAAAACCAAAGGACCTGGCGGTGCTTTACTCCCCCTAGAGGA

>Seq_40
GATACCCTAGTAGTCCAAACTGTAAACGATGAATGCTAGATATTAGGGTTTAACTTAATGTCAAAGATAACTCATTAAGCATTCTACCAGAGTACTACGGTCGCAAGACTAAAATTCAAAATAATTAGCGGTTCAGAAAAACTAGCTAGAGGA

>Seq_41
GATACCCCACTAGGCTTAGCCCTAAACTCCAATAGTTAAATCAACAAAACTATTCCCCAGAACACTACAAGCAATAGCTTAAAACTCAAAGGACTTGGCAGTGCTTTATATCCCTCTAGAGGA

>Seq_42
GATACCCCACTATGCTTAGCCCTAAACTCTAATAGTTACATTGAGAAAACCATTCGCCAGAGTACTACAAGCAACAGCTTAAAACTCAAAGGACTTGGCGGTGCTTTATATCCCTCTAGAGGA

>Seq_43
AGGATTAGATACCCTGTTTTAGGTGGAACTTTACAAAGAAGAGCTGGTACAGCAAGACATGACGCTGTTGCCTGGGGTTATGCTAGAGGAGCCTGTT

>Seq_44
GATACCCCAGACTGCCAAGATAAACACCGGAAAGGCAAAAGAACAGTAAAGCATGTTTGTCTAATAATAGCTTGAGGCTCAACAAAACAGGCTCAAGAACCAGAACTTGCTACATGGTGACGAACAGCATGACACTAGAGGA

>Seq_45
GATACCCTAGTAGTCCAAACTGTAAACGATGAATGCTAGATATTAGGGTTAAACTTAATGTCAAAGATAACTCATTAAGCATTCTACCAGAGTACTACGGTCGCAAGACTAAAATTCAAAATAATTAGCGGTTCAGAAAAACTAGCTAGAGGA

>Seq_46
AGGATTAGATACCCTGTTTTAGGTGGAACCTTGCAAAGAAGAGCTGGTACAGCAAGACATGACGCTGTTGCCTGGGGTTATGCTAGAGGAGCCTGTT

>Seq_47
GATACCCTACTATGCTCAACCATAAACATTGTTACTAATAATTTACCTTAATACCCGCCCGAGTACTACAAGCGCTAGCTTAAAACCCAAAGGACTTGGCGGTGCTCCAAATCCACCTAGAGGA

>Seq_48
GGGATTAGATACCCCGTACTAGGTGGAACTTTACAAAGAAGAGCTGGTACTGCAAGACATGACGCTGTCGCTTGGGGATACGCTAGAGGAGCCTGTT

>Seq_49
GGGATTAGATACCCCGTTTTGGGTGGAACCTTACAAAGAAGAGCTGGTACAGCAAGACATGACGCTGTTGCCTGGGGTTATGCTAGAGGAGCCTGTT

>Seq_50
GATACCCCTGCGTGAGAGCAGATGTTTATTTTAAGATTCGATTTGTTTTAGTCACGGCTGCCAAGAAGCAGGGTTAAATAATCCAGATTCCAATCATTCAATTTTAGCGTTAAACAACCAATTTGGGCCTAGAGGA

>Seq_51
GATACCCCCCAATACGCTTAGCCCTAAACTCCAATAGTTAAATCAACAGAACTATTCACCAGAACACTACAAGCAATAGCTTAAAACTCAAAGGACTTGGCGGTGCTTTATATCCCTCTAGAGGA

>Seq_52
GATACCCCACTATGCTTAGCCCTAAACTTCAACAGTTAAATTAACAAAACTGCTCGCCAGAACACTACGAGCCACAGCTTAAAACTCAAAGGACCTGGCGGTGCTTCATATCCCTCTAGAGGA

>Seq_53
GATACCCCTCTATGCTTAGCCCTAAACCCTAACAGTTACATTAACAAAACCATTCGCCAGAGTACTACAAGCAACAATTTAAAACTCAAAGGACTTGGTGGTGCTTTATATCCCTCTAGAGGA

>Seq_54
AGGATTAGATACCCTGTACTAGGTGGAACTTTACAAAGAAGAGCTGGTACTGCAAGGCATGACGCTGTCGCTTGGGGATACGCTAGAGGAGCCTGTT

>Seq_55
GATACCCCGAGCAGGACCGATGAGTCAAGACAAGTTCAAGTTGTAGAACGGGAATTGCTAAATGAGCTGCTACAAAGGATAGAGAAACTAGAGGA

>Seq_56
GATACCCCACTATGCCTAGCCGTAAACTTTTATGCTAATGTACAACTAGCATCCGCCAGGGAACTACAAGCACCAGCTTAAAACCCAAAGGACTTGGCGGTGCCTCAGACCCCCCTAGAGGA

>Seq_57
GATACCCCAGATGATGTGACAGGCTTTACTGCGGAGCTTAATGGTCCCACTATCCACCTAGAATGGGAACCCATCGCAAGCCTTGACCTTAGTTACTACCGTATTAGGCACTCCCTAGAGGA

>Seq_58
GATACCCCACTATGCCTAGCCGTAAACACCGATAGTGCATTACGTTAACTATCCGCCCGGGTACTACGAGCATGAGCTTAAAACCCAAAGGACTTGGCGGTGCTTTAGATCCACCTAGAGGA

>Seq_59
ATTAGATACCCTGCAGCTTTTATATGCTTGCGCCCTATCAGCACCTAGCAAATCTGACCTGCAGCAAACTGCGATCATCCACCTAGAGGAGCCT

>Seq_60
GATACCCTTTAATAAAGTATTCCCCGACTTGATTATGCAAGCTAGTTAATTTATACTTTTGACTAATGGATTTACGTCATGAACAACGATAATCAAAGCAAGGTTTTAGACACGCTAGAGGA

>Seq_61
GATACCCCACTATGCCTAGCCGTAAACATAAGCAGCCTATCACTCCGCTGTTCGCCAGGGGACTACAAGCCCCAGCTTAAAACCCAAAGGACTTGGCGGTGCTTTAGACCCCCCTAGAGGA

>Seq_62
GATACCCCACTATGCCCAGCCCTAAACCTTGATAGCCCCCTACACCCACTATCCGCCCGGGTACTACGAGCACTAGCTTAAAACCCAAAGGACTTGGCGGTGCTTTAGATCCACCTAGAGGA

>Seq_63
GATACCCCACTATGCTTAGTCGTAAACTTAAATAATCCTAAAACAAGATTATTCGCCAGAGTACTATCGGCAACAGCCCAAAACTCAAAGGACTTGGCGGTGCTTCATATCCTTCTAGAGGA

>Seq_64
GATACCCCACTATGCTTAGCCCTAAACCCTGATAGTTACATTAACAAAACCATTCGCCAGAGTAGTACAAGCAACAGCTTAAAACTCAAAGGACTTGGCGTTGCTTTATATCCCTCTAGAGGA

>Seq_65
GATACCCTTGGAAAAACACATGGTGCAGACAATCCAGATGTATATGTAGGTGCTGAACCTGCAGGAGCAAGTATTGAAGAACAAGGGCTAGGGTGGAAAAATACACTGGGATCAGGTAATGGTGTAAACACTATAACAAGTGGACTAGAGGA

>Seq_66
GATACCCCACTATGCCCCGCCGTAAACTTAGATATTTCAGTACAATAAATATCCGCCAGGGGACTACGAGCGCCAGCTTAAAACCCAAAGGACTTGGCGGTGCTTCAGACCCCCCTAGAGGA

>Seq_67
GATACCCTGAATACGAGAGTTAACGTCTTGCCATGTGTTGTAGTAGGTTGTCCAAGGGCCAGAAGAGCTCCACTCCCCTGTAGAATAAACGTTTTGTCTAGAGGA

>Seq_68
GATACCCCGGACAAACCAATAATTATTATGGTGATCATGGTAGGATGATGGGTAACATGATGTCTGTTGCAATGGCCTCACCATCAAGTACATTATCATCGTCTTATGCAGCCTATGCATACTATGCGAATAACCCCTCACTAGAGGA

>Seq_69
GATACCCCACTATGCTTAGTCCTAAACATTGACAACAACACACGCCTGTTGTCCGCCTGGGGACTACGAGCACCAGCTTAAAACCCAAAGGACTTGGCGGTGCTTTAGATCCACCTAGAGGA

>Seq_70
GATACCCCACTATGCTTAGCCATAAACATTGACAGTCTACTACATTTTCTGTCCGCCCGGGAACTACGAGCATTAGCTTAAAACCCAAAGGACTTGGCGGTGCTTTAGACCCACCTAGAGGA

>Seq_71
GATACCCCACTATGCTTAGCCCTAAACATCGATTGTATAATACACTCAATATCCGCCCGGGGATTACAAACGTTAGTTTAAAACCCAAAGGACTTGGCGGTGCTTAACATCCACCTAGAGGA

>Seq_72
GATACCCTAGTCAGTAGCATCTTGAGTTCGTGTGTAGTTATATTCTGAGCTTCATCACAGATGATAAAAGCGTTGTCGAATGAACGTCCTCTCATCATTGCTAGAGGA

>Seq_73
GATACCCTGCTATTTCTAGCCCCCACCCATACCCCTTACCCCTTAAAAGCCCGAGAACTAATTACAATCGTATTAAACTCAAAGAATTTGGCGGTGTTTTAGACCTACCTAGAGGA

>Seq_74
GATACCCTAAATCAAAGCATCTACGTAAAGATGAGGAAGATGGACTGGATGAGGCTCTAGCCTTGTATAATGCCCCAATAGATTTTACTGATAATTATGAGCTAGAGGA

>Seq_75
GATACCCTACTATGTCCAACCACAAACTTAGACAATAAATCACTATATTGTTCGCCCGAGTACTACAAGCGCTAGCTTAAAACCCAAAGGACTTGGCGGTATCCCATACCCACCTAGAGGA

>Seq_76
GATACCCCACTATGCTTAGCCCTAAACATCGATTTAATACCCCATTAAATCCGCCTGGGGACTACGAACGTATGTTTAAAACCCCAAGGACTTGGCGGTGCTTTATATCCACCTAGAGGA

>Seq_77
GATACCCCACTATGCTTAGCCCTAAACCTTAATAATTAAACCTACAAAATTATTTGCCAGAGAACTACTAGCTACAGCTTAAAACTCAAAGGACTTGGCGGTACTTTATATCCATCTAGAGGA

>Seq_78
GATACCCTATGGAATACCTTAGTAAGATAGAAATCTTTGCTAAGAAGTACGATGTGCTTGTATTTATTGTTGCTCACCCTACTAAGATGTACAGAGATAAGGATGGTAAGCTAGAGGA

>Seq_79
GATACCCCACTATGCTTAGCCCTAAACATAGATAATTTTACAACAAAATAATTCGCCAGAGGACTACTAGCAATAGCTTAAAACTCAAAGGACTTGGCGGTGCTTTATATCCCTCTAGAGGA

>Seq_80
GATACCCTAAATCAAAGCATCTACGTAAAGATGAGGAAGATGGACTGGATGAGGCTCTAGCCTTGTATAAGGCCCCAATAGATTTTACTGATAATTATGAGCTAGAGGA

>Seq_81
GATACCCCCAATACATTGAATATCTTCTTGATTTTCTGAAATAAATGCGTTCACCTCAGACAGAGCATCGTAGTGAGCATAATGAATGCAAGCTAGAGGA

>Seq_82
GATACCCTACTATGCTTAACCGTAAACATTGTTACAAGCATATTTACCTTAATACACCGCCTGAACACTACAAGCGCTAGCTTAAAATCCAAAGGACTTGGCGGTGCTCCAAACCCACCTAGAGGA

>Seq_83
GATACCCTTACGAGGATTTGCTTATATATGCTGGTATAGATACAACTGTGACACTAGAAGTAGCATCTAGGTTACAGGATAAATGCCTAGAGGA

>Seq_84
GATACCCTAATTCTAGTAAAGCTAGTGGATCTAAGAAACAAGGCGCGAACGATAGACTTGACGAATCTTTAGGAATGAGAGATGGCAAAGAATCTACAAAGACTCAAAGCTATAAAGATAGAAGAGACGAATCTAGAGGA

>Seq_85
GATACCCTACTATGCTTAGCCCTAAACCTCAACAGTTAAATCAACAAAACTGCTCGCCAGAACACTACGAGCCACAGCTTAAAACTCAAAGGACCTGGCGGTGCTTCATATCCCTCTAGAGGA

>Seq_86
GATACCCCAGATGATGTGACAGGCTTTACTGCGGAGCTTAATGGCCCTACTATCCACCTAGAATGGGAACCCATCGCAAGCCTTGACCTTAGTTACTACCGTATTAGGCACTCCCTAGAGGA

>Seq_87
GATACCCTGAATTTACCAAGCTTGGATTTGATTCAAAAGGGAATGGTACTATTACTTTTTATGAAACAAAAATAAATGAACAAACTAGCACTAGAGGA

>Seq_88
TAGATACCCTCACACCATCTTAGCTTGCCATTATCAAATATTGATAAGTACTCAATTCATGCCCCAACTGAAGTAGAGTCAACTAGAGGAGC

>Seq_89
GATACCCCACTATGCCTGGCCCTAAATCTTGATACTAATATACTCACGTATCCGCCTGAGAACTACGAGCACAAACGCTTAAAACTCTAAGGACTTGGCGGTGCCCTAAACCCACCTAGAGGA

>Seq_90
AGGATTAGATACCCTGTTTTGGGTGGAACCTTACAAAAAAGAGCTGGTACAGCAAGACATGACGCTGTTGCCTGGGGTTATGCTAGAGGAGCCTGTT

>Seq_91
GATACCCCACTATGCTCAGCCGTAAACTCAGACATCCAGCTACAATTAGATGTCCGCCAGGGTACTACGAGCATTAGCTTAAAACCCAAAGGACCTGACGGTGTCTCAGACCCCCCTAGAGGA

>Seq_92
GATACCCCACTATGCCTAGCCCTAAATCTCGATGCTTGCCGTACCAAAGCATCCGCCCGAGAACTACGAGCACAAACGCTTAAAACTCTAAGGACTTGGCGGTGCCCCAAACCCACCTAGAGGA

>Seq_93
GATACCCTCATCAGGTTGATCCATTGAATTTATGTTTGAGCTTTTAATTGTTACTAAGTGAACTTCGAACGCACATGGATTGTTCTCAATGGGAGGAGAGTTGATTATTTTGGTTCCATTTGAATGTACACTAGAGGA

>Seq_94
GATACCCTACTATGCTCAACCATAAACATCGTTACTAATGATTTACCTTAATACCCGCCCGAGTACTACAAGCGCTAGCTTAAAACCCAAAGGACTTGGCGGTGCTCCAAACCCACCTAGAGGA

>Seq_95
GATACCCCACTATGCATAACTGTAAACACAGATAGCAACTTACTCGCAATCCGCCAGGGAACTACAAGCACTGGCTTGAAACCCAAAGGACTTGGCGGTGCTTTAGACCCACCTAGAGGA

>Seq_96
GATACCCCACTATGCTCAGCCGTAAACAACGATAGCCCCTGCACTTGCTACCCGCCCGGGAACTACGAGCCCCAGCTTGAAACCCAAAGGACTTGGCGGTGCTTAAGATCCACCTAGAGGA

>Seq_97
GATACCCTACTATGCTTAGCCATAAACTTAAATAACTGAATAAAGTTATTTGCCAGAGTACTACTACCAGCAACAGCCTAAATCTCAGAGGATTTGGCAGTGCTTTATATTCCTCTAGAGGA

>Seq_98
GATACCCCACTATGCTTAGCCCTAAACATAGAATAAACTTTACTTAATATACTCCGCCCGGGTATTACGAGCATCAGCTTAAAACCCAAAGGACTTGGCGGTGCTTTACATCCACCTAGAGGA

>Seq_99
GATACCCCACTATGCCTGGCCCTAAATCTTGATACTTACCATACCAAAGTATCCGCCAGAGAACTACGAGCACAAACGCTTAAAACTCTAAGGACTTGGCGGTGCCCTAAACCCACCTAGAGGA

>Seq_100
GATACCCCACTATGCCCGGCCCTAAATCTTGATACTTCCCATACCAAAGTATCCGCCAGAGAACTACGAGCACAAACGCTTAAAACTCTAAGGACTTGGCGGTGCCCTAAACCCACCTAGAGGA

>Seq_101
GATACCCTACTATTCTTTATTTTAAAATAAATAACCAGAGTACTACGAGTAAAAACTTAAAACTCTAAAGGCTTGGCGGTGTTTTATCTTCCTAGAGGA

>Seq_102
GATACCCCACTATGCTTAGCCTTAAATCTTGATGCTCTCCTGTACTAAAGCATCCGCCTGAGAACTACGAGCACAAACGCTTAAAACTCTAAGGACTTGGCGGTGCCCTAAACCCACCTAGAGGA

>Seq_103
GATACCCCCTTAGTTGCTATAGTAATACCAGGTCCTTGGTACCCTTAGTTATAAGGATAGTGGTGGTGGTACCACTTACCTAAGACAGCCTAAGGACTCGTTTGGTTGACTAGAGGA

>Seq_104
GGGATTAGATACCCCGTACTAGGTGGAACTTTACAAAGAAGAGCTGGTACAGCAAGACATGACGCTGTCGCTTGGGGATACGCTAGAGGAGCCTGTT

>Seq_105
GATACCCCCCAGAAAAAGTCAATAAACCAATTGGGTATACGCTATGGAAAAGGCAATAGGTTCGCTGGATTTAAATCGGCCTGAGTCAAAACAGGAAACCCCGGGTGGTGCTCGCCTGCAAAACACCACGCTGCTTAAGGAGCGGCTACTAGAGGA

>Seq_106
CTAGGATTAGATACCCTATTATTTTTAATTGTAGGATTGAAGGATTATATCGAAAATTAATAAATTTGGCGGCTGTTAATTACTAGAGGAGCCTGTTCT

>Seq_107
GATACCCTACTATGCTTAACCATAAATAGACCTTTACCACTACTTACTTTGTTTAAGTCCGCCTGAGTACTACAAGCGCTAGCTTAAAACCCAAAGGACTTGGCGGTGCCCCAGACCCCCCTAGAGGA

>Seq_108
GATACCCCACTACACTTAGCCCTAAAGTCGAATAGTTACATTAACAAAACCATTCGCCAGACTACTACAAGCAACAGCTTAAAACTCAAAGGACTTGGCGGTGCTTTACATCCCTCTAGAGGA

>Seq_109
GATACCCCACTATGCTTACACAAATAGTTATATTAACAAGACTGTTCGCCAGAGTACTACATGCAGCAGCTTAAAACTCAAAGGACTTGGCGGTGCTTTATAGCCTTCTAGAGGA

>Seq_110
GATACCCCGCTATGCTTAACTCTAAACTCAAATAGTTAGATCAAAAAAACTGTTCGCCAGAACACTACAAGCAACAGCTTAAAACTCAAAGGACTTGGCGGTGCTTTATATCCCTCTAGAGGA

>Seq_111
GATACCCCCATCAGGTTGATCCATTGAATTTATGTTTGAGCTTATATTTGTTTCTAAGTGAACTTAGAATGCACATTGATTGATCTCAATGTGAGGAGATGTGATTACGTGTGTTCCGTTTTTATGTGCACTAGAGGA

>Seq_112
GATACCCCGCTATGCTTAACCCTAAACTCGAATAGTTAGATCAACAAAACTGTTCGCCAGAACACTACAAGCAACAGCTTAAAACTCAAAGGACTTGGCAGTGCTTTATATCCCTCTAGAGGA

>Seq_113
GATACCCCGGATATTTATTTTGGAAAATCCGGCAAACCTGTTATGCTGATCGAGTCGTATGAAGATATTAAACAAAATCACCCGGGTGAGAGTAATGAACACTGGAGAGATATTGTTACAAAGGCTCTTAAACTAGAGGA

>Seq_114
GATACCCCACTATGCTCAACCTTAAACAACGATGACAACATACAAATATCATCCGCCAGGGGACTACGAGCGTTAGCTTAAAACCCAAAGGACTTGGCGGTGCCTCAAACCCACCTAGAGGA

>Seq_115
GATACCCCACTATGCTTAGCCCTAAACTATAATAGTTAAATTAACAAAACAATTTACCAGAATACTACAAGCAACAGGTTAAAACTCAAAGGACTTGGCAGTGCTTTATATCCATCTAGAGGA

>Seq_116
GATACCCCATGTTGTGATAGCGGCTCTGGTGCACAAGAGCGTGTTCTGTGTCAAACGCCGGGTCAAAAGTGAATGGTGCAGTCTTGTGTGAAAAGTGCCTAGAGGA

>Seq_117
GATACCCTAGTAAACCTTTTTGTAAATTGAATAAATTCTATCTGAACAGTACACTTTAAAGAGTGAAAATCAAAAATTTTGGCTGTTTACTTTCCAACTAGAGGA

>Seq_118
GATTAGATACCCTCGTTACTACCGTAAAAATTAATAACGGGTATTCCGTAATTTTCCTCGAAGGTGCGAATCATTTCCGTCGCTAGAGGAGCCTG

>Seq_119
GATACCCCCATAGCAAGAATACTAAAAGTTAATGCTTTCTTTCTACCATAACGATCGCCAATATATCCAAATAAAACCGAACCTAGAGGA

>Seq_120
GATACCCCACTATGCACCGCCGTAAACCTTGATAGAAAACCACAACCCCTATCCGCCCGGGGACTACGAGCATAAGCTTAAAACCCAAAGGACTTGGCGGTGCTTTAGACCCCCCTAGAGGA

>Seq_121
GATACCCCGTTAGTGGAACGCATTGCCACCTATGAATCAGAAGAACCCACGTCTCGGATTCCTGAGCTCTATGCCATCTTGGGGACAGAAGTTGGCCAACTCCCGCAGGAGCTAGAGGA

>Seq_122
GGGATTAGATACCCCGTACTAGGTGGAACTTTACAAAGAAGAGCTGGTACTGCAAGACATGACGCTGTTGCTTGGGGATACGCTAGAGGAGCCTGTT

>Seq_123
GATACCCCATAGAACTTAACTCAGTAGGTAAACCCGATCTAGAGACGGGGTTCAAGCTTATCAATAGCTCTATCAAAAGTATCCTTATGTGGCCCAAGTCTCAAAGGATACTTCTTTCAGAATATGGCTCAGTAATATCTCTACTACTAGAGGA

>Seq_124
GATACCCCGCTATGCTTAACCCTAAACTCGAATAGTTAGATCAACAAAACTGTTCGCCAGAACACTACAAGCAACAGCTTAAAACTCAAAGGACTTGGCGGTGCTTTACATCCCTCTAGAGGA

>Seq_125
GATACCCTTGATAAGTATTTTTCAAATTCCGCATTTGATATGCTGTATTTGTAAATAAATAAACAAAATAATTATTCTATAAATGGAAAAATTAGTAAGAACACTTGCAGATTTTAATAAACAAAAACTAGAGGA

>Seq_126
GATACCCCACAAGAAACTAGAGAGTATTTACTAAATAACCAAATAAGACAATTATGAGGGATGCGTACATAAAGTACTCGAAAGAGCTAGAGGA

>Seq_127
GATACCCTTTGAGCAGTAGGATAGGACACTCCTGCTATCTTTGAAGCACGATTAATAGATTCGCCATTTTTAAGTTCTTTTAGGCACTTTTGAACTTTAGCTCTAGAGGA

>Seq_128
GATACCCCGTGGAGGTACCATTTATATTCCTCTATAGCTCAGTTGGTAGAGCGTTCCGCTGTTAACGGAAATGTCGGTGGGTCGGAGCCATCTAGAGGA

>Seq_129
GATACCCCACTATGCTTAGCCCTAAACCCAGATAGTTAAATTAACAAAACTACTCGCCAGAGTACTACAAACAACAGCTTAAAACTCAAAGGACTTGGCAGTGCTTTATATCCCTCTAGAGGA

>Seq_130
GATACCCTAGAGGAATAGGTGACAGGGTTATGCCACATAGAAACATGTTTGGACAAACTATTAATAGAAAAACAGGTTGGTTGTTTGGTCTAGAGGA

>Seq_131
GATACCCCACTATGCTTAGCCCTAAACATAAATAATTCACGTAACAAAATTATTCGCCAGAGAACTACTAGCAACAGCTTAAAACTCAAAGGACTTGGCGGTGCTTCACACCCCTCTAGAGGA

>Seq_132
GATACCCCACTATGCTTAGCCCTAAACCTCAACAGTTAAATTAACAAAACTGCTCGCCAGAACACTACGAGCCACAGCTTAAAACTCAAAGGACCTGGCGGTGCTTCATATCCCTCTAGAGGA

>Seq_133
GATACCCCACTATGCCCAGCCGTAAACTTTAATGCTAATGTACAACTAGCATCCGCCAGGGGACTACGAGCACCAGCTTAAAACCCAAAGGACTTGGCGGTGCCTCAGACCCCCCTAGAGGA

>Seq_134
GATACCCCACTATGTGTGGTCCTCAACATCGATAATTATTGTACTTAAATTATCCGCCCGGGAACTACGAGCATTAGCTTAAAACCCAAAGGACTTGGCGGTGCTTTAGACCCCCCTAGAGGA

>Seq_135
GGGATTAGATACCCCGTATTAGGTGGAACCTTACAAAGAAGAGCTGGTACGGCTAGGCATGATGCTGTTGCTTGGGGATACGCTAGAGGAGCCTGTT

>Seq_136
GATACCCTGCAGTTCCGTCTTTGATGTTGAAAGTGATTTCGTCTTCGAAATTGGCTTGACACCTAACCGCACGGATGCGATGGGACATATCGGTGTCGCCCGCGATTTACGTGCCGCAATGATTACCAAAGGAATGGATGCCCCGGAACTAGAGGA

>Seq_137
GATACCCCGCTATGCTTAACTCTAAACTCGAATAGTTAGATCAACAAAACTGTTCGCCAGAACACTACAAGCAACAGCTTAAGACTCAAAGGACTTGGCGGTGCTTTGTATCCCTCTAGAGGA

>Seq_138
GGGATTAGATACCCCGTTTTAGGTGGAACCTTGCAAAGAAGAGCTGGTACAGCAAGACATGACGCTGTTGCCTGGGGTTATGCTAGAGGAGCCTGTT

>Seq_139
GATACCCCACTGTGCTTAGCCCTAAACTCTAGTAGTTACATTAACAAAACCATTCGTCAGAATACTACGAGCAACAGCTTAAAACTCAAAGGACCTGGCAGTTCTTTATATCCCTCTAGAGGA

>Seq_140
GATACCCCACTATGCACAGCCCTAAACTTCGATAATATCTTACAACTATTATCCGCCCGGGAACTACGAGCATTAGCTTAAAACCCAAAGGACTTGGCGGTGCTTTAGATCCCTCTAGAGGA

>Seq_141
GATACCCCAGATGATGTGACAGGCTTTACTGCGGAGCTTAACGGTCCTACTATCCACCTAGAATGGGAACCCATCGCAAGCCTTGACCTTAGTTACTACCGTATTAGGCACTCCCTAGAGGA

>Seq_142
GATACCCCACTATGCACAGCCGTAAACTTTGATATGATATTACAACATTATCCGCCTGGGAACTACGAGCGTAAGCTTAAAACCCAAAGGACTTGGCGGTGCTTTAGATCCATCTAGAGGA

>Seq_143
GATACCCTACTATGCTTAACTATAAACATTGTTATTAATGAACTTACCTTAATATCCGCCCGAGTACTACAAGCGCTAGCTTAAAACCCAAAGGACTTGGCGGTGCTCCAAATCCCCCTAGAGGA

>Seq_144
GATACCCTAGTTGAGCGAAAAGATCATTCAACCGATTGCATGAAATGCAAACTGTTCAAATGAGAGTTTAGAAGTTCGGATCCCCATTAGATCTCTAGAGGA

>Seq_145
GATACCCCACTATGCTTAGCCCTAAACACAAATAGTTATATTAACAAGACTGTTCGCCAGAGTACTACATGCAGCAGCTTAAAACTCAAAGGACTTGGCGGTGCTTTATAGCCTTCTAGAGGA

>Seq_146
GATACCCTCATCAGGTTGATCCATTGAATTTATGTTTGAGCTTTAAATTGTTACTAAGTGATCTTCAAACGCACATGGATTGTTATCAATGGGAGGAGAGTTGATTATGTTGGTTCCATTTGAATGTACACTAGAGGA

>Seq_147
GATACCCCACTATGCTTAGTCCTAAACATTGACAACAATACACACCTGTTGTCCGCCTGGGAACTACGAGCACCAGCTTGAAACCCAAAGGACTTGGCGGTGCTTTAGATCCACCTAGAGGA

>Seq_148
AGGATTAGATACCCTGTACTAGGTGGAACTTTACAAAGAAGAGCTGGTACCGCAAGACATGACGCTGTCGCTTGGGGATACGCTAGAGGAGCCTGTT

>Seq_149
GATACCCCACTATGTTTAGCCATAAACTTAAAGTTATTCACTAGAGTACTATCAGCAACAGCTTAAAACTCAAAGGACTTGGTGGTATGGTGTTTCCATCCCCCCTAGAGGA

>Seq_150
GATACCCCACTATGCTTAGCCCTAAACCTCAACAGTTAAATCAACAAAACTGCTCGCCAGAGCACTACGAGCCACAGCTTAAAACTCAAAGGACCTGGCGGTGCTTCATATCCCTCTAGAGGA

>Seq_151
GATACCCCGGCCTTAAGATTTTAAATTCAGTTTTAAGAAAATTTTACACTGAGACCCAAAACAATTTAATGGAAGATAGTAGGTTCCTAAATAAGTTCGTTAACGAAGACGATGAATCTTTATATTACTTACTACAAACTAGAGGA

>Seq_152
GATACCCCCTGAGCACCATCAATATCTATATAGTAAGTAAACGTTTTTAATACGGAAGGGTCAAACCACATATCGCCATCTGAAGGACTAGAGGA

>Seq_153
GATACCCTCAAGCTTAAAACTATCTACTCTGCCTTCTAGACTGGCCAGTAGGATCGATGTGGACGAGCGAACCAGTCTCATCATACTTGAGAGTGCCATCCTAGAGGA

>Seq_154
GATACCCCACTATGCCTGGCCCTAAATCTTGATGCTCTATATAACCAAAGCATCCGCCTGAGAACTACGAGCACAAACGCTTAAAACTCTAAGGACTTGGCGGTGCCCCAAACCCACCTAGAGGA

>Seq_155
GATACCCCCGCAAAGGACCAGGTTCCGGATATTATATGGCGCGTGCCACAGTCTATTTTGATTTCTTGTAAGCTTTGAGTATTTTCACTATTTGTCCGTGAGTCAGTCCCTTGCGATGAGCCCTGGACAGTACTATTTCCCCCTAGAGGA

>Seq_156
GGGATTAGATACCCCGTACTAGGTGGAACTTTACAAAGAAGAGCTGGTACCGCAAGACATGACGCTGTCGCTTGGGGATATGCTAGAGGAGCCTGTT

>Seq_157
GATACCCCAGAAGCAGCCGGGGCCGATCCGCTTGTCATTCGGGCCTCATTTGTCGAGGTCGGGACTGATGGCGACGCGATGGAGGAGACGCTCCTCGCGCAGTTGGGCTCTTGGCACGAGCCGTCCCGAGGTCGCCGGAGTGTGCGATCCGCTAGAGGA

>Seq_158
GATACCCCACTATGCTTAGCCCTAAACTCTAATAGTTACATTAACAAAACCATTCGCCAGAGTACTACAAGCAACAGCTTAAAACTCAAAGGACTTGGCAGTGCTTTATATCCCTCTAGAGGA

>Seq_159
GATACCCCACTATGCACAGCCGTAAACTTTGATATGATATTACAACATTATCCGCCTGGGGACTACGAGCGTAAGCTTAAAACCCAAAGGACTTGGCGGTGCTTTAGATCCGTCTAGAGGA

>Seq_160
GATACCCCAGATTTCTCTCAGACGTTAAGTGAAGAAAAAGACATGCTTGCAAAATTGAAAAAAGTGTTTTTAATGGTTGCCGGTGCTGCAGTACAAAAATATGGACCAGAGCTAGAGGA

>Seq_161
GATACCCTTGAAAAACGTGGTGCTGATCAAAATTTATGGATTTGGGAACCCGCTGATTATTCAAGAACCTATCTTGTTGTAGCTGACGTAGCTAGAGGA

>Seq_162
GATACCCTCGTTTTGGGGACCTTTTGAACATTCATAGGGACCCAGGGCGTATTTGACCCCAGAAGCGTGCTGAAAACTTCGTGCGAGATGCAGGCTTTCTCAACGTTGTGCGCCCAAGACCCTAGAGGA

>Seq_163
GATACCCCAATCGTTGAGATTGATAAAAAACGATATTTTAAAATGTTAAAAGAAGATCCATCAAAAGTTATTGCAGGAAGATCAATTAATGAAATTTTAAAAAGATTTGATAATAAAATAAGAGACCCTAGAGGA

>Seq_164
TTAGATACCCTGGGATGGACAGCATTGGCACATGCATGTGCAAGATCACACCTTGGTGTAGATGTGGTGAAGATTTTGCTTGCTAGAGGAGCC

>Seq_165
GATACCCCAGATTTCTCTCAGAGGTTAAGTGAAGAAAAAGACATGGTTGCCAAATTGAAAAAGGTGTTTTTAATGGTTGCCGGTGCTGCAGTACAAAAATATGGACCAGAGCTAGAGGA

>Seq_166
GGGATTAGATACCCCGTATTAGGTGGAACCTTACAAAGAAGAGCTGGTACCGCAAGGCATGATGCTGTTGCTTGGGGATACGCTAGAGGAGCCTGTT

>Seq_167
CTGGGATTAGATACCCCATCAAAATAGCACGAGACACAATCTAAATCATAGGGTTCCCCTTCGATTTTTCTAATGTTCCATTCTAGAGGAGCCTGTTCT

>Seq_168
GATACCCCACTATGCCTAGCCGTAAACCTTGATAGAAATATACAATTGATATCCGCCAGGGAACTACAAGCGCCAGCTTAAAACCCAAAGGACTTGGCGGTGCCTCAGACCCACCTAGAGGA

>Seq_169
GATACCCCACTATGCCTAGCCATAAACTCAAATAATTACAATGACAAAACTATTTGCCAGAGTACTAGTAGCAGCAATTTAAAACAAAAGACTTGGTGGTGCTTCATACTCCTCTAGAGGA

>Seq_170
GATACCCCACTATGCACAGCCGTAAACTTTGATAATAATTTACAATATTATCCGCCCGGGAACTACGAGCGTAAGCTTAAAACCCAAAGGACTTGGCGGTGCTTTAGATCCACCTAGAGGA

>Seq_171
GATACCCTGGTAGAAAATTATAAGAAAAAATTTCTGAACAGTACATCTTAATGATGAAAATCAAATAATTTGGTTGTTTATTTTCTCCCTAGAGGA

>Seq_172
GATACCCCCATAGTTTGATCCTTTTGTTGGATCTTCTATTACAATAGCCATTATAAATTTTGGGTTTGAGATTGGCGCAATACCGACAAACGAAGCGTTATATTTTCTTTCTCCAGGCGCACCATAACCTTTACCTTCAATAAATTGTCTAGAGGA

>Seq_173
GATACCCCACTATGCCCAGCCGTAAACTTTTATGCTAATGTACAACTAGCATCCGCCAGGGAACTACAAGCACCAGCTTAAAACCCAAAGGACTTGGCGGTGCCTCAGACCCCCCTAGAGGA

>Seq_174
GATACCCTACTTTCGGTCTGAACTAAATCCATCCCTTGTTGTTCAAAGGGAAGGTATACCAACTCTTTTTTAACACAACTTACCTTCAAGGACTTTACTAGAGGA

>Seq_175
GATACCCCTAGAGGTTGGAGGGTTGATTGGACAGACGTATCTGAGGATAGCGCAATTATTGCATTTCGTCCTACACTTAATTACTTACTAGAGGA

>Seq_176
GATACCCCACTATGCTTAACTGTAAACAAAGATGATAATACACAAACATCATCCGCCAGGGGATTACGAGCAAAGTTTAAAACCCAAAGGACTTGGCGGTGCCTCAAACCCACCTAGAGGA

>Seq_177
GATACCCTAGAGGAATAAGTGACAGAGTTATGCCACATAGAAACATGTTTGGACAAACTATTAATAGAAAAACAGGTTGGTTGTTTGGTCTAGAGGA

>Seq_178
GATACCCTGGGCACCTAAAAAAGTTTCCAAAGCCGAGGCCAAAAAGAAAAAAAGCATAGAAGACATATTTGAATTGGATTTGATCGAACAGGATGATCCCTTGGCCGAGTTGCTAGAGGA

>Seq_179
GATACCCCTTAATCATACAGGAGTCGGTGGATCTGGAGCTGCGTTTACTTGGACCGTGACTGGTGCCACAGTTGTTGGAGCCAATGATCAGAGTTCGATTACACTTTTATATGGTGATAGTGGTGACTATGATGTTAGTTTAGTTGTATCTAGAGGA

>Seq_180
ATTAGATACCCCTGAAATCTTTGAAGCACGATTGATAGATTCGCCATTTTTAAGTTCTTTTAAGCACTTTTGAACTTTAGCTCTAGAGGAGCCT

>Seq_181
GATACCCCCGTGTCAGCTCCTCTAGCTAGACCTGCTACTGAAGTTGTTCTTGGATCATATCCTTGTGCTGTATAACCTTGTGCTTCATAGCCCTGTGATGGCGCTAACGTTGCTAGAGGA

>Seq_182
GATACCCTTGTTGCTGGGATTGATCTGTAGGGGGTTGGTAGGGCTGCGCTGGTTGTGGAGCTGGTGCCTGTTGAGGATCTGAGGCATGTTGCTGTTGGGGAGCTAGAGGA

>Seq_183
GATACCCCCGGTGATAGAGCAAAGTGGAACGCAATTGAGCGCTTGTTAAATCCAGGTTCAAAAAGCGGTAGCAAACCGAAAAGGTCTCCGCGAAAACGTACATCGAATGCAGGATCTAGAGGA

>Seq_184
GATACCCCGGGCGCATTTCCAGGATTAGAAGCGGAGGAGCGTGGGCAAGGTGAAGCAATTGCGCGTAATATTTACGAAATGATGAATCTTAAAGTTCCTGTAATTTGCATCATTATTGGTGAAGGAGCTTCTAGAGGA

>Seq_185
GATACCCCGCGCTATGTTCGCTGGTGCTAAAGGTAAGAAGCCATGGCTTGAGCGTATTGTAGACTTCGTTAAGGGTCGTTTTGACGACAAAGCCTAAAGGGAAGTATCCCGGATGAGTGAACGACTAGAGGA

>Seq_186
GATACCCCACTATGCTTAGCCCTAAACTATAATAGTTATATTAACAAAACCATTCGCCAGAATACTAGAAGCAATAGCTTAAAACTCAAAGGACTTGGCGGTGCTTTATATCCCTCTAGAGGA

>Seq_187
GATACCCTAGAGGAGCCGAGAGGAATGTTAGTAGCCTGGGACACGGCGGTTTAGGGTTTAGGGTTTAGGGTTTAGGGTTTAGGGTTTAGGGTTTAGGGTTTAGGGTTTAGTTTAGTTTAGCTTAGCTACCTAGAGGA

>Seq_188
GATACCCCACTATGCCTAGCCGTAAACTTTAATGCTAATGTACAACTAGCATCCGCCAGGGAACTACGAGCACCAGCTTAAAACCCAAAGGACTTGGCGGTGCCTCAGACCCCCCTAGAGGA

>Seq_189
GATACCCTATGGTCGGGGTGGTATAGTAATAAAATCGAACAAAGATAAAACAATGAATAGAGCTACAGCGGAATCAGAAATACACGCGCTGTCAAATGCAACATCTAGAGGA

>Seq_190
GATACCCCAGTTGAGCGAAAAGAACATTCGTTTGACATGAAATGTAAACGCGTGTTCAAATGAAAGTTTAGAAGTTCGGATCCCCATTAGATCTCTCTAGAGGA

>Seq_191
AGGATTAGATACCCTGTATTAGGCGGAACATTACAAAGAAGAGCTGGCACAGCAAGACATGATGCTGTTGCTTGGGGTTATGCTAGAGGAGCCTGTT

>Seq_192
GATACCCTAACTCTGGCTCTGATCCTGACCTTGAACCGTATAGTCCTCCTGATCCAAAGTGGGCTGTTTCCTTCTGAGCTGTCAGTGGCACTGTGCTAGAGGA

>Seq_193
GATACCCCCTTAGTTGCTATAGTAATACCAGGAGCTAAGTGACCTTAGCTTTAAGGATAAGGGTGGTGGTACCACTTACCTAAGACAGCCTAAGGACTCGTTTGGTTGACTAGAGGA

>Seq_194
GATACCCTGGGTAATTTCTTTAACTTCAAGGACGACCAAGATCTAAGTACTTGGGATGATGGAGCAACTCTAATCGATACAAATGGTGATGGCCTTGTTGATAGAATTGTGGTTACCCTTACCGATAATGCTAGAGGA

>Seq_195
GGGATTAGATACCCCGTACTAGGTGGAACTTTACAAAGAAGAGCTGGTACCGCAAGGCATGACGCTGTTGCTTGGGGATACGCTAGAGGAGCCTGTT

>Seq_196
GATACCCCACTATGCTTAGCCCTAAACCCAGATGTATTCTTACACACACATCCGCCCGGGTACTACGAGCACAGCTTAAAACCCAAAGGACTTGGCGGTGTCTCAGACCCACCTAGAGGA

>Seq_197
GATACCCCAGATTTCTCTCAGAGGTTAAGTGAAGAAAAAGACATGGTTGCTAAATTGAAAAAGGTGTTTTTAATGGTTGCCGGTGCTGCAGTACAAAAATATGGACCAGAGCTAGAGGA

>Seq_198
GATACCCCGGAGAAAGGTCTTATTTTACATACTACGCTTACCATTGGCTATGATGTACCTTGGCGTGACGTCCATCAAACGCTATTGGAAGCTGCTAAAAAAACCAACTTTATCCTAGAGGA

>Seq_199
GATACCCCTAGATTTAGAAATATTGGTGGTGACACCAACCAAAAAGACTTCTTGAGAGGCTATGGTTATCAAGGGGGAGGTTCTAGAGGA

>Seq_200
ATTAGATACCCTACAGACGGTATTGTATATCGAATCAATGATTACGAAGTTTTCTTGGAGATGGGCTTTACTGCTCATCATCCTAGAGGAGCCT

>Seq_201
GATACCCTTCTATTTCAAGATGTAAAATTTTCTGGGGACTACGAGCTCATGCTTAAAACTTAAAAAACTTGGCGGTGTTTCATCCTACTAGAGGA

>Seq_202
AGATACCCTTGGTGTTGTGAAAAACTGCCACTTGCTCCAGCCCGGTAAGCTGCCAAGAAGCTGGCTGACCGTTTCGAGCGCCCTAGAGGAG

>Seq_203
GATACCCTGGATGAGTACGGCGTTGCTGAAAATACATTGGTTGTTTTTGTTGGAGATCATGGTGAGGCGCTCGGCTCTCATGGAACCCGGGAGAAGAATACGTTCCTAGAGGA

>Seq_204
GGGATTAGATACCCCGTACTAGGTGGAACTTTACAAAGAAGAGCTGGTACGGCAAGACACGACGCTGTCGCTTGGGGATACGCTAGAGGAGCCTGTT

>Seq_205
GATACCCTGAGTTTAGTTACTGGGTCGATAAACTCTTTGGGGAAACGAATCTCTCCGCCTGTACCGCCTGAGGAACTACCTCCGCCTAGAGGA

>Seq_206
GATACCCCACTCTGCTTAGCCATACGCTCAAATAATTTAACAAAAAAATTATACACCAGCGTACTACAAGCAATAGCTTAAAAATCAAAGGAATTCATGGTGCTTTACATCCTTCTAGAGGA

>Seq_207
GATACCCCACTATGCTTAGCCCTAAACATAAGCTATTCCATAACAAAATAATTCGCCAGAGAACTACTAGCAACAGATTAAACCTCAAAGGACTTGGCAGTGCTTTATACCCCTCTAGAGGA

>Seq_208
GATACCCCACTATGCCTAGCCTTAAACATTGGCAACACTTTACACCTGCTGCCCGCCAGGAAACTACGAGCATTAGCTTAAAACCCAAAGGACTTGGCGGTGCTTTAGACCCACCTAGAGGA

>Seq_209
GATACCCCAGATTTCTCTCAGACGTTAAGTGAAGAAAAAGACATGCTTGCTAAATTGAAAAAAGTGTTTCTAATGGTTGCCGGTGCTGCAGTACAAAAATATGGACCAGAGCTAGAGGA

>Seq_210
GATACCCCACTATGCTTAGCCCTAAACTTAGATAGTTATCCTAAACAAAACTATCCGCCAGAGAACTACTAGCAATAGCTTAAAACTCAAAGGACTTGGCGGTGCTTTACATCCCTCTAGAGGA

>Seq_211
GATACCCTCTTCTCTCCCTCCTCATCATCTTCCGCATCCACCTCCACGCACTCCTCCTCTTCCTTAAAAAAATCCCCCACTTCCCAAAATCCACCCCCATCCCCTAGAGGA

>Seq_212
GATACCCTAGCAGAAAGAGCCGCCGCCATAACAGGAGCTAAAACTCTCATTGCTTTAGTTGCTAAAGATGCTTTTTGTGAAAATCCGGCTAGATTAGTTCCGGCTGTTTTAACACTAGAGGA

>Seq_213
GGGATTAGATACCCCGTACTAGGTGGAACTTTACAAAGAAGAGCTGGTACGGCAAGACATGACGCTGTCGCTTGGGGATACGCTAGAGGAGCCTGTT

>Seq_214
GATACCCTCATCAGGTTGATCCATTGAATTTATGTTTGAGATTTGAATTTTTGCTTAGTGAAATTTGAACGCACATGGATTGTTCTCAATGTGAGGAGAGGTAATTATGTTGGTTCCGTTTGTATGTGACCTAGAGGA

>Seq_215
GATACCCCACTATGCTTAGCCCTAAACCCAAGTAGTTAAATTAACAAAACTATTCACCAGAGAACTACAAGCCACAGCTTAAAACTACTTGGCGGTGCTTTATATCCTTCTAGAGGA

>Seq_216
AGGATTAGATACCCTGTCTTAGGTGGAACCTTACAAAGAAGAGCTGGTACAGCAAGACATGACGCTGTTGCCTGGGGTTATGCTAGAGGAGCCTGTT

>Seq_217
AGGATTAGATACCCTGTTTTGGGTGGAACCTTACAAAGAAGAGCTGGTATAGCAAGACATGACGCTGTTGCCTGGGGTTATGCTAGAGGAGCCTGTT

>Seq_218
GATACCCTAGTTGAGCGAAAAGAACATTCAAACGATTGCATGAAATGTAAACGCGTGTTCAAATGAAAGTTTAGAAGTTCGGATCCCCATTAGATCTCTCTAGAGGA

>Seq_219
GGGATTAGATACCCCAAAAGATACTCCGTTGACGAGGCTGAACAGAGAGAATAGGTTCAAGCGTAACGCAGAAATTGAGATGCTAGAGGAGCCTGTT

>Seq_220
GATACCCCACTATGCTTAGCCGTAAACATTGATAGAGATTTACACCTTCTATCCGCCTGGGAACTACGAGCATTAGCTTAAAACCCAAAGGACTTGGCGGTACTTTAGATCCCCCTAGAGGA

>Seq_221
AGGATTAGATACCCTGTTTTAGGTGGAACATTACAAAGAAGAGCTGGTACAGCAAGACATGATGCAGTTGCCTGGGGTTATGCTAGAGGAGCCTGTT

>Seq_222
GATACCCCTTGAGGCCGATGAAACCTATTACCCTCTAGGGGAACTCGATTGCCCCCATGGATTGTTCCAGATTGAGGCCAGCACAAATTTTAGCGTATGCAAAAAGATTAAGCCTAGAACCCTAGAGGA

>Seq_223
GATACCCCACTATGCCTAGCCGTAAACTTTGATGGAAACATACAACTGACATCCGCCAGGGGACTATAAGCGCCAGCTTAAAACCCAAAGGACTTGGCGGTGCCTCAGACCCACCTAGAGGA

>Seq_224
GATACCCCACTATGCACAGCCGTAAACTTTGATATGATATTACAACATTATCCGCCCGGGGACTACGAGCGTAAGCTTAAAACCCAAAGGACTTGGCGGTGCTTTAGATCCATCTAGAGGA

>Seq_225
GATACCCCACTATGCTTAGCCCTAAACCTCAACAGTTAAATCAACAAAACTGCTCGCCAGAACACTACGAACCACAGCTTAAAACTCAAAGGACCTGGCGGTGCTTCATATCCCTCTAGAGGA

>Seq_226
GATACCCCACTATGCTTAGCCTTAAACTTAGATAATACTATTACACCCATTATCCGCCCGGGTACTACGAGCACTAGCTTAAAACCCAAAGGACTTGGCGGTGCTTAATAACCCCCTAGAGGA

>Seq_227
GATACCCCACTATGCTTAGCCCTAAACAATGATACTTACATACATCCACCATCCGCCCGGGTACTACGAGCATTAGCTTAAAACCCAAAGGACTTGGCGGTGCTTTAAAACCATCTAGAGGA

>Seq_228
GATACCCCATTATATTTTTTCTACTATTAGGGCACTACGATAAATAATTATTAAAACCCAAAGAATTTGACGGCACTTAACCAAACTAGAGGA

>Seq_229
GATACCCTGGTAATACTTTTGTTAATAATAAAATTCTGAACAGTACATCTTAAGGATGAAAATCAAATAATTTGGTTGTTTATTTTCTTACTAGAGGA

>Seq_230
GATACCCCGCTATGCTTAACTCTAAACTCGAATAGTTAGATCAACAAAACTGTTCGCCAGAACACTACAAGCAACAGCTTAAAACTCAAAGGACTTGGCGGTGCTTTATATCCCTCTAGAGGA

>Seq_231
GATACCCCACTATGCCTAGCCCTAAATCTTGGCACTTCCCCCACTAAAGTGCCCGCCCGAGAACTACGAGCACAAACGCTTAAAACTCTAAGGACTTGGCGGTGCCCCAAACCCACCTAGAGGA

>Seq_232
GATACCCTCAAATGTGTTGAGGATCGTGATCTCAGTGTAGTGTTGCACATTAACGAAGATGCTGGTTATGCTAAACCGATGGCGGGGTCGTGGGTACAGCTAGAGGA

>Seq_233
GGGATTAGATACCCCGTATTGGGTGGAACTTTACAAAGAAGAGCTGGTACCGCAAGACATGATGCTGTTGCTTGGGGATATGCTAGAGGAGCCTGTT

>Seq_234
GATACCCCACTATGCCTAGCCGTAAACTTTGATGAAAACATACAACTGACATCCGCCAGGGGACTATAAGCGCCAGCTTAAAACCCAAAGGACTTGGCGGTGCCTCAGACCCACCTAGAGGA

>Seq_235
GATACCCTCAGGGAACATCAGCTGTTAGTTATGCTGTTTCAAGTAAATCAGGTACAGGATTTCATGTAAAATTATTTAATAGCTCAGGTACGGGCATCTCAGGTACGATAGACTGGGAAGCTAGAGGA

>Seq_236
GATACCCCAGCGCGTTGTGAACGGTATACAGGGCGCGGTTGTTCGCCAGTTGTATATGTACTTGATGGTTTACACGCCCATAGACACTGGAGCCTTGCGCGGAAATTGGAAAATAAGTGTTGGATCAAAGCCTAGAGGA

>Seq_237
GATACCCTCTTCTCTCCCTCCTCATCATCTTCCGCATCCACCTCCACGCACTCCTCCTCTTCCTAAAAAAAATCCCCCACTTCCCAAAATCCACCCCCATCCCCTAGAGGA

>Seq_238
GATACCCCAGATTTCTCTCAGACGCTAAGTGAAGAAAAAGACATGGTTGCCAAATTGAAAAAGGTGTTTTTAATGGTTGCCGGTGCTGCAGTACAAAAATATGGACCAGAGCTAGAGGA

>Seq_239
GATACCCCACTATGCCCAGCCCTAAACTTTGATGATAACCTACACCTATTATCCGCCCGGGTATTACGAGCACCAGCTTAAAACCCAAAGGACTTGGCGGTGCTTTAGATCCACCTAGAGGA

>Seq_240
GATACCCTAGAAGAATGTATTATAGCGGTAATGGAAGAAGAACATCCTGAATGGTTGTCTTACTGGAGATCTACAACTTTAAGAACTAGGGTTCCGGACTTTGTAACTTATTGTACAATCTTTTCATTCTTTGCTAGAGGA

>Seq_241
GATACCCCACTATGCCTAGCCCTAAATCTCGATGCTTGCCGTACCAAAGCATCCGCCCGAGAACTACGAGCACAAACGCTTAAAACTCTAAGGACTTGGCGGTGCCCCAAACCCATCTAGAGGA

>Seq_242
GATACCCCACTATGCTTAGCCCTAAACCTCAACAGTTAAATCAGCAAAACTGCTCGCCAGAACACTACGAGCCACAGCTTAAAACTCAAAGGACCTGGCGGTGCTTCATACCCCTCTAGAGGA

>Seq_243
ACTAGGATTAGATACCCTTATTGTTACACTAGCAGCCATTGGGTTGTTATCGAATTTTCTCTTTATCTTTTTTATGGACTCACTAGAGGAGCCTGTTCTA

>Seq_244
GATACCCCACTATGCTTAGCCCTAAACCTCAACAGTTAAATCAACAAAACTGCTCGCCGGAACACTACGAGCCACAGCTTAAAACTCAAAGGACCTGGCGGTGCTTCATATCCCTCTAGAGGA

>Seq_245
GATACCCCACCTGGGTTACCTGAGCCATCATACAATGAATATGCATTATACCATGCTCCACCAGTTGCATTAGGTGATACACTATTGCTATCACTTACACCTGGCAATCCTATATACAAGCCACTAGAGGA

>Seq_246
TAGATACCCCTTAAAAATTATTGGAAATTAAAATATGCCCACGGTCCTTTTTCTTCTAAAAAGTATATTTCATTACTAACTTCTAGAGGAGC

>Seq_247
AGATACCCTGTTACTTATAAATAAAAAATTTTGGAATAGTAGTAATAATGAAATTTAACGGATTTGGCGGCAAGATAGCCATCTAGAGGAG

>Seq_248
GATACCCCACTATGCTTAGCCATAAACACAGACAATTAATATAACAAAATTGTTCGCCAGAGAACTACTAGCAACAGCTTAAAACTCAAAGGACTTGGCGGTGCTTTATATCCCTCTAGAGGA

>Seq_249
ACTGGGATTAGATACCCCACAGTCGAAACCTCAAGAGGTGGCAAGTAAAAATGTTGACGCGATTCTCTCCGCAAAAGATGAGCTAGAGGAGCCTGTTCTA

>Seq_250
GATACCCCGAAAACACCAACAAAGACGGAGAAGAAGAAGCAGGATCCCACGCTCCCAGTACGCGTCGGCATCCTGCAAGCTGCACACAAGCTAGAGGA

>Seq_251
GATACCCTATGGTCGGGGTGGTATAGTGATAAAATCGAACAAAGATAAAACAATGACTAGAGCTACAGCGGAATCAGAAATACACGCGCTGTCAAATGCAACATCTAGAGGA

>Seq_252
GATACCCTTATTATTTCAAGGAATGGTCCGGAAAATGTCATCTTTGATGCGACAGGTGGAGGAGTGAATCATAATTTTATGCATATCGCTACTTCTAGAGGA

>Seq_253
GATACCCTTAGGGAAGGATTAAATGAGACAGATGACGAAGTCAGAAAATTGGCGATAAGCCAAGCAGATGAGGATACTAGATTATTTGGAGGTGACGGCTTACTTGATAGCATGGGAGTCGTTATATTGCTGTCCGATCTAGAGGA

>Seq_254
GATACCCTATTATCTTTAGATCCCTATTTACCGCCATTCTTTTGACCACCTTATGTTTTGGACCCAGAGCTGGATCCAGATCCAGAATCTTAATCAGAAGACCTGGGACTAGAGGA

>Seq_255
GATACCCTGATAAGAAGGATATTTTGGTAATGGTGTTGGTTGACGATGCTGAGTGTGAGATATTAGGTTCGTGTAAGGTATTGAATCTAATAGATCATCTAGAGGA

>Seq_256
GATACCCCACTATGCCTAGCCCTAAACCCAAATAGTTACATAACAAAACTATTCGCCAGAGTACTACTCGCAACTGCCTAAAACTCAAAGGACTTGGCGGTGATTCACATCCACCTAGAGGA

>Seq_257
GATACCCCACTATGCCCAGCCCTAAACTTTGATGATAAGACACATATATCATCCGCCCGGGTACTACGAGCATTAGCTTGAAACCCAAAGGACTTGGCGGTGCTTTAGATCCACCTAGAGGA

>Seq_258
GATACCCTACTATGCTTAACCATAAATAGACCTTTACCACTACTTACTTTGTCTAAGTCCGCCTGAGTACTACAAGCGCTAGCTTAAAACCCAAAGGACTTGGCGGTGCCCCAGACCCCCCTAGAGGA

>Seq_259
GATACCCCTTTTGGGTCATTATCATCAAACACAAAACCAGCATATTTCTCTAATACTTCCCAGTCGCCTTCTGCCTTTAACTCGTCAACAATATTATAAGTTGGAGGAGCTACCACTAGAGGA

>Seq_260
GATACCCCTGATTCGGTTAGGGGAATTGGTCTCACTAATGCGGAATTAATGAAACTAACAGCCTTAGGAGGCGGTGTTGGAATTTCAGTAAGCAGAATTCGCCCTAGAGGA

>Seq_261
GATACCCCCGTGTCAGCTCCTCTAGCTAAACCTGCTACTGAAGTTGTTCTTGGATCATATCCTTGTGCTGTATAACCTTGTGCTTCATAGCCCTGTGATGGCGCTAACGTTGCTAGAGGA

>Seq_262
GATACCCTGATCTACTTGATGCCACAGTTGGCGGTCATGTGGAGATTGGTGATGACTACGGAGTGTCCGCTGTTAAGGAAACTCTAGAGGA

>Seq_263
GATACCCTCAAGGATACCAAGCAAAAAGATACGGCATAAGACCAACTTCCCTAGAGAGAAAGACTGCATAGAGGATAGGAGGAAAAAATGCACCCGTTTTTATCTGTGCCGGCACTAGAGGA

>Seq_264
AGGATTAGATACCCTGTTTTAGGTGGAACCCTACAAAGAAGAGCTGGTACAGCAAGACATGACGCTGTTGCCTGGGGTTATGCTAGAGGAGCCTGTT

>Seq_265
GATACCCCACTATGCTTAGCCTTAAACCTCAACAGTTAAATCAACAAAACTGCTCGCCAGAACACTACGAGCCACAGCTTAAAACTCAAAGGACCTGGCGGTGCTTCATATCCCTCTAGAGGA

>Seq_266
GATACCCCTTTCTCCATCGGATGGTGGGCGGTTTGTTCTGACGACAAATGGGTGGATGCTTTATCAGGTCGAAGCACTCTCATCCCTAGAGGA

>Seq_267
GATACCCCGGGGTGGTATGGACCAGCGCCTTCTAGATCTAAACCACATCTTATATTTGAAGAATTAATGCTTAAACATCCTTTATCATTGTGTCCTAGAGGA

>Seq_268
GATACCCCGCTATGCTTAACCCTAAACTCGAATAGTTAGATCAACAAAACTGTTCTCCAGAACACTACAAGCAACAGCTTAAAACTCAAAGGACTTGGCAGTGCTTTACATCCCTCTAGAGGA

>Seq_269
GATACCCTCATCAGGTTGATCCATTGAATTTATGTTTGAGCTTTGAATTGTTACTAAGTGAACTTTGAACGCACATGGATTGTTCTCAATGGGAGGAGAGTTGATTATGTTGGTTCCATTTGAATGTACACTAGAGGA

>Seq_270
GATACCCCAGAAAACCTTGCGTATTATCTCAAAACGGGACCCTATAAAACGGACAAGTTGAATGTACGTTCATTCAAAGTATATGCTGATGGAGCTTTGGGTTCTAGAGGA

>Seq_271
GATACCCTGATGTTGAGGAGAAAGCCGATGTTGGAAAGCAAGCTACTAGAACACCTGACACAGAAACAACTGGAGAAAGCGTTCCAAGTGGTGCAGGAGTCGTGGGAGACGAGCGTGCTGATGGTGCCGAGAAGCCTAGAGGA

>Seq_272
GATACCCTCAAGCTTAAAACTATCTACTCTGCCTTCTAGACTGGCCAGTAGGATCGATGTGGACGAGCGAACCAGTCTCATCATACTTAAGAGTGCCATCCTAGAGGA

>Seq_273
GATACCCCACTATGCCCCGCCGTAAACTTAGATATTCCAGTACAATAAATATCCGCCAGGGGACTACGAGCGCCAGCTTAAAACCCAAAGGACTTGGCGGTGCTTCAGATCCCCCTAGAGGA

>Seq_274
GATACCCTAGTAAACTCTTTTGTAAACATAGATAAAATCTACCTGAACAGTATACTTTTAAAAGTGAAAATCAAAAAATTTGGCTGTTTATTTCTAACTAGAGGA

>Seq_275
GATACCCCTGAACATTTATGCTATAATGGTAACAGAAAAAGGAAACAGACTATGACTTACACAGACGAACTTACTGATTTGGAATACCTAGAGGA

>Seq_276
GATACCCTTTCATAATAACTGATTTTTCTTCAGGGCTAATAGCAGAACCTAAAACATTATCGGGAGTTCCAGCAGATCCAAAAGCAAATCTATTTACTTTTTCTATAAAGCCTAATTTACTAATATTTTGTGTCTCTAGAGGA

>Seq_277
TTAGATACCCCTGGTACTGTATTTATAGGAGGTGAGCAAGTCACATACACAGGTGTATCAGGTAACGACATAACAGGTTGTACTAGAGGAGCC

>Seq_278
GATACCCCTGATTCGGTTAGGGGAATTGGTCTCACTAATGCGGAATTAATGAAACTAACAGCCCTAGGAGGCGGTGTTGGAATTTCAGTAAGCAGAATTCGCCCTAGAGGA

>Seq_279
GATACCCTGAACCTAAATAAAAATTCTCTCATGAAAATGTTTAAGTAATATATCACACTAAAGATATGATAATACAGAAATATAAAATCTTGATTACCTAGAGGA

>Seq_280
GATACCCCACTATGCTTAGCCCTAAACATTGACAACAACATACACCTGTTGTCCGCCTGGGAACTACGAGCATCAGCTTGAAACCCAAAGGACTTGGCGGTGCTTTAGATCCACCTAGAGGA

>Seq_281
GATACCCCACTATGCTTAGCCCTAAACATTGACAACAAGATACAACTGTTGTCCGCCTGGACACTACGAGCACCAGCTTGAAAGCCAAAGGACTTGGCGGTGCCTTAGACCCACCTAGAGGA

>Seq_282
GATACCCTGATAGATACCCTGTCCTCCCTGATAGATACCGTTACGGCATTATTGAACATTATACACTTCTTTGATAATGCAATGGACGGGGCCAAGGACCGGCTAGAGGA

>Seq_283
GATACCCCACTATGCCTAGCCGTAAACTTTGGCGATAAAACACACATATCGCCCGCCCGGGTACTACGAGCATTAGCTTAAAACCCAAAGGACTTGGCGGTGCTTTAGATCCACCTAGAGGA

>Seq_284
GATACCCCACACGCACTTATTGTAAGGACTTAAAATGACGGATAAGAATAAAGAACTAGGGGTTTTGGCTAAAATTGCAGATACCCTAGAGGA

>Seq_285
GATACCCTCATCAGGTTGATCCATTGAATTTATGTTTGAGCTTTAAATTGTTACTAAGTGAACTTCGAACGCACATGGATTGTTCTCAATGGGAGGAGAGTTGATTATGTTGGTTCCATTTGAATGTACACTAGAGGA

>Seq_286
GATACCCCACTATGCTTAGCCATAAACTTAAATAACTGAATAAAGTTATTTGCCAGAGTACTACTACCAGCAACAGCCTAAATCTCAGAGGATTTGGCAGTGCTTTATATTCCTCTAGAGGA

>Seq_287
ATTAGATACCCCATTAATTCAAGTGATAAATTATGGCTTATTATAAATTGGATCTATTTTTAACATTCGATTTTATCTTAACCTAGAGGAGCCT

>Seq_288
GATACCCCACTAGATACTCCAATGGGTGGCTATGCTTGGTATACAATCCACAACAACATGACCCAAGACAAGTGGTCGGACGATGAAGAAGCCAAAGTCTCGATTAAGACTGTTAGTGATCAGCTAGAGGA

>Seq_289
GATACCCTCGAATAGTGCAACAATTGTTATTAAACAATTATTAGAATTTGGTGAAACTAAAAGAGGATGGCTTGGAGTTAGAATTCAAGATGTAACAAAAGAAATTGCAGAGGTAGAACAATTAGATGAACCTAGAGGA

>Seq_290
GATACCCCACTATCCTTAGCCGTAAACATTGATAGAATAGTACATCCCATCTATCCGCCGGGGTACTACGAGCACCAGCTTGAAACCCAAAGGACTTGGCGGTACTTTAGATCCCCCTAGAGGA

>Seq_291
GATACCCTACTATTCTTTATTTTAAAAAAAATAACCAGAGTACTACGAGTAAAAACTTAAAACTCTAAAGGCTTGGCGGTGTTTTATCTTCCTAGAGGA

>Seq_292
GATACCCCACTATGCTTAGCCCTAAACCTCAACAGTTAAATCAACAAAACTGCTCGCCAGAACACTACGAGCCACAGCTTAAAACTCAAAGGACCTGGCGGTGCTTCATGTCCCTCTAGAGGA

>Seq_293
GATACCCCTAAGGGAAGAAAGATATTGAATGCTTTAATTAATTCTAATCACGAATAAATGAAACAGTTTTTATTAACCGTCTTAACCTTAATTATCAGTGTTTCCGGTTTAGCCCAAGAGAAAGAGATAAGGAGCTTTACCCTAGAGGA

>Seq_294
GATACCCTTTCGCAGATTGCTAAAAACTGTAATCTCTCACAGGCTGTCGCTTACAAACATTTTCCAGACAGAATGATGGATGTCTACGGCTCGGTTGTTGGTAAAAGAACTGCTGAAATGCTAGAGGA

>Seq_295
GATACCCCTGATTCGGTTAGGGGAATTGGTCTTACTAATGCGGAATTAATGAAACTAACAGCCCTAGGAGGCGGTGTTGGAATTTCAGTAAGCAGAATTCGCCCTAGAGGA

>Seq_296
GGATTAGATACCCCTGAGAATGATTTTTTCCGTCAATATATCTACTCCTATTCTTTTGCTCTCTCACCTGAAGAACACCAACCTAGAGGAGCCTGT

>Seq_297
GATACCCCACTATGCCTAGCCCTAAACCCAAATAGTTACATAACAAAACTATTCGCCAGAGTACTACTCGCAACTGCCTAAAACTCAAAGGACTTGGCCGTGCTTCACATCCACCTAGAGGA

>Seq_298
GATACCCTCACAATTCTAGCACCAAACCATAAAGATAGATTAGGTGTTTTTTCATTTTATATTGAAGATGCACACTATAATTTAATAGTTAAATTGTTAAACGACCACTTCGGTGTACAAACTAGAGGA

>Seq_299
GATACCCCACTATGCTTAGCCCTAAACCTCAACAGTTAAATCAACAAAACTGCTCGCTAGAACACTACGAGCCACAGCTTAAAACTCAAAGGACCTGGCGGTGCTTCATATCCCTCTAGAGGA

>Seq_300
ACTAGGATTAGATACCCTGGTCAAGTTGCACGGGCTGGCTTCTCCTGAGAAGAAGGAAATAGTGGTCAGCAATGCCAGTCAACTAGAGGAGCCTGTTCTA

>Seq_301
GATACCCTACTATGCACAGCCGTAAACTTTGATATGATATTACAACATTATCCGCCTGGGGACTACGAGCGTAAGCTTAAAACCCAAAGGACTTGGCGGTGCTTTAGATCCATCTAGAGGA

>Seq_302
GATACCCCAATGAGGAATTGATCGCCATTTCAGGAATATTAATTGTTCCGTTGGTAAAATCAACATGATTCCTTAATGAATCAAACTTTACCTTATTGACATTTTTATCGACAAAATATTCCTGCATCTCAACTAGAGGA

>Seq_303
TTAGATACCCTCCCAAATTTTCATATCCTGTGATTGATTTGCATCTCGCTGATTTCCATCTGGAGCTTTAACGACGACACGACTAGAGGAGCC

>Seq_304
GATACCCTCTTGGCTCTATCTTAAAGGATGCTAAAATTGTACCTGAAGGAGTTGATATTGAGAATGTAAGTGCAGAAGATCTTGAGACTTTTGATTCGGTGCAAAAATCAAAAGCAGGTGCTTCTTCAGGAAACGATGCAATCGGAAAGCTAGAGGA

>Seq_305
GGGATTAGATACCCCGTACTAGGTGGAACTTTACAAAGAAGAGCTGGTACCGCAAGACATGATGCTGTTGCCTGGGGATATGCTAGAGGAGCCTGTT

>Seq_306
GATACCCTACTATGCCCAGCCCTAAACTTTGATGATAAGACACATATATTATCCGCCCGGGTACTACGAGCATTAGCTTGAAACCCAAAGGACTTGGCGGTGCTTTAGATCCACCTAGAGGA

>Seq_307
GATACCCCGTTAGTGGAACGCATTGCCACCTATGAATCAGAAGACCCCACGTCTCGGATTCCTGAGCTCTATGCCATCTTGGGGACAGAAGTTGGCCAACTCCCGCAGGAGCTAGAGGA

>Seq_308
GATACCCCAGCTTGGGTGTATCGAGAGATTATAACAACCCATATGGTTGCAAACAACCGACCAAAAGAGCTATTAGAACTCCTCGTCGAGGTCGTTGCTAGAGGA

>Seq_309
AGGATTAGATACCCTGTTTTGGGTGGAACCTTACAAAGAAGAGCTGGTACAGCAAGACATGACGCTGTTGACTGGGGTTATGCTAGAGGAGCCTGTT

>Seq_310
GATACCCCACTATGCTTAACCATAAATAGACCTTTACCACTACTTACTTTGTTTAAGTCCGCCTGAGTACTACAAGCGCTAGCTTAAAACCCAAAGGACTTGGCGGTGCCCCAGACCCCCCTAGAGGA

>Seq_311
GATACCCCGGACAAACCAATAATTATTATGGTGATCATGGTAGGATGATGGGTAACATGATGTCTGTTGCAATGGCCCCACCATCAAGTACATTATCATCGTCTTATGCAGCCTATGCATACTATGCGAATAACCCCTCACTAGAGGA

>Seq_312
GATACCCCTTTGAGATAATGATTTTTTTCGTTTGGATATATACCCAGAAGTGGCATTGGTGGATCCTACCTTTTTCTATTTTTAATTTCTAGAGGA

>Seq_313
GATACCCTGAATTCACCAAGCTTGGATTTGATTCAAAAGGGAATGGTACTATTACTTTTTATGAAACAAAAATAAATGAACAAACTAGCACTAGAGGA

>Seq_314
GATACCCCTTGGTACCCGTCTCCGTCGCCTTTACCACCCCTAGCTTTCGGGCTCTGATGAGGTCGGTCGGCTATTGTCTTTGCACCGTTTTCATGACAACATCAGAATGGTGCCTGCTCCTTTGGACTGCCGCCTAGAGGA

>Seq_315
GATACCCTTGGGGAAGGACAGTCAAAAGGACTGTCTGGTCTAGTTGGTGGTCTAGATGCGGGTCTAGTCTTGGGTAGAGAATTCTGCAGTTCCTGGATAAAATCTGGGATAATATCTAGAGGA

>Seq_316
GATACCCCACTATGCCTAGCCATAAACATTGATAGTTAGCTACACCCACTATCCGCCCGGGGACTACGAGCATCAGCTTGAAACCCAAAGGACTTGGCGGTGCTTTAGATCCACCTAGAGGA

>Seq_317
GATACCCCATATTGAGTTCTGTGTGAAAATGATTCAGAAGAGAATGAGAAAAGGGAAGCACTTCATATTTGAGCACCCGGCCAGTGCTGACAGTTGGCAAGTACAGACGTTGAAGCAGTTGCTAGAGGA

>Seq_318
GATACCCCGAACCAGATACCTCAGAAGAAGGAGCGTTCAATGCAAACCTTGCCGAACTTATTCCGGACGATGAACTATCAGCTTTGGCTAATGAATTAATTAGTGATTACGAATATGATAAAGATGCTAGAGGA

>Seq_319
GATACCCCTCCGGATTTTAATGTTCTTACTAGAAATTCGATCGCCAATTCTGACGTTGCAGCGGTTCCGGTTGATGCCAGCGCTATGAGTATTCACTGTCTAGAGGA

>Seq_320
GATACCCCACTATGCACAGCCGTAAACTTTGATAAGAATATACAACATTGTCCGCCTGGGTACTACGAGCGTAAGCTTAAAACCCAAAGGACTTGGCGGTGCTTTAGATCCACCTAGAGGA

>Seq_321
GATACCCCACTATGCCTTGCCCTAAACATAGATGGTAAAATACAACTTCCATCCGCCAGGGAACTACGAGCGTAAGCTTAAAACCCAAAGGACTTGGCGGTGCTTTAGACCCCCCTAGAGGA

>Seq_322
GATACCCTATTAATCCATGCTGTGAACTATGAGTGTTAAATGTCGGAAAATAAATTTCGGTGTTAAAAGCTAACGCCTTAAACACTCTGCTAGAGGA

>Seq_323
GGGATTAGATACCCCGTTTTAGGTGGAACCTTACAAAGAAGAGCAGGTACAGCAAGACATGACGCTGTTGCCTGGGGTTATGCTAGAGGAGCCTGTT

>Seq_324
GATACCCCAAGTTATGAACAATTAACTAAGTGGAGTAAACCCCTGCACACGCCAAGCGTTAAAGAATATACGTTGATGATGTAACTGCCCCAATGAGTTACATGACGGCATCCACTGACTTTGCTAGAGGA

>Seq_325
GATACCCTTCAATATTTATGTACCCTGAATTTTTACCCTGGAACACGCCCCTGCAGGCCTGGCGATGCAAGCAGCAAGCTTCCAGGCATGTCTTACCTAGAGGA

>Seq_326
GATACCCTTCTTCCCAGCCTACAACCACATCAATCATTCCCTTAATATTATTACCATAAAAACGGTATTTAGGATAAGATTGTGGGTAGTCTAGAGGA

>Seq_327
GATACCCCGTCACCATTCGTCTCATACTTGTCGTCTTTGACTCCCCTGAAGGTAGTGCTGGAGCTCGCATTGAAGGCACAGCTAGAACTGTAAATATGTGCCTTTCTAGAGGA

>Seq_328
GATACCCCACTATGTCTAGCCCTAAACATTAATAGAGTCTTACAACCACTATCCGCCAGGGGACTACAAGCATCAGCTTGAAACCCAAAGGACTTGGCGGTGCTTTAGATCCACCTAGAGGA

>Seq_329
GATACCCCACTGTGCTTAGCCCTAAGCTCTAATAGTTAAACTAACAAAACCATTCGCCAGAATACTGCAAGCAACAGCTTAAAATTCAAAGGACTTGGCGGTACTTTATACCCCTCTAGAGGA

>Seq_330
GATACCCCAACGTTCAGCGATGTTTATATTCCTCAACAAGATGTGCTTTAGGGGTGTGTACAGGGAGGGACCAAATGGATTCAACGTACCTTACGGTCATTATAAAACCACACCTGCCCAAATTACCCTAGAGGA

>Seq_331
GATACCCCAGATGATGTGACAGGCTTTACAGCGGAGCTTAATGGTCCCACTATCCACCTAGAATGGGAACCCATCGCAAGCCTTGACCTTAGTTACTACCGTATTAGGCACTCCCTAGAGGA

>Seq_332
GATACCCTGTGGTCGGGGTGGTATAGTAATAAAATCGAACAAAGATAAAACAATGACTAGAGCTACAGCGGAATCAGAAATACACGCGCTGTCAAATGCAACATCTAGAGGA

>Seq_333
GATACCCCAGATTTCTCTCAGACGTTAAGTGAAGAAAAAGACATGCTTGTTAAATTGAAAAAAGTGTTTTTAATGGTTGCCGGTGCTGCAGTACAAAAATATGGACCAGAGCTAGAGGA

>Seq_334
GATACCCCGGACAAGCCAATAATTATTATGGTGATCATGGTAGGATGATGGGTAACATGATGTCTGTTGCAATGGCCCCACCATCAAGTACATTATCATCGTCTTATGCAGCCTATGCATACTATGCGAATAACCCCTCACTAGAGGA

>Seq_335
GATACCCTAGAGGAGCCGAGAGGAATGTTAGTAGCCTGGGACACGGCGGTTTAGGGTTTAGGGTTTAGGGTTTAGGGTTTAGGGTTTAGGGTTTAGGGTTTAGGGTTTAGTTTAGTTTAGCTCAGCTACCTAGAGGA

>Seq_336
GATACCCCGAAATTGTTGACGAAGAACCTGACGAAGAAGATAGAAAAATGAATTAAGAACTATCTAAAGCAAGAAGTTCAGTGTCTCGGCCAATGAGTTTTATTTATCTCTAGAGGA

>Seq_337
GATACCCTACAACAAGGAGCGCGCCGAGAAGCTCAACGAGTTTGACTTTTCCCTGCACGAGCAACTTGAAACCGAACTCGACACCGAAGTGAGCGACGCGCTCGAGCTAGAGGA

>Seq_338
GATACCCCGGATATTTATTTTGGAAAATCCGGCAAACCTATTATGCTGATCGAGTCGTATGAAGATATTAAACAAAATCACCCGGGTGAGAGTAATGAACACTGGAGAGATATTGTTACAAAGGCTCTTAAACTAGAGGA

>Seq_339
GATACCCCCCCTTCTTTGATACCCCCTTAGTTGCTATAGTAATACCAGGTCCTTGGTACCCTTAGTTATAAGGATAGTGGTGGTGGTACCACTTACCTAAGACAGCCTAAGGACTCGTTTGGTTGACTAGAGGA

>Seq_340
GATACCCTAGCAACTGAACAACCTAAGCCGCCGAGAGTGGAGGCTACTGAGCGCGACGTTGAGCCTACTAGAGGAAGAAAAGAGCCAGAGCCAACTCCACTAGAGGA

>Seq_341
GATACCCCACTATGCCCCGCTGTAAACTTAGATATTCCAGTACAACAAATATCCGCCAGGGGACTACGAGCGCCAGCTTAAAACCCAAAGGACTTGGCGGTGCTTCAGACCCCCCTAGAGGA

>Seq_342
GATACCCCACTATGCTTAGCCCCAAACATTGATAGCACACCACATATGCTATCCGCCCGGGAAGTAAGTGCACGAGCTTGAAACCCAAAGGACTTGGCGGTGCTTTAGATCCCCCTAGAGGA

>Seq_343
AGATACCCCAACAAAGACGGAGAAGAAGAAGCAGAATCCCACGCACCCAGTACGCGTCGGCATCCTGCAAGCTGCACACAAGCTAGAGGAG

>Seq_344
GATACCCTAGAGGAGCCGAGAGGAATGTTAGTAGCCTGGGACACGGCGGTTTAGGGTTTAGGGTTTAGGGTTTAGGGTTTAGGGTTTAGGGTTTAGGGTTTAGTTTAGTTTAGCTTAGCTACCTAGAGGA

>Seq_345
GATACCCTGGAATTGTGATATTATTAGAAGAATCGACTGTAAGTCCTGTACCTTTAATTATTTTACCCGTAGTCCCATTGTAAATAGGTATTGATAAGTCTGTTGCACTAGAGGA

>Seq_346
GATACCCTTAAACATATAAGGCGAGTTTCCTGCCTTTTAAGCGAGATTGCTTCTGAATTACTATGCAGAGGTATTGTTCACGACCAAAGCAAGCTAGAGGA

>Seq_347
GATACCCCAGATTTCTCTCAGACGTTAAGTGAAGAAAAAGACATGCTTGCCAAATTGAAAAAAGTGTTTTTAATGGTTGCCGGTGCTGCAGTACAAAAATATGGACCAGAGCTAGAGGA

>Seq_348
GATACCCTAGAGGAGCCGAGAGGAATGTTAGTAGCCTGGGACACGGCGGTTTAGGGTTTAGGGTTTAGGGTTTAGGGTTTAGGGTTTAGGGTTTAGTTTAGTTTAGCTTAGCTACCTAGAGGA

>Seq_349
GATACCCCGCGCCGAAAAGCCCAGATCCGACAAGCCCCGCGCCGCAAAGCCTGAGCCCGAAGTCATGGCCCCTACTGAGCCAGCAGCGCCGCTAGAGGA

>Seq_350
AGGATTAGATACCCTGTTTTAGGTGGAACCTTACAAAGAAGAGCAGGTACAGCAAGACATGACGCTGTTGCCTGGGGTTATGCTAGAGGAGCCTGTT

>Seq_351
GATACCCTACTATGCCCAACCACAAACTTAGACAATAACCTACTACATTGTCCGCCAGAGTACTACAAGCGCTAGCTTAAAACCCAAAGGACTTGGCGGTGCTTCAGACCCCCCTAGAGGA

>Seq_352
GATACCCTTGCTGCTTCCTTCTTCATCTACTGTACCAACTACCATAATTTCCCCTAAGAAATGTTCATCAATTAACTGTGATGCTGCGGCTATCATAGCAGCTAGAGGA

>Seq_353
GATACCCCAACGTTCAGCGATGTTTATATTCCTCAACAAGATGTGCTTTAGGGGTGTGTACAGGGAGGGACCAAATGGATTCAACGTACCCTACGGTCATTATAAAACCACACCTGCCCAAATTACCCTAGAGGA

>Seq_354
AGGATTAGATACCCTGTACTAGGTGGAACTTTACAAAGAAGAGCTGGTACTGCAAGACATGACGCTGTTGCTTGGGGATACGCTAGAGGAGCCTGTT

>Seq_355
GATACCCCCAAAAATCCAGTACAAAGTATATTAGAAAAACACTTTGGAAGCTTTCTCTTTGTTCTGAGATATGTTGATTGAAAAGTGACTTTTTGTGGTGGCTAGAGGA

>Seq_356
GATACCCTCTTGGCTCTATCTTAAATGATGCTAAAATTGTACCTGAAGGAGTTGATATTGAGAATGTAAGTGCAGAAGATCTTGAGACTTTTGATTCGGTGCAAAAATCAAAAGCAGGTGCTTCTTCAGGAAACGATGCAATCGGAAAGCTAGAGGA

>Seq_357
GATACCCCACTATGCCTAGCCGTAAACTTTTACTCACATCCAATTCGCCAGGGAACTACGAGCCAAGCTTAAAACCCAAAGGACTTGACGGTACCCCATATCCACCTAGAGGA

>Seq_358
GATACCCTAGGAAAATTGATCCCATCTGATATTGCCAAAGCTTTGATACACACTAAAAAGCCCTTGCAAAATGCTACCTTAAACACCCTTAACATTGGGTAAACTCCCCTGTGATCAATTTTTCCTAGAGGA

>Seq_359
GATACCCCATATATTACTCGTCTAAGTAATGAAGTTAAGATTTATCAACGAGACTTTAATACAGATAAAATTCCTCATGTGCATATTGCCCCTCATACAATTGAGATGGCCGCTACTTGGTCAGTACTAACAAGACTAGAGGA

>Seq_360
GATACCCTGGATGCTGCATGGACGCGGAATTGTACCATGTTATGGCCGCCGACTGGTATTACATTGGTAGGGTTGGGCCTGGGATTACTACTGTAGTGTTTTGAACTTGCTAGAGGA

>Seq_361
GATACCCTTGTAGTCCCAACTGTAAACGATGTGTATTAATTTTTCCTTTAACAATAAAGGGAGAGACTAAGGGAAACCGATAAATACACTACCTAGAGGA

>Seq_362
GATACCCCCACAAACGGGAAAGTTCAAAGTCTATATTATTGACGAGGTACACATGCTTTCACAAGCAGCTTTCAATGCTTTTTTAAAGACACTAGAGGA

>Seq_363
AGGATTAGATACCCTGTTTTGGGTGGAACCTTACAAAGAAGAGCTGGTACAGCAAGACATGACGCTGTTGTCTGGGGTTATGCTAGAGGAGCCTGTT

>Seq_364
GATACCCTAGAAGAATGTATTATAGCGGTAATGGAAGAAGAACATCCTGAATGGTTGTCTTACTGGAGATCTACAACTTTAAGAACTAGAGTTCCTGATTTTGTAACTTACTGTACAATTTTTTCATTTTTTGCTAGAGGA

>Seq_365
GATACCCCAGGAGTCTCCATACATTTTCTGGTTCATTTCAGAATAATTTATTTTGATAATTTCTGGTGGATTTCTGGAGCTTAGTGTTTCATATGGATTTCTGATCATTTGTCTATTTCTGGTGATCTCATGTGCTGCCCTAGAGGA

>Seq_366
GATACCCCAGATTTCTCTCAGAGGTTAAGTGAAGAAAAAGACATGGTTGCTAAATTGAAAAAAGTGTTTTTAATGGTTGCAGGTGCTGCAGTTCAAAATATGGACCAGAGCTAGAGGA

>Seq_367
GATACCCCAATCGTTGAGATTGATAAAAAACGATATTTTAAAATGTTAAAAGAAGATCCGTCAAAAGTTATTGCAGGAAGATCAATTAATGAAATTTTAAAAAGATTTGATAATAAAATAAGAGACCCTAGAGGA

>Seq_368
GATACCCCACTATGCTAAGCCTTAAACATAGACATACTCTGTCCGCCAGGGTATTACGAGCATCAGCTTAAAACCCAAAGGACTTGGCGGTACTTTACACCCACCTAGAGGA

>Seq_369
GATACCCCCGCAAAGGACCAGGTTCCGGATATTATATGGCGCGTGCCACAGTCTATTTTGATTTCTTGTAAGCTTTGAGTATTTTCACTATTTGTCCGTGAGTCAGTCCCTTGCGATGAGCCCTGGACAGTACTATTTCCCCTAGAGGA

>Seq_370
GATACCCCAGAAGAAGCGCAGGAACGCACAAGGCTTCTTAAACTTAATCACCCTAAGTCGAACTTCGCCATTCAGGATATGGGCGACGGTAAGTTCGGCATATTTAAGATACCAGTTGACACTAGAGGA

>Seq_371
GATACCCCGACGACGTACAAACCAATGCGAAATGTCGGCAATGAGTGGACCAAATCCCACGGCTGACGCAAAGCCTACCATTAGCTGGGTGAACGAAAGTATGAGTAAGGAGCTAGAGGA

>Seq_372
AGATACCCCCCCGCGCTATTGAAGGCGTAGAATGAAAAAACCCGCCGCGGTAGCACACGCAGCGGGATATAACACTAACTAACTAGAGGAG

>Seq_373
GGATTAGATACCCCCTCAACGAGCGGTAATCACCAGCAAACGAGCTGTAAAAACAACCAAACGACTTGTAAATACCAATAAACTAGAGGAGCCTGT

>Seq_374
AGGATTAGATACCCTGAAATTATAAACCAATACTTCATTTGCCAAATGAATGTCTCCATCTTTTATAAATTGACGTATTTGACTAGAGGAGCCTGTT

>Seq_375
GATACCCTCATCAGGTTGATCCATTGAATTTATGTTTGATCTTTAAATTGTTACTAAGTGAACTTCGAACGCACATGGATTGTTCTCAACAGGAGGAGAGTTGATTATGTTGGTTCCATTTGAATGTACACTAGAGGA

>Seq_376
GATACCCCACTATGCCCCGCCGTAAACTTAGATATTCCAGTACAACAGATATCCGCCAGGGGACTACGAGCGCCAGCTTAAAACCCAAAGGACTTGGCGGTGCTTCAGACCCCCCTAGAGGA

>Seq_377
GATACCCTACACTCGTTGAAGATTTAAAAAAGGAGTTTGACCATATAATTATTGACTGTCCGCCAATTGGATTGGTAACTGACGCTTTCGAAATTGGAAATTTTGTGGATTATGCTTTGTTTATTGCACGACACCATTACACCCCTAGAGGA

>Seq_378
GATACCCCATTATTCTCTTTTTTAATTTTTTTTTACCTGGGTATTAAAAGTTTTCTTAAAACCCCAAAGACTTGGCGGTTCTTTATTCTTACTAGAGGA

>Seq_379
GATACCCCCCCCCAGTCTTTCTTCGACTCACTTGAGAGCCCAATCGCTTCTACGCTGGAGTCTTTGGAAGCGAGGCTGGCTCCTCCTGGCTCTCGTGACCTTCCTAGAGGA

>Seq_380
GATACCCCGAATATTTAAAAGACCTTGATCACTGTGTGCTACGTAATCTGTGCAGTCTCCTACATGAGGATATAAAAGATCCCCAATGTGTACTAGAGGA

>Seq_381
GATACCCCACTATGCCTAGCCCTAAACCCAAATAGTTACATAACAAAACTATTCGCCAGAGTACTACTCACAACTGCCTAAAACTCAAAGGACTTGGCGGTGCTTCACATCCACCTAGAGGA

>Seq_382
GATACCCTCGTAGTCCATGCCGTAAACGATGTGTGTTAGACGTTGGAAATTTATTTTCAGTGTCGCAGGGAAACCGATAAACACACCGCCTGGGGAGTACGACCGCAAGGTTAAAACTCAAATGAATTGACGGGGACCCGCACAACTAGAGGA

>Seq_383
GATACCCTAGTCGCAATTGATGATGGTATGATTGATGAGATTGATGCAAGCGTCAGGATAGGCGTTTGTAAGTCTGAGGCGATATTCCCCCCTGAAGAAGAGCAGTATGAATCGGCGGAGTATAATCCATTCTAGAGGA

>Seq_384
GATACCCTTTTATCCTAAGCCATTTACTTAAGGGCAGTACGCGCGCAAGCGTGAAACCCAAAGAAATTGGCGGCGTTTCAACCCACCTAGAGGA

>Seq_385
GATACCCTCAGTAGTATTCGATTCAACATTGGCATCATCAATCATGGCTGAAGCGAAAGACGAAGACGAATACATCCCAGAGACGGATAATCTCCGGTGCCGCTTCTATGAAAATCAGTACCCCGAGCTAGAGGA

>Seq_386
ATTAGATACCCTAAACCAATTACTGCTGTAGATGATGCAATGTATTTAAAAAACAATGATACTCTATACAATTACATTCAAGCTAGAGGAGCCT

>Seq_387
AGGATTAGATACCCTGTTTTGGGTGGAACTTTACAAAGAAGAGCTGGTACAGCAAGACATGACGCTGTTGCCTGGGGTTATGCTAGAGGAGCCTGTT

>Seq_388
GATACCCCACTATGCCTAGCCGTAAACTTTTATGCTAATGTACAACTAGCATCCGCCAGGGAACTACAAGCACCAGCTTTAAACCCAAAGGACTTGGCGGTGCCTCAGACCCCCCTAGAGGA

>Seq_389
GATACCCTGGATTGGTCAGCTATGTCTGATAATACACGGGTTAATCTCAACCCTTTCTCTGTTCAAAATCCAACCACTTATACAGGCTTAAGTTACTTTGGAGAAAATAAACTTACTTTTAAAGATGGAGGACCTAACGGCTCTTTGCTAGAGGA

>Seq_390
GATACCCTCATTAGGTTGATCCATTGAATTTATGTTTGAGCTTTTAATTGTTACTAAGTGAACTTCGAACGCACATGGATTGTTCTCAATGGGAGGAGAGTTGATTATTTTGGTTCCATTTGAATGTACACTAGAGGA

>Seq_391
GATACCCCACTATGCCTAGCCCTAAACATAAATAATTAACGTAACAAAATTATTTGCCAGAGAACTACTAGCAACAGCTTAAAACTCAAAGGACTTGGCGGTGCTTTACATCCCTCTAGAGGA

>Seq_392
GATACCCTAGTTGAGCGAAAAGAACATTCAAACGATTGCATGAAATGTAAACGCGTGTTCAAATGAGAGTTTTGAAGTTCGGATTCATGCATTAGAACTAGAGGA

>Seq_393
GATACCCTGACGTATTAAATGGTATAAGCAAGTATGAGATGATTATTCCGTTACAGGATATGCACAATAACATGTCATCCCTTATTGCAAAGAATATTTACTTAATGGCACATGCTAAATGGATGATGCCTAGAGGA

>Seq_394
GATACCCCACTATGCTTAGCCGTAAACATTGATAGAATAGTACATCCCATCTATCCGCCGGGGTACTACGAGCACCAGCTTGAAACCCAAAGGACTTGGCGGTAATTTAGATCCCCCTAGAGGA

>Seq_395
AGGATTAGATACCCTGTGCTGGGTGGAACTTTACAAAGAAGAGCTGGTACCGCAAGACATGATGCTGTCGCTTGGGGATATGCTAGAGGAGCCTGTT

>Seq_396
GATACCCCACTATGCTTAGCCCTAAACATTGGCAGCACACCACATATGCTGCCCGCCTGGGAAGTAAGAGCACCAGCTTGAAACCCAAAGGACTTGGCGGTGCTTTAGATCCCCCTAGAGGA

>Seq_397
TGGGATTAGATACCCCTGTTCAAACAAGCAAATCGTTTGTATGGAGTAGGTAGTGGCTGATACTAATCCAATTAGAGATATTCTAGAGGAGCCTGTTC

>Seq_398
GATACCCCAAAACCAATGTTTAGTTAATTTAGCTTTGTTTGAATCCAATAAAACAAACAAACCAAGACATTCATCCCGAAGGAGCTATTTATGCTAGAGGA

>Seq_399
GATACCCCCCCACCTACACCTGAAGATATTAGGGGAACTAGGGGACCTGGTTCAGGATATCAAGCAGGAGGATCTTACCCTACACCAGAACAGATCAGAGGAACTAGAGGA

>Seq_400
GATACCCTACTATGCTTAGCCCTAAACACAGATAATTACATAAACAAAATTATTCGCCAGAGTACTACTAGCAACAGCTTAAAACTCAAAGGACTTGGCGGTGCTTTATATCCTTCTAGAGGA

>Seq_401
GATACCCCCAGAATATCCGATTGCAACTTGGCAAGGTACTACACAAGGTATAGGCACTGAGATTTTACCAGTTCAAACTAATCTGTATGAGATAGCCAAAGAGATTGACTTGTCTAGTAGCAGAGTTGCTATGTCAGCTAATAAGGCCGCTAGAGGA

>Seq_402
GATACCCCACTCATTATCGTACCAGGAGCACACCTTGACCAATTTGCCCTCTGAAACCTTTGTTAGAGTGGCATCAAAAATTGATGATGCTGGGTTATGGTTAAAATCTACGGATACTAGAGGA

>Seq_403
GATACCCTGGAGTTGCAATAACTGCTGAATTAGTAGGAGCAATTGTTAGCCCTATTTCTAAAGTAGGCATGGGTATTAAAGGAGCAAAGTCATTAGGAGGTTTAGTAGCTAGAGGA

>Seq_404
GATACCCCCAGGGTCGAACCAGTGGGTACTGACCTACGTGTCACCAGTTGGTGAAATCACTTGTGAAGCCCCGTCACTGTCACGTGACGATCAAGCGATTCCTGGGACCTATCAGGATCCCGGCCCAGACTAGAGGA

>Seq_405
GATACCCTCATCAGGTTGATCCATTGAATTTATGTTTGAGCTTTAAATTGTTACTAAGTAAACTTCGAACGCACATGTATTGTTCTCAATGGGAGGAGAGTTGATTATGTTGGTTCCATTTGAATGTACACTAGAGGA

>Seq_406
GATACCCCACTATGTTCAGCCCTAAACTTCAACAGTTAAATCAACAAAACTGCTCGCCAGAACACTAGGAGCAACAGCTTAAAACTCAAAGGACCTGGCGGTGCTTCACATCCCTCTAGAGGA

>Seq_407
TTAGATACCCCTGGTACTGTATTTATAGGAGGTGAGCAAGTCACATACACAGGCGTACTAGGAAACGACATAACAGGTTGTACTAGAGGAGCC

>Seq_408
GATACCCCTTATATCGACAAGAATTCAAACGGTCTTTCTTTAGTAATTGATAGAACAAGAGAGAGTAATCTTACTTCTCATGTTCACCTGTCTAGAGGA

>Seq_409
GATACCCCGGACAAGCCAATAATTATTATGGTGATCATGGTAGGATGATGGGTTACATGATGTCTGTTGCAATGGCCCCACCATCAAGTACATTATCATCGTCTTATGCAGCCTATGCATACCATGCGAATAACCCCTCACTAGAGGA

>Seq_410
AGGATTAGATACCCTGTACTAGGTGGAACTTTACAAAGAAGAGCTGGTACGGCTAGGCATGACGCTGTCGCTTGGGGATACGCTAGAGGAGCCTGTT

>Seq_411
GATACCCTATTATCTTTAGATCCCTATTTACCGCCATTCTTTTGACCACCTTATGTTTTGGACCCAGAGCTGGATCCAGAGCTGGATCCAGATCCAGAATCTTAATCAGAAGACCTGGGACTAGAGGA

>Seq_412
GATACCCCACTATGCTTAGCCCTAAACCTCAACAGTTAAATCAACAAAAGTGCTCGCCAGAACACTACGAGCCACAGCTTAAAACTCAAAGGACCTGGCGGTGCTTCATATCCCTCTAGAGGA

>Seq_413
GATACCCCGCCCCTCCTTGATCATGCAAACTTCTCTCGAGGCTTCCCCTCCGCTCCCGGCCCTCCGCAAGAGGCGCAGGTGCGGTTGCGTCTGCGTACACACGAAAACCCCCAGCATCCAAATCGTCGTGTGCTAGAGGA

>Seq_414
GATACCCTTAATCATACAGGAGTCGGTGGATCTGGAGCTGCGTTTACTTGGACCGTGACTGGTGCCACAGTTGTTGGAGCCAATGATCAGAGTTCGATTACACTTTTATATGGTGATAGTGGTGACTATGATGTTAGTTTAGTTGTATCTAGAGGA

>Seq_415
GATACCCCGCTATGCTTAACCCTAAACTCGAATAGTTAGATCAACAAAACTGTTCACCAGAACACTACAAGCAACAGCTTAAAACTCAAAGGACTTGGCGGTGCTTTATATCCCTCTAGAGGA

>Seq_416
GATACCCCCTGCCCGATTTGATGTTTCTACAGTGGACAAAAAGCTTCGGGTTGGCATGAGTCCCTTGCAAAAGCACGAGATCAAAATGTATGCCGTCAATTTCTACGTACGCATTAGAGACCATATTCGTTTGCTAGAGGA

>Seq_417
GATACCCTACTTAGTCAGACAGAAGTAACCAACCTTGAGTCGTCAAGCAACCCACAGACACCTCTTCAATTCATACTTTAAGTTTTACTCAAAGCTTATCTACCATTCTGGGTTTCATCTTCATCAACTAGAGGA

>Seq_418
AGGATTAGATACCCTTGAGAAGCAAGCAGACGCTTATGCTAATCAGGCATTGGCACAGGCGCGCGGTGAATCAGCTCAGCTACTAGAGGAGCCTGTT

>Seq_419
GATACCCCACTATGCCCCGCCGTAAACTTAGATATTCCAGTACAACAAATATCCGCCAGGGGACTACGGGCGCCAGCTTAAAACCCAAAGGACTTGGCGGTGCTTCAGACCCCCCTAGAGGA

>Seq_420
GATACCCTCTCTGATTGTTGCCTCTCTTATTTGTTGTTTTATCATGTCTGTCTTCCTTTTGATCTGAGCTGCTTTCTGAGTGAAGAGAGTTCCCCTAACCCACAGGCTAGAGGA

>Seq_421
GATACCCCAGTCGTCCCGTGGAGCAGTAATCCGCTCTTGTCTATGCTAGGCATCCAATCAAGCGACTCACGCACCTTAGCGTGAAGCCTAGAGGA

>Seq_422
GATACCCCACTATGCCTAGCCCTAAACCCAGATAGTTACATAACAAAACTATTCGCCAGAGTACTACTCGCAACTGCCTAAAACTCAAAGGACTTGGCGGTGCTTCACATCCACCTAGAGGA

>Seq_423
GATACCCCTGGGTAATTTTGATTCCAAAAGTCCCGGGTGTTGCAGAGATTCACGACCTTGCGAACGAGCAGCAGCATTTACTGCTAGAGGA

>Seq_424
GGATTAGATACCCCCCAAACAAGCGGTAATCACCAGCAAACTAGCTGTAACAACAACCAAACTAGTTGTAAAAACCAACAAACTAGAGGAGCCTGT

>Seq_425
GATACCCTAAGTAAGAAAATGACGTAAGAATGTTTGACTTGTGTTGACAGAGTTACAATGACCTTGCCAATAATTAAATGATTGTGTAAATGTGCAAACTTTTTGCTAAATCTAGACGTTTCCAGCTAGAGGA

>Seq_426
GATACCCTACATTCGCGAGCAGCCACGTCCGGTTTTCCAATCAGACGATCTTGAGCCGTTGGTTAAGGCTGAGCCAGAAGCTCCCCGAACAATTATGGATGATCCTATTGCCGGATTCGACCTAGAGGA

>Seq_427
GATACCCCGCAGGAGTTACGATTTCTTTTGCCGATCTTTTCCCGGAATAGCCGAGGGAATTGGTATGTGCTCCACTACTCGACAGTTGAGCGGAAGTTCCCACGTTCTTGAACCGGATCATATCGAAACGGACCTCGTCTCTAGAGGA

>Seq_428
GATACCCTTCAATAGCTTTAAACACTATTATTCAATCTGTACCGTCTATTGCTGCAGGTGGTGTAGTAGGTCGTGGTGCTGCAGCATTAGGTGCTAGAGGA

>Seq_429
GATACCCTCATCAGGTTGATCCATTGAATTTATGTTTGAGCTTTAAATTGTTACTAAGTGAACTTCAAACGCACATGGATTGTTCTCAATGGGAGGAGAGTTGATTATGTTGGTTCCATTTGAATGTACTCTAGAGGA

>Seq_430
GATACCCCACTATGCCTAGCCGTAAACTTTGGTGATAAAACACACATATCACCCGCCTGGGTACTACGAGCATTAGCTTGAAACCCAAAGGACTTGGCGGTGCTTTAGATCCACCTAGAGGA

>Seq_431
GATACCCTCTGATTTTAAAGTGGGATAATGTACTAAATACAACCGGAAAATACGAAAAGGGTGGTTTACGAGTCGTTGAAAATAAAGCAGTGCTAGAGGA

>Seq_432
GATACCCTCATCAGGTTGATCCATTGAATTTATGTTTGAGCTTTAAATTGTTACTAAGTGAACTTCGAACGCACATGGATTGTTCTCAATGGGAGGAGAGTTGATTATGTTGGTTCCATTTGAATGTACTCTAGAGGA

>Seq_433
GGGATTAGATACCCCGTTTTGGGTGGAACCTTACAAAAAAGAGCTGGTACAGCAAGACATGACGCTGTTGCCTGGGGTTATGCTAGAGGAGCCTGTT

>Seq_434
GATACCCTTATGAGTTTAATAATCCTTGGGAGTCACACGATTGGACTAATGATTATGATTACCCTGATGATTATTTCCCCGATGAAAGCGATGAGGTTTGATTATGTGTAAAGAGTATTTCGTTACGCTAGAGGA

>Seq_435
TGGGATTAGATACCCCATGTGCAACACGAGAGCGAATGGAGCGATGTAGCCCCAGGCACATCAATCCAGACAATCCCCCCGGCTAGAGGAGCCTGTTC

>Seq_436
GATACCCCTTAAGAGTATAAGCAGAATTGTATCATTTGTTTGCTTGCTGGTTGTCATAGCTCAGTGGCAGAGCACTTGTGTGTTAAGCAGGTCTCGGTTCGATCCTGGTGGCAGCCAAATAGTTTCTTAAGTCTGTATTTTTTCTAGAGGA

>Seq_437
GGGATTAGATACCCCGTATTAGGTGGAACTTTACAAAGAAGAGCTGGTACCGCAAGACATGATGCTGTCGCTTGGGGATATGCTAGAGGAGCCTGTT

>Seq_438
GATACCCCCAACGGATGAGGAGAGCCACGAACATCACGCTGACAACTGACCCTCACGCCGCCGGCTCCCCCAAACCGACCATACTAGAGGA

>Seq_439
GATACCCCCAATAGGTTCTGTTCCAACCCAGACAAGACTCCTGAACGTAACGAGTATTTGGAGGACGCCCTCTCAAGGTCTGTCGTCCCTCCACACTATATAGGCCCATTGATCTAGAGGA

>Seq_440
GATACCCCCGTCAGGTTGATCCATTGAATTTATGTTTGAGCTTTGAATTTTTTTAAGTGAACTTTGAACACACATGGATTGTTCTTAATGTGAGGAGAGGTAATTATGTTGGTGCCCTTTGTCTGTGAACTAGAGGA

>Seq_441
GATACCCCGCCGAACCCATATCTGGGGATGAACATGAAGCGCTATATTTTCAGTATCATCATAATCTTAGCAGCACAAGTTATACTATTACTAGAGGA

>Seq_442
GATACCCCTTTATTAATACTTACACTAATGTTTTATCTAAGTCGTAAGTTAGCATCTGAAGGATGGGGATTGCGCTCTGGTGGAGCTAGAGGA

>Seq_443
GATACCCTTGGATGGATGAAGGAATGAACACTTATTACGAACAGCGTTATACAGAAGAGTATTATGGTGACTTAGATGGTTTAGAATATATGCTTCCTGAAAAGATAACGGATTTGTTAGACGCTAGAGGA

>Seq_444
GATACCCTAGTAAACTCTTTTGTAAACATAGATAAAATCTACCTGAACAGTATACTTTTAAAAGTGAAAATCAAAAAATTTGGCTGTTTATTTTCTAACTAGAGGA

>Seq_445
TAGATACCCTATAGAGAGGAGAGAGGAGATAGTTGAAGAGGTCATGAAGATGAATATATCCACTGAAGATGAACAAAGGCGGCTAGAGGAGC

>Seq_446
GATACCCCTAAAAAGTTAGGAAATGTTCAAATTAGAATTCTATATAAAGGTGCTAATAAAAATAATGCAGGGGTGTTTATTCGTATTCCAGAGGTACCTAGAGGA

>Seq_447
GATACCCTCATCAGGTTGATCCATTGAATTTATGTTTGAGCTTTAAATTGTAACTAAGTGAACTTCGAACGCACATGGATTGTTCTCAATGGGAGGAGAGTTGATTATGTTGGTTCCATTTGAATGTACACTAGAGGA

>Seq_448
GATACCCCCATAACCGTAAAGACAATCTGATTGTTACGAGAAATGGCATTGATCCCGAAAGATTTAAGACAGATGGTTCAATGCGGACCAACAAGGCAATCTACAGCTCTTCGCCAGATCGAGGTCTAGAGGA

>Seq_449
AGGATTAGATACCCTGTTTTGGGTGGAACCTTACAAAAAAGAGCTGGTACAGCAAGACATGACGATGTTGCCTGGGGTTATGCTAGAGGAGCCTGTT

>Seq_450
GATACCCCACTATGCCCCGCCGTAAACTTAGATATTCCAGTACAATAAATATCCGCCAGGAGACTACGAGCGCCAGCTTAAAACCCAAAGGACTTGGCGGTGCTTCAGACCCCCCTAGAGGA

>Seq_451
AGGATTAGATACCCTATTGTAGGCGATGTGGCGGCGTGTAAAATTATTTTGAAACCTGGGGTTGAAGGTTCAGGAGTTATGGCTAGAGGAGCCTGTT

>Seq_452
TAGATACCCCCCGCGCTATTGAAGGCGTAGAATGAAAAAACCCGCCGCGGTAGCACACGCAGCGGGATATAACACTAACTAACTAGAGGAGC

>Seq_453
GGGATTAGATACCCCGTATTAGGTGGAACACTTCAAAGAAGAGCTGGCACAGCAAGACATGACGCTGTTGCCTGGGGTTATGCTAGAGGAGCCTGTT

>Seq_454
GATACCCCACCACTAATGACTAGCCCCCCTGCCCCAGCCCCGTGCCGGTCTCAGGAGCTCAGCCACCCGTTCCTCCCGGAGTTAGTGTCAGTTCTTACTGCCGATCACACTCGGAGTCCGCTCAGTTCGCAAGTTGCTAGAGGA

>Seq_455
GATACCCTTTGGTTAGAGTTGTAATTGTCAGCTGCAACAGTCTTCCAATAAGTCCACTGTGTAGCGCGATTAATATTTACATACCTAGAGGA

>Seq_456
GATACCCCACTATGCTTAGCCGTAAACATTGATAGAATAGTACATCCCATCTATCCGCCGGGGTACTACGAGCACCAGCTTGAAACCCAAGGGACTTGGCGGTACTTTAGATCCCCCTAGAGGA

>Seq_457
GATACCCTATTAGCACAATACAAGGAAGAGATCAAAAGAGTTCTTGACACTATCGATAAAGAATACCCCAACATTCACCAAAAAGTTTCACTCACGCTAGAGGA

>Seq_458
GATACCCCCAACACATTGAATATCTTCTTGATTTTCTGAAATAAATGCGTTCACCTCAGACAGAGCATCGTAGTGAGCATAATGAATGCAAGCTAGAGGA

>Seq_459
GATACCCCACATCTTACGAAACCTTTTTTCTGAGTGTTCTTAAGAGTTTTTGACTTCTTAGCGGCCATTGTTTCTGTTGTAAAAGCAAACAGAACTGCAACCATAGCAACTAGAGGA

>Seq_460
GATACCCTGGAAGAGGAGGTTCTAAAGCCAGACGACGCTGAAGATGATGCCTTGGCAGAAGAGGAGGCCTTGGAAGAAGAGGAGGTTCTAGAGGA

>Seq_461
GATACCCTAAAAATTTACCTATGTGGTTAGGAACAGTTGGCGCACATTTAGCTAAAGGAGAACTTCCACCTGAAGATTTAATAAACGAAGGCATTAAAACTTTTACTCTTGAAGCATTTACTAGAGGA

>Seq_462
GATACCCTTTTATTCATAGCTATAAATAACTTTCCTAGGTACTACGAACACATGTTTAAAACCTAAAGAAATTGGCGGCAAGTTAACTTCCTAGAGGA

>Seq_463
GATACCCTAAATAGGGATATAATGAATGGGCAGCTTAAAAAGTATAAACAGTATACTACTGTAGAAGGTAAACAATTATTTGATACCCAAGATGCTTTTACACAATATGTACGAGAAGTTAATAAATTTAAACAACAATTAGAAGCTAGAGGA

>Seq_464
GATACCCTAGATATTGATTTAGCAGGAGATGCTGAAGCACGAAAATCTACTCCTACGCCTATGCAACGCTTTGAAAAAACCAGTTGGTGGAAAACCGATGACAATTTTTATGAAGCTAGAGGA

>Seq_465
GATACCCCACTATGCTTAACCGTAAACATTGATAGAATAGTACATCCCATCTATCCGCCGGGGTACTACGAGCACCAGCTTGAAACCCAAAGGACTTGGCGGTACTTTAGATCCCCCTAGAGGA

>Seq_466
GATACCCCTCGAGAGTGCTGTGGCTATGTTCATATTCCATTCGTGAATATTGAGTAAGTTCGTATTTTGAAAGTAGTACTCATCTCGCTAGAGGA

>Seq_467
GGGATTAGATACCCCAAAACGAGCGGTAAACACCAGCAAACTAGCTGTAACAACAACAAGAGGATATGTAAAAATCAGCAAACTAGAGGAGCCTGTT

>Seq_468
GATACCCTGTTGGAGTTTGTTCTTTATGGGCCGTAAAGTAAAAGAATGGGGATTCATGGATTGGGTCAAACATGAAGGATACAGATGGATTCATAACGAAGAATATCTTGCTAGAGGA

>Seq_469
GATACCCCCAGGGACAAATCAGTGGGTGCTAACCTACGTTTCGCCTGTTGGCGAAGTCAATTGTGAACCCCCGTCACCGCCGCGTGACGATCGGGCGATCCCTGAATCTACTCGGGATCCCGGCCCAGACTAGAGGA

>Seq_470
GATACCCCTGCGTGAGAGCAGATGTTTATTTTAAGATTCGATTTGTTTTAGCCACGGCTGCCAAGAAGCAGGGTTAAATAATCCAGATTCCAATCATTCAATTTTAGCGTTAAACAACCAATTTGGGCCTAGAGGA

>Seq_471
GGGATTAGATACCCCGTACTAGGTGGAACTTTACAAAGAAGAGCTGGTACCGCAAGACATGATGCTGTCGCTTGGGGATATGCTAGAGGAGCCTGTT

>Seq_472
GATACCCCCAGGGACAAATCAGTGGGTGCTAACCTACGTTTCGCCTGTTGGCGAACTCAATTGTGAACCCCCGTCACCGCCGCGTGACGATCTAGCGATCCCTGAGTCTACTCAGGATCCTGGCCCAGACTAGAGGA

>Seq_473
GGGATTAGATACCCCGTACTAGGTGGAACTTTACAAAAAAGAGCTGGTACCGCAAGACATGACGCTGTCGCTTGGGGATACGCTAGAGGAGCCTGTT

>Seq_474
GATACCCCAACGTTCAGCGATGTTTATATTCCTCAACAAGATGTGCTTTAGGGGTGTGTACAGGGAGGGACCAAATGGATTCAACGTACCCTACGGTCATTGTAAAACCACACCCACCCAAATTACCCTAGAGGA

>Seq_475
GATACCCCTATCTAACTAATGAGAAAACCCTCCCCGCATGGATCATCGTGCTCCTCTACAAACACCGCTGGGATATAGAGAAAGTCTTTGACGAGCTCAAAACCAAGCTAGAGGA

>Seq_476
ACTGGGATTAGATACCCCTCTTCAGCGTCAGCCTAGCCTGGAAGGTGATGTCTAGAATTTTCCTGTGTGGAAAGGTAAAGCTCTAGAGGAGCCTGTTCTA

>Seq_477
GATACCCCACTATGCTTAGCCCTAAACCTCAACAGTTAAATCAACAAAACTGCTCACCAGAACACTACGAGCCACAGCTTAAAACTCAAAGGACCTGGCGGTGCTTCATATCCCTCTAGAGGA

>Seq_478
GATACCCCTTGGGGGTTGAGGGGCCAAACTGGATAGCGAAGGCAGCCGCGTGGGCGTAGATCCGACAGATGTTTGTCTCAACTGGATACTTGCCACTAATTAATTGAAACCTTTTTCCGCTTCGGGGACCTTTTCGCATCCATTCTCGACTAGAGGA

>Seq_479
AGGATTAGATACCCTGTTTTAGCTGGAACCTTACAAAGAAGAGCTGGTACAGCAAGACATGACGCTGTTGCCTGGGGTTATGCTAGAGGAGCCTGTT

>Seq_480
GATACCCTATAGGAAACCCAGAGGAAACCTAGATGATTCCTATAGCAAACCTAAGGAACACACAGAAGAAACTCGGAGCAAACCTATAGAAAGCCGGTAGGAAACCTAGAGGA

>Seq_481
GATACCCTGGAAGTGTGGAATAGCTCTCCGAAAGGGGAGGTAATACCGCATGTGGTCGCAAGACTAAAGTCGTAAGACGCTTCTAGAGGA

>Seq_482
GATACCCCCGCCGTAGTTATTGCTTGAATACGTATTTTCTTTATTTCGTACCTCAAATCCTATAGTCCTGCCGGGGACTCTTAACTGTCCATACAATACAGGAACTGGGTCGCCTTCTAGAGGA

>Seq_483
GGGATTAGATACCCCGTACTAGGTGGAACTTTACAAAGAAGAGCTGGTACTGCAAGGCATGACGCTGTAGCTTGGGGATACGCTAGAGGAGCCTGTT

>Seq_484
GATACCCTGAAAAGTATGGTTTCGACTGGATGGGTACTGCATGAAGCATTAAAGCGACAGTTCTACTAGCTAGAGTCGCCAAGCTATAAATTATCTAACTAGAGGA

>Seq_485
GATACCCCAGGAGGGAATTACCTGATGACGTCTTATCTGATGAGGGTCAAGCGGGAGGCAAAGAGGAGGTGGAAGAGGAAGAAGATCTAGAGGA

>Seq_486
ATTAGATACCCCTGTTACAGTAGAGGACAGCCTCTTAAATTGCAAGAAGGTTGTAGATGTTGTATTAAAGGAGAACGTGGCTCTAGAGGAGCCT

>Seq_487
GATACCCCGTTGTTGTACCTCCTTTTTTTCTCTCTGCTAACCACTGACCGCAAGAGGCAACACCAGCCCCATAAGTCATATCGCCATATTCCCCTGCTAGAGGA

>Seq_488
GATACCCCCACCTCTCCCCCTCCTGAGGCACCTCTCTCGACCCCATCGCAAAGCACACCACACATACACTTCTTCGTGACACAGATGGACTAGAGGA

>Seq_489
GATACCCCTGTAGTCCATGCCGTAAACGTTGTACACTAGGTCTTGGGGGTTTCGACCCTTTCAGGACCCCAGCTAACGCGATAAGTGTACCGCTAGAGGA

>Seq_490
GATACCCTCATCAGGTTGATCCATTGAATTTATGTTTGAGCTTTAAATTGTTACTAAGTGAACTTCGAACGCACATAGATTGTTCTCAATGGGAGGAGAGTTGATTATGTTGGTTCCATTTGAATGTACTCTAGAGGA

>Seq_491
GATACCCCACTATGCCTAGCCCTAAACATTGATAGTTAATTACACCCACTGTCCGCCTGGGGACTACGAGCATAAGCTTAAAACCCAAAGGACTTGGCGGTGCTTTAGACCCACCTAGAGGA

>Seq_492
GATACCCCCGGATACGGATCAGCGGGGTCAATAATGTTGTGTCCAGTAATTCCATAGTAAGGTAGAACCGCGCCGACTTCAATAAAGTTTGCGTGCTGCGAGATCCATCGTTTGGCAAGCGGAATTTCGACCATTCGTTCGCTAGAGGA

>Seq_493
AGGATTAGATACCCTGTATTAGGTGGAACACTTCAAAGAAGAGCTGGCACAGCAAGACATGACGCTGTTGCCTGGGGTTATGCTAGAGGAGCCTGTT

>Seq_494
AGGATTAGATACCCTGTTTTGGGTGGAACCTTACAAAGAAGAGCTGGTACAGCAAGACATGACGCCGTTGCCTGGGGTTATGCTAGAGGAGCCTGTT

>Seq_495
GATACCCCACTATGCCTAGCCCTAAATCTAGATGCCTCCCATCACACATGTATCCGCCTGAGAACTACGAGCACAAACGCTTAAAACTCTAAGGACTTGGCGGTGCCCCAAACCCACCTAGAGGA

>Seq_496
GATACCCCAGATTTCTCTCAGACGTTAAGTGAAGAAAAAGACATGCTTGCTAAATTGAAAAAGGTGTTTTTAATGGTTGCCGGTGCTGCAGTACAAAAATATGGACCAGAACTAGAGGA

>Seq_497
GATACCCTTGAAAACCATTAGCGTGTGCTAAAGTGCCACGAACGATTTGTCAACGTTCGACAAGCGTGTTGAGCGTGTGACTTACCTGTGAATAACGACAGCATATCGTTTGGAAGTTCGTTTGACTTTGGGCACACGCTGCGTGCGCTAGAGGA

>Seq_498
GATACCCTAGAAATTAGAAATAATCAGAGAATTTGTTGCGTCCCGACCCTGAGTATAACCTAATCGCATAATGCGACTACCAAAGGAACGCTACTCGCAATATGCGACTACTAGAGGATCGCTTAATGCGCACTAGAGGA

>Seq_499
GATACCCCACTATGCTTAGCCCTAAACATAAATCAGTCTATAACAAAATAATTCGCCAGAGAACTACTAGCAACAGCTTAAAACTCAAAGGACGTGGCGGTGCTTTATATCCCTCTAGAGGA

>Seq_500
GATACCCCGTTATTACAAATAAAGATGTAGTAATTGCTATTTCACAATCTGGCGAAACTGCTGATACTTTAGCAGCAATTAAGCTTGCTAAAGCTAATGGTGCTTTTGTATTTGGAGTTTGTAATGTAGTAGGTTCTTCAATTGCTAGAGGA

>Seq_501
GATACCCTGGTAGTCCACGCCGTAAACGATGATAACTAGCTGTCGGGGTTCTTAGAACTTCGGTGGCGCAGCTAACGCATTAAGTTATCCGCCTGGGGAGTACGGCCGCAAGGTTAAAACTCAAATGAATTGACGGGGGCTAGAGGA

>Seq_502
GATACCCTGTGAAAAGCACTGAAGGTGAGAAACTCGCGCCGCCTAAGTCGGCCCGAGCAAGCTCAACGTGACCCAGCCACACACAGCGGAGCTCGCTATATAGGGTGGGGATGTTGTCATTTGAGGCTCTAGAGGA

>Seq_503
AGATACCCCAAATGTCGAATGAATGGCAGACGGGCAGTTGAGCGTGCCAACGGTCTGTTTTTTCGAATTCGTCAAGCAGTTGCTAGAGGAG

>Seq_504
GATACCCCAGATTTCTCTCAGAGGTTAAGTGAAGAAAAAGACATGGTTGCTAAATTGAAAAAAGTGTTTTTAATGGTTGCAGGTGCTGCAGTTCAAAAATATGGACCAGAGCTAGAGGA

>Seq_505
GATACCCTCATCAGGTTGATCCATTGAATTTATGTTTGAGCTTTAAATTGTTACTAAGTGAACTTTGAACGCACATGGATTGTTCTCGATGGGAGGAGAGTTGATTATGTTGGTTCCATTTGAATGTACTCTAGAGGA

>Seq_506
AGGATTAGATACCCTGTGCTGGGTGGGACTTTACAAAGAAGAGCTGGTACCGCAAGACATGATGCTGTCGCTTGGGGATATGCTAGAGGAGCCTGTT

>Seq_507
GATACCCCCTAGGAGAGCGCCGTGCGCGAATGCATCGACACCAGACGTGTTCTTCATGAGATCTCTGGACAGGAACTGCTTCGCCTTACGATTAACAGTATCGGCGAAAGCGTCTATCGTGGGCATGCGCTTAATGATATGCCTAGAGGA

>Seq_508
GATACCCTCAGATAATCTGAAGAGCATCCAAGAAAAATCGAAGGAAGCACCTAAGCAAATGTGAGGAAATCCATTGAAATCTGTCTGAAGCCTAGCAGAGCAACAGGGGCAGCTAGAGGA

>Seq_509
GATACCCCAACGTTCAGCGATGTTTATATTCCTCAACAAGATGTGCTTTAGGGGTGTGTACAGGGAGGGACCAAATGGATTCAACGTACCTTACGGTCATTATAAAACCACACCCACCCAAATTACCCTAGAGGA

>Seq_510
GATACCCCAAGACTCCTAATATTCTCTCCTATAGCCCCACCACCAATAACGCTAGGGTCTATTCCCTCTGTAAAAGCATTTTGAAAAGAAGGGGTTGGAATATCAAAAGGACTAGAGGA

>Seq_511
GATACCCCAGATTTCTCTCAGAGGTTAAGTGAAGAAAAAGACATGGTTGCTAAATTGAAAAAAGTGTTTTTAATGGTTGCCGGTGCTGCAGTTCAAAAATATGGACCAGAGCTAGAGGA

>Seq_512
GATACCCCGCTATGCTTAACCCTAAACTCGAACAGTTAGATCAACAAAACTGTTCGCCAGAACACTACAAGCAACAGCTTAAAACTCAAAGGACTTGGCCATGCTTTATATCCCTCTAGAGGA

>Seq_513
GATACCCCGTATTTGGCAGGCCGTGCGAGGGAGGTCAAGTTTATACTTCGTACTGATTCCTACGTTATGATACAAAATGATACAAAATATGTATCCACCATCATAAGTCAATGGTGGTAACCCCATTTTTGGCACTAGAGGA

>Seq_514
GATACCCCAAGTCCACCAATCATTGTTGGTGACATTAAATTATATTGTTTTCTAGGTCTTACCTCTAGATTACCAGCGGTGGATGATTCAGTATTTGCTATACTAGAGGA

>Seq_515
AGGATTAGATACCCTGTTTTAGGTGGAACCTTACAAAGAAGAGCTGGTACAGCAAGACATGACGCTGTTGTCTGGGGTTATGCTAGAGGAGCCTGTT

>Seq_516
GATACCCTGTTGCCCGCTGGGTCGGCGGACGCAATAGGAAACAAAGGTGTCGGAGCCGGTTCGGCGCACCGAGGTGGCGGAACACGGCACTCCGTAGATGAAGCCGTTGCCCGCGAGGACGCCGTAAGACCAATGGCCGCCACCGCAACTAGAGGA

>Seq_517
GATACCCCTACTTATGGTTGGAATGGAGTTTATAATACAGAAAGTGCAACTCTTGGTTCAGTTCAAGAAACAGCTAGTGAACTAAGAAAAAGACAGTCTACAAGTACAGCGCAACCAAGTAAAACTGTATTAGAAGGGACTAGAGGA

>Seq_518
GATACCCTACAATGTCAATTGGTGTATTTTGTTCCAATGTAGCTTCAGCATCTGTTTCAGGTGAATTTTGTGGTACTTCGGAGCTAGAGGA

>Seq_519
TGGGATTAGATACCCCTGTCCTTGTGATTGTACCACTAGAGGAGCTGAAAGTACCGGTACCCCTGTCCTTGTGATTGTACCACTAGAGGAGCCTGTTC

>Seq_520
GATACCCCAACTCTCCCAAACGCCTCGCTCTATATTTCTGACAAACCTCAGGTAACAGTCAGACCCTACCATCCAGAGGAGATTGGGGAATACGGCACAGGAAAGGATTGTGGAGCCTTTGGTGCCCATTCAGCTAGAGGA

>Seq_521
GATACCCCAACTCTCCCAAACGCTTCGCTCTATATTTCTGACAGACATCAGGTAACAGTCAGACCCTACCATCCAGAGGAGATTGGGGAATACGGCACAGGAAAGGATTGTGGAGCCTTTGGTGCCCATTCAGCTAGAGGA

>Seq_522
GATACCCTAACATCGAGGAGAAAGATCATAATCTTCTGTTTCCTCGCGCTTTGAACACAGGCCCGACAGTTTCTTGTTTATATTCACTAGAGGA

>Seq_523
GATACCCTAGGAAAAATTGATCCCATCTGATATTGCCAAAGCTTTGATACACACTAAAAAGCCCTTGCAAAATGCTACCTAAAACACCCTTAACATTGGGTAAACTCCCCTGTGATCAATTTTTCCTAGAGGA

>Seq_524
ACCACCGAGATCTACACGTAAGGAGTCGTCGGCAGCGTCAGATGTTATAAGAGACAGACTGGGATTAGATACCCCACGAGACCTAGAGGAGCCTGTTCTACTGTTCTTATACACATCTCCGAGCCCACGAGACTAAGGCGAATCTCGTATGCCGTCT

>Seq_525
GATACCCCAACCACTTGCGGTTGTATTTTCTGATACATGTAATAAGTTTACAGGATTATCAGTTCCAATTCCAACTCTATTATTTGTAGCATCAACTACTAAAGTTGTTGTATCAAAAACAGCGTTACCAGTAAATGTCGGACTTGCTAGAGGA

>Seq_526
GATACCCCGCTTAGTTAGTGCGGTTCAGTGAGTCTGTGGCATTTGACGTCTTGTTTCAGCGGTTTACCTCATTACTTAAGAGTGTGCTTGCTTACTTGGCTTACCCGACCTGTTCACACCACCGTGCCAGGTCTAGAGGA

>Seq_527
GGGATTAGATACCCCTAAGGAACGAAAAATCCTTGAATCCGCAACACATGGTTGTCCAGTAGGTCTTAGTTTACATCCAGACCTAGAGGAGCCTGTT

>Seq_528
GATACCCCGGATATTTATTTTGGAAAATCCGGTAAACCTGTTATGCTGATCGAGTCGTATGAAGATATTAAACAAAATCACCCGGGTGAGAGTAATGAACACTGGAGAGATATTGTTACAAAGGCTCTTAAACTAGAGGA

>Seq_529
GATACCCCAGGAGGGATTTATCTGATGACGTCTTATCTGATGAGGGTCAAGCGGGAGGCAAGACGGAGGTGGGAGAGGAAGAAGATCTACATGATCTAGAGGA

>Seq_530
GATACCCTTCCCTGTGATACGCTGTGTGCTTCCAGTCGGACATACTGCACTGGTGATCCGTCTAAAGACTGAAGCATTTTGATGCTGTCCTGCTCTTTCGCATCTTTTACAACAGCTAGAGGA

>Seq_531
GATACCCCACCTGCCGCGTGGGTATCGTCGCTCGAATGGTCGCCTACAGACCCGACGCCGGCAGCACTCGAGCCTTCGTCGCCTTCGTCGCCCAACAGCGTTGATATGTTAGCAGAGCCTAGAGGA

>Seq_532
AGGATTAGATACCCTGTTTTAGATGGAACCTTACAAAGAAGAGCTGGTACAGCAAGACATGACGCTGTTGCCTGGGGTTATGCTAGAGGAGCCTGTT

>Seq_533
GATACCCCAGATTTCTCTCAGAGGTTAAGTGAAGAAAAAGACATGGTTGCTAAACTGAAAAAGGTGTTTTTAATGGTTGCCGGTGCTGCAGTACAAAAATATGGACCAGAGCTAGAGGA

>Seq_534
GATACCCCACTATGCCTAGCCGTAAACTTTGGTGATAAAACACACACATCACCCGCCCGGGTACTACGAGCATTAGCTTAAAACCCAAAGGACTTGGCGGTGCTTTAGATCCACCTAGAGGA

>Seq_535
GATACCCCACTATGCCTGGCCCTAAATCTTGATGCTCGATATTACCTGAGCATCCGCCCGAGAACTACGAGCACAAACGCTTAAAACTCTAAGGACTTGGCGGTGCTCCAAACCCACCTAGAGGA

>Seq_536
GATACCCCCGATAATGTAATTTTAATTTACTCTGGAGTAAGTGTGGATGCTGAACAAGAATACAATGGCGGAAGTGGTTGGAACAGAGAACATGTTTGGGCAAAATCTAGAGGA

>Seq_537
TTAGATACCCCTAAAGAAACCCATAAAGAAACCCCTAGAGAAACCCCTAGAGAAACCCCTAGAGAAGCCCTTAGAGAAACCCCTAGAGGAGCC

>Seq_538
GATACCCCGGATCGTTGAATAACAGGAGACTGGGGAACAACGTCAAAAGTTGTTTTGGGAGGTTTCGACGATGCCTTAGTAGATAAAGGGGGCGTCTCGGAAGTAGCACTAGAGGA

>Seq_539
GATACCCTCGCTCCTTATGCGAAGCAGCTAACCTATCTAGCTCTAGCAGCACAGCTTGATCTTTATTAGCAAGCTGCTTGTAGAACCAAGTTTCATACAAGTCGCATACATCGTCACGATCAGCTTCATCCGTGAGCGGGTACGGGTTTCCTAGAGGA

>Seq_540
GATACCCTTGTACTGTTAGCTGTCGCTATTGCTCTTGCTTGATCTGGATTTGATACTCGCGAAGCAGCAACGGGAGTAGCCCGTTGTGGCGATGACACTAGAGGA

>Seq_541
GATACCCCGATTTTAAGCATTTTTTAATTAACATTATAGATCCTCAGACAAAACTGGCCACAGAGGAACTGGAGGCAGCGGGTACTAGAGGA

>Seq_542
GATACCCCACAACTAATGACTAGCCCCCCTGCCCCAGCCCCGTGCCGGTCTCAGGAGCTCAGCCACCCGTTCCTCCCGGAGTTAGTGTCAGTTCTTTACTGCCGATCACACTCGGAGTCCGCTCAGTTCGCAAGTTGCTAGAGGA

>Seq_543
GATACCCTATATGTTATGGCTTTGTATTGCGACATCATTAAACCTTTACATTCTAATTCACAATTAAAATGAAAATCTATACATTCCATAGAAAACAAAAATTACCAATCTCCCTAGAGGA

>Seq_544
GATACCCCAACAAGAATGATCTCGTCTACAGATGTGGTTGTTTTGCCAGCATCTTTAAGAGCTTTTTTACAGCAAGCTAGAGTGCGTTCAATCAGAGGAGTTATTTTATGTTCGAAATTTTCTTTTGTGATTTCTAGAGGA

>Seq_545
GATACCCCACGAAACACCCCAGAAGAGACACCCCACGAAACACCAGAGAGGAACACCCCTACCTGTGGAGCCCCTGTGGTGGAACCCATGCTAGACCCATGCTAGAGGA

>Seq_546
ACTAGGATTAGATACCCTGCAAATTTTGGAAATATAGGATTATATGCTATAAATTTAAGTCAAAGTACTGGTGCTTCAACTACTAGAGGAGCCTGTTCTA

>Seq_547
GATACCCCACTATGCTTACCCCTAAACTCTAATAGTTACATTTAAAAAAAAATTTGCCAGAATACTACCAGCAACAGCTAAAAACTCAAAGGATTTGATGCTGCTTATATCCCTCTAGAGGA

>Seq_548
GATACCCTCTTCCTAAGGCATTGACAGATCATGCCGATACCCATTGTAAAAAACGCGGTCGCGGTCGTGCTGCCAGAGAACAAACGATTGAAGAAGTTATTCAGGCTCCCATTGGAACTACTGGATTGACCGAAGGGGAAGACCTAGAGGA

>Seq_549
GATACCCTATGGGAAGATGATGACGATGAAGAAGTAGATGAGTGGGAAGATGACGACTATGACGATGAAGAAGAAGGTCCAGTAGTAGAAGATCTTAATGAAGCTCTCAGAGCACTCCTCCCTGTATATGAGCTAGTGACTAGAGGA

>Seq_550
GATACCCCGCATCTTTGCACCAATTGATTTGCGTCAATCTGATTACGACGACTTGCGCGCACCTTGGCTGGGCAATTCAAATTTCATCCCTCTAGAGGA

>Seq_551
TGGGATTAGATACCCCTCATGCAGCTTACCTGTATTGCTGGTACTGCCAGTCTGGTTAATGGGAGCCCAAGACACTTAGGTGCTAGAGGAGCCTGTTC

>Seq_552
GGATTAGATACCCCAAAACGAGCGGTAAACACCAGCAAACTAGCTGTAACAACAACCAAACTAGTTGTAAAAAGCCAACAAACTAGAGGAGCCTGT

>Seq_553
GATACCCCCACGATGGTAGGCTCTATTGGTAAAGCTGAATCTAACGCTATGGAGGATCTAAGCTCACAAAGAAATGAAGCTAGCACCAGCGCTAGAGGA

>Seq_554
GATACCCTAGTCGCAATTGATGATGGTATGATTGATGAGATTGATGCAAGCGTCAGGATAGGCGTTTGTAAGTCCGAGGCGATATTCCCCCCTGAAGAAGAGCAGTATGAATCGGCGGAGTATAATCCATTCTAGAGGA

>Seq_555
GATACCCTCATCAGGTTGATCCATTGAATTTATGTTTGAGCTTTAAATTGTTACTAAGTGAACTTTGAACGCACATGGATTGTTCTCAATGAGAGGAGAGTTGATTATGTTGGTTTCATTTGAATGTACACTAGAGGA

>Seq_556
GATTAGATACCCCAAAACGAGCGGCAAACACCAGCAAACTAGCTGTAACAACAACCAAACTAGTTGTACAAAAGCCAACAGACTAGAGGAGCCTG

>Seq_557
GATACCCCACTATGCTTAGCCCTAAACCTCAACAGTTAAATCAACAAAACTGCTCGCCAGAACACTACGAGCCACAGCTTAAAACTCAATGGACCTGGCGGTGCTTCATATCCCTCTAGAGGA

>Seq_558
GATACCCCCAGGAGCAGTTCCACTTAGAGGTCATGGCCGAAAAAGAGAAAGAAATGGCGGACTACCACGTAGCTCTGGCCTTACAGAAGGCCAACGACATGCGGGCTAGAGGA

>Seq_559
GATACCCCACTATGCTTAGCCCTAAACCTCGACAGTTAAATCAACAAAACTGCTCGCCAGAACACTACGAGCCACAGCTTAAAACTCAAAGGACCTGGCGGTGCTTCATATCCCTCTAGAGGA

>Seq_560
GATACCCCATGTTATTTGTTCACGTGATGATGGAGCATGATCGGAAGAAGTACTGCCTCAGTCCCGCCCCCGTACAGCTCAGCGGCACGGTGCCAGGGGGGCTCGGTGGCGCGTCGTCCCTCTTCGACCTAGAGGA

>Seq_561
AGGATTAGATACCCTGTTTTAGGTGGAACCTTACAAAGAAGAGCTGGTACAGCAAGACATGACGCTGTTGCCTGGGGTTGTGCTAGAGGAGCCTGTT

>Seq_562
GATACCCCCATCATAGTGAAACCGCCCTTCCACATCCAGTGCCTGTGATGTCATCGCTTCCGAACAAGTTGCTTTAGCGGTTACAAGAGGGCACTCCTAGAGGA

>Seq_563
AGGATTAGATACCCTATCAAAAGAAAAAATAAAAATAGTTTATGATGATTCTAATAAATTTGGAACACTTACTGCTTCACAACTAGAGGAGCCTGTT

>Seq_564
GATACCCCACTATGTTTAGTCGTAAACTTAGTAGCCGCCAGGATACTACGAGCAGCTGCTTAAAAACCAAAGGACCTGGCGGTGCTTTACTCCCCCTAGAGGA

>Seq_565
GATACCCCACTATGCTTAGCCCTAAACCTCAACAGTTAAATCAACAAAACTGCTCGCCAGAACACTACGAGCCACAGCTTAAAACTCAAAGGACCTGGCGGTGCTTCGTATCCCTCTAGAGGA

>Seq_566
AGATACCCTCTAAATACTGATATAACCTTAAATAGTCTTTCTGGTTTAGTAACAGGAAAATATAAAGTAGTTGTTAATGATGCTAGAGGAG

>Seq_567
GATACCCTTTATGGGGCGGTCGATGGACTGGCCGATGGGTTCTCAGGACCCGACGATAGCCCCATTCCACCTGACAGGTCTGGTGTTCCTAGAGGA

>Seq_568
GATACCCTGTTAAGAATTTATAAATTTAGTTCTTGAGTAGTAATAGATTTTTGAAACTAAAAGAATTTGGCGGTATTTTAGTCTATCTAGAGGA

>Seq_569
GATACCCCACCATTACCACCTGGTGCACCACCGTTACCGATTGTGCCAGTTCCTGAGCCCACCGCTTTATCTAGGATGGAAGCGATTATGACTAGGATGGAGAGTAACAATGTGGCATTGGGGGTGAGACTTGATTAGACTAATACGCGACTAGAGGA

>Seq_570
GATACCCCGATCAAATAGAAGTTATTAATAGTTTTACTTGGATTATTTCCCTGATTATTGGCTTGCTATTAATAGTAGGTACCTGGTCGTTTTTACTGAGTCTAGAGGA

>Seq_571
GATACCCTATGGTCGGGGTGGTATAGTAATAAAATCGAACAAAGATAAAACAATGACTAGAGCTACAGCGGAATCAGAAATACACGCGCTGTCAAATGCAACATCTAGAGGA

>Seq_572
GATACCCCACTATGCTTAGCCCTAAACCTCAACAGTTAAATCAACAAAACTGCTCGCCAGAACACTACGAGCCACAGCTTAAAACTCAAAGGACCTTGCGGTGCTTCATATCCCTCTAGAGGA

>Seq_573
GATACCCTGACGCCAAAGGAGATGAAGGCAGCTGTTCTCAACTTCAGGGGCATCGGTACAGAACGATTCCTTACTCCCAAGCAGGACAAGCTCAAGCTAGAGGA

>Seq_574
GATACCCTATCATTGCAGTTCAAAAAAACAACTTATGGAATTCACAGTAACAAGCAAATTTCCAACGTCGCCAGGGGAGGTTTACAAAACTTGGTTAAACTCAGAAGGGCATTCAAAAATGACTAGAGGA

>Seq_575
GATACCCTAGTGATAGAGGAGCCTAGTGGTAGAGGAGCCTAGTGGTAGAGGAGCCTAGTGGTAGAGGAGCCTAGTGATAGAGGAGCCTAGAGGA

>Seq_576
AGGATTAGATACCCTGTTTTGGGTGGAACCTTACAAAGAAGAGCTGGTACAGCAAGGCATGACGCTGTTGCCTGGGGTTATGCTAGAGGAGCCTGTT

>Seq_577
GATACCCCAACCTCGAATATTTGCTCTTCAGGCAAGGTAAAATAGAAACGTTAGCAAACCCGAATTTAAGTCGCATTGCGCTGTTATGTGGAACTAACTCGTTACTAGAGGA

>Seq_578
GATACCCTAGAGGAATAAGTGACAGAGTTATGCCACATAGGAACATGTTTGGACAAACTATTAATAGAAAAACAGGTTGGTTGTTTGGTCTAGAGGA

>Seq_579
GATACCCTCGCTGACAGCTAAATTATATACCTTTTGAGCAGTAGGATAGGACACTCCTGCTATCTTTGAAGCACGATTAATAGATTCGCCATTTTTAAGTTCTTTTAGGCACTTTTGAACTTTAGCTCTAGAGGA

>Seq_580
GATACCCTCCTTAGCCTTTTGGCCTCGCCAAGCCTCGCACAAACAAGTTACCAATCGGGGCAGCATATCGAGCCCGCTTACGAAGGCTGGCGACCCAATGCAGACGGCACCTTTAGTTTTATGTTCGGCTACATGAACGAGAACTGGCTAGAGGA

>Seq_581
GATACCCCTTGTTGTTCCCCTTAGTAGGTAATGTCGAGGGAACTCCAGGCAATGTACCAATGATGATGGGCTGCTGAGCATCGCCCCCGTCTTGGAAGAAACCAACCACCCATGACCCTTCGACTGCCCCTAGAGGA

>Seq_582
GATACCCTACACGGTTGCCCATGTGTTGTCTCCCCGAAGGTAGGTGGACGAAGTAGGTGTACCCGTCGCAGACAGCTCAGTGACACCCACGGTGGCAGCGTCGATGTTCCATACTGTACCACTAGAGGA

>Seq_583
GATACCCTTGAATTGCCCTGAAGCGCTAGTTTTATTAATTTAAGTTTGTTTCAAAAAGCGAGAAATTGTAACGGGATTGGCACTGTTTACACTAACGGCGTTTTTGTGAACCTCGTTCGTTCTGATTCCAGTAAGTTCCCCGCTAGAGGA

>Seq_584
GATTAGATACCCCAAGTAATTCATAAAAGTAGGTCACTATATTCCAGTAGAGAATCATGAGAAAAGGGGTCACTGCTTTCAGCTAGAGGAGCCTG

>Seq_585
GATACCCCAGACGCCATCGCAGCAGCTTGTATGGCAGGGTCCATGCCCTCTAGCGAGACGCCCTCATACGGAAGCTGGGTTGCTTCTGGGCGTTCTACTCGTCTAGGCGCGGCAGTAGGAACTAGAGGA

>Seq_586
GATACCCCAAATACAAATACAATGCTCATACTCATACTAATACATGGATATGTACTATGTACTCAAGACAAAGACAAAGACAAGGAAAACAAAAACAAACAACTAGAGGA

>Seq_587
GGATTAGATACCCCACCTGTAATCGCTAATACTATTTCATGCTTTGTAATTATTCCAACAGCACCTAAAGAGCCTCCAAGCGCTAGAGGAGCCTGT

>Seq_588
GATACCCCAAATTGCTGGCGGTTGTCAAAACCATGGAAGACAATCTGGAAGAACCATTGGCGCAAACCGACATTGCCCGCATGACCAACCTGTCAACGCGCCAGCTAGAGGA

>Seq_589
AGGATTAGATACCCTGTTTTGGGTGGGACCTTACAAAGAAGAGCTGGTACAGCAAGACATGACGCTGTTGCCTGGGGTTATGCTAGAGGAGCCTGTT

>Seq_590
GATACCCCACTATGCTTAGCCCTAAACCTCAACAGTTAAGTCAACAAAACTGCTCGCCAGAACACTACGAGCCACAGCTTAAAACTCAAAGGACCTGGCGGTGCTTCATATCCCTCTAGAGGA

>Seq_591
AGGATTAGATACCCTGTTTTAGGTGGAACCTTACAAAGAAGAGCTGGTACAGCAAGACATGACGCTGTTGCCTAGGGTTATGCTAGAGGAGCCTGTT

>Seq_592
GATACCCTCAGCCCCAATGCATTACATCTCTCTCTCTCTCTCTCTCTCTCTCTCTCTCTCTAGCCTCTCACTCACTTCAACCCTCATCCCCCTGAGAAAGAACTAGAGGA

>Seq_593
GATACCCTCAAGTCCACGGACTGACAGAATTAGGGCTCCTCCGGGAGCCTTTTTCGTATGCCTCCACGTCACGGGACCACGCCGACTAGAGCTTATGCGTGAAGAATCCGGCAACAGCTAGAGGA

>Seq_594
GGATTAGATACCCCTAGAACTATTCTAGCCTTTGCCTTTGCCTCATCAGAGAGCAAATGCAGAGAATCGATTATATTTTGTTCTAGAGGAGCCTGT

>Seq_595
GATACCCCCTGAACATCCTCTAACACAGAGAATCACAACTCTCGAAGAGCGTGTTGAAGAGTTGGAAAAGAAGAAAGCCAAGTAGTTGATAGAGGGCCTAGAGGA

>Seq_596
GATACCCTAAATATTATTACGAGAACCTTAATTGAAATACTGAAACACAATGAATAACAAAAGCAGACTTATTGAAGGAAAAGCCACCCCTAGAGGA

>Seq_597
GATACCCTTCTGTTTTAGAAAAACCTGGCTTACCTAACAGTACTGAATTAGCCACAGAATACATGTAATTATTGTTTGGATCAAAATTAGTGTCTTCTGTTTTTTGTAGTTCAGCTGCAATATCAGATAAAAAATCTAAAGAAGCTAGAGGA

>Seq_598
GATACCCCAAATTCGTAATTGACAACGGAGGTGCCGCGACTAAGTTGAAGACGTTTCGCGAAACGGTTGCTTTCTGTCGTTTCTCGTTGCAAGCTAGAGGA

>Seq_599
GATACCCCACTATGCTTAGCCCTAAACCTCAACAGTTAAATCAACAAAACTGCTCGCCAGAACACTACGAGCCACAGCCTAAAACTCAAAGGACCTGGCGGTGCTTCATATCCCTCTAGAGGA

>Seq_600
GATACCCCAGGCAGTTGTCAAAGAAGCTTTCTATAAAGATCTGTCCAATTTTGTGAATGATTGAAAAGGTTATTCCGGAAATCCATGTCAGGATGCTAGAGGA

>Seq_601
GATACCCCATTATTCTCTTTTTTAATTTTTTTTTACCTGGGTATTAAAAGTTTCCTTAAAACTCCAAAGACTTGGCGGTTCTTTATTCTTACTAGAGGA

>Seq_602
GATACCCCACTATGCCTAGCCGTAAACATTGATAGTACATTACATTTGCTATCCGCCCGGGTACTACGAGCATAAGCTTAAAACCCAAAGAACTTGGCGGTGCTTTAGATCCACCTAGAGGA

>Seq_603
TGGGATTAGATACCCCTGTCCTTGTGATTGTACCACTAGAGGAGCTGAAAGTACCGATACCCCTGTCCTTGTGATTGTACCACTAGAGGAGCCTGTTC

>Seq_604
GGGATTAGATACCCCCGCTGACTCAGTGTGTGCCGGGTCGGTTTGTGGTGCACTTGATGTATGTCGTGACCACTCATAACTGCTAGAGGAGCCTGTT

>Seq_605
GATACCCTGACTGAAGCTCTGGCTGCATCTCACGCCAATATTGCCGCAAGTGCTGCCGGATGGGCCGCCAGGAACAGGATCTATGTCAAGGGTGATGCCCTAGAGGA

>Seq_606
GATACCCTAGTGCTGTTTTCTTCTGACAACGGTCCTTGGTACGGGGGAGACACCGGAGGCCACCGTGGGATGAAAGGTTCCAGCTGGGAAGGAGGTATCCGCGTGCCGGGAATCTTCTGGTGGCCCGGGCAAATTGAAACCGGTCAGGTACTAGAGGA

>Seq_607
GATACCCCATCTGAGGGTGACTTAGAAGATGTTGTTAAAATCATTCATTGGATGTATACAGGCAAAGAAACAATAGGTGATTTTAATGGTTATGGAGAAGCTAGAGGA

>Seq_608
GATACCCTTAGCGAATTAAGTTTTTCAAAATCCGCAGGTATCATTGACAATGAACAAATCACCGTTACTATTTCAGCATTGGCCACTAGAGGA

>Seq_609
GATACCCTCATCAGGTTGATCCATTGAATTTATGTTTGAGCTTTAAATTGTTACTAAGTGAACTTTGAACGCACATGGATTGTTCTCAATGGGAGGAGAGTTGATTATGTTGGTTCCATTTGAATGTACACTAGAGGA

>Seq_610
GATACCCCACTATGCTCAGCCGTGAACAACGATAGCCCCTGCACTTGCTACCCGCCCGGGAACTACGAGCCCCAGCTTGAAACCCAAAGGACTTGGCGGTGCTTAAGATCCACCTAGAGGA

>Seq_611
GGGATTAGATACCCCGTACTAGGTGGAACTTTACAAAGAAGAGCTGGGACCGCAAGACATGACGCTGTCGCCTGGGGATACGCTAGAGGAGCCTGTT

>Seq_612
TAGATACCCCAAATGACGAATGAATGGCAGACGGGCAGTTGAGCTTGCCAACGGTCTGTTTTTCGAATTCGTCAAGCAGCTGCTAGAGGAGC

>Seq_613
GATACCCTACGTTGTGGCATTCCGTGAAACCCTCAGAAAAGGACAAGATCTGTACTTCATGGATCGTCTGCTCATTGCCAGTATCATCGAAGCACGAGGTGCCGAGCGATTTCAGCTCGTCGCTGACGCACTAGAGGA

>Seq_614
GATACCCCACTATGCTTAGCCCTAAACCTCAACAGTTAAATCAACAAAACCGCTCGCCAGAACACTACGAGCCACAGCTTAAAACTCAAAGGACCTGGCGGTGCTTCATATCCCTCTAGAGGA

>Seq_615
GATACCCCAAAACAGGGCAATGAGCAACTTTACATCAATTTTAAACATCAAACCACGTCGAAAAATAGGCGAAAACGGTCCGAAAACCTTGTTTTGGAGTGAGCGGCATCCTTTGTTTGTTTTTGTAACTATCTAGAGGA

>Seq_616
AGATACCCTAGATTTAGAAATATTGGTGGTGACACCAACCAAAAAGACTTCTTGAGAGGCTATGGTTATCAAGGGGGAGGTTCTAGAGGAG

>Seq_617
GATACCCCGGCTGAAGGGAGGCAGGGACAATGAGCTTGATCGACAACAATTCCCCCTTGGATGGGGAGACAATTCACATCATCGAGCAGATGCTGATCGCCTATCTAGAGGA

>Seq_618
GGGATTAGATACCCCTGAGGAAATTGAAGTATGCGTAGCCTGGTGCCAGGGGAGGATTTCCTCTGATCAGATTGCGGCAGCACTAGAGGAGCCTGTT

>Seq_619
GATACCCTGTGCAGCAATAGTAGTTAAATCCGGAGTATTAGTTTCCGCATCCCACACACCTGAGTATACTAATGCCCCTAAAAAAGAATCAGGAAGGTTTATTACAGGAATTTTACTGTCTGCCCCTAGAGGA

>Seq_620
GATACCCTCTTCAAACAACTCCTATAACTTAGGATCTGCTACTTTAGGTTGGGCAAACATTTATACCAACGACTTACATTTAAGTAACATGAATAAGGAGGAGGGTAATGATATTGATGGAACTAGAGGA

>Seq_621
TAGGATTAGATACCCTCATACATCATGTACTTACGTTCTACACCATCCTTTCTACATGTAAAATAGAAACTACTGGCATAAGCTAGAGGAGCCTGTTC

>Seq_622
GATACCCCACGAAACACCAGAAGAGACACCCCACGAAACACCCCAGAAGAGACACCCCACGAAACACCAGAGAGGAACACCCCTACCTGTGGAGCCCCTGTGGTGGAACCCATGCTAGAGGA

>Seq_623
GATACCCTCCATCATACGCCCGCGTACGCGCGATGCGGCACGGAAGGGTGTTTTTTCAGTTTTCATACTTTCTTCCAACCGCTACATGGTACAGAGTCATCATTTCCCCAAATCCACCAGCTAGAGGA

>Seq_624
GATACCCCGTAGCTACAGAAGAACAAAGAAACGCTCTTTTCGGTAAACTAAGAGCAAGTGCGGGGGGGGTAGGTCAACTTACCCTAGAGGA

>Seq_625
GATACCCCTATTAGGGAATATACAATAGATAATGGATACTGTATCGCTGATAATATAGGAACATATTCAAAAGATTATTTATTTAAAGATCAAATAACGAATGTTGCTAGAGGA

>Seq_626
GATACCCTCTATACAAGCTAGCAGAAAACATAATTCATACTTTTAAATTTTACTATACCGATGTAGACGATCTCGAGGATTTAAAACTTGAGGTCGTTTCCCTGTTAGTAGAAGAGAAGTTACATATGTTCGATCCTACTAGAGGA

>Seq_627
AGGATTAGATACCCTGTTTTAGGTGGAACCTTACAAAGAAGAGCTGGGACAGCAAGACATGACGCTGTTGCCTGGGGTTATGCTAGAGGAGCCTGTT

>Seq_628
GATACCCTAGTAGTCCAAACCGTAAACGATGAATGCTAGATATTAGGGTTTAACTTAATGTCAAAGATAACTCATTAAGCATTCTACCAGAGTACTACGGTCGCAAGACTAAAATTCAAAATAATTAGCGGTTCAGAAAAACTAGCTAGAGGA

>Seq_629
GATACCCTCAAGCTTAAAACTATCTACTCTGCCTTCTAGACTGGCCAGTAGGATCGATGTGGACGAGCGAACCAGTCTCGTCATACTTGAGAGTGCCATCCTAGAGGA

>Seq_630
GATACCCTCAATGGACAACTGGAAGGGGTATTTGAAGAGCGAAGTGATCTGCAGAGCCAGCTAGATGAACAAAGTAAGACCTGTGCCAGTCTTCGTGGTCAGCTGGACAACTCTTTATATGAAACCAAACGCCTAGAGGA

>Seq_631
ATTAGATACCCCTGTTACAGTAGAGGACAGCCTCTTAAATTGCAAGAAGGTTGTAGATGTCGTATTAAAGGAGAACGTGGCTCTAGAGGAGCCT

>Seq_632
GATACCCCATCTGGATTAGCTGCAAACCCTACAGTTGGAAATTTAATGGATAAATTAGAACCTTTAGGTGTACATTTATGCTTTGGTGAAACATCAGAATTAACTGGTGCAGAAAAAGTTTGTGCTACTAGAGGA

>Seq_633
GATACCCTAGTTGAGCGAAAAGATATCATTCAACCGATTGCATGAAATGCAAACTGTTCAAATGAGAGTTTAGAAGTTCGGATCCCCATTAGATCTCTAGAGGA

>Seq_634
GATACCCTAACGAATACAACCACAGTTGTCCGGAGACAAACAGATGAAGAACGCACCAAAGTTCCTCGCCCAGGTCGAGAAGCTCCTAGAGCACAAGACATCGGAGTTCCTCAAGACCCTCCTAGAGGA

>Seq_635
GATACCCCATTATTCTCTTTTTTGATTTTTTTTTACCTGGGTATTAAAAGTTTCCTTAAAACCCCAAAGACTTGGCGGTTCTTTATTCTTACTAGAGGA

>Seq_636
GATACCCCCGAATATAAGAACATGTCCTTATAAGCGCGATAATACGGTAAGGGTATCGGTATCAGTTATTCGCCAGATGGCAGTACTCTCGCCAGTAATACGCGCTAGAGGA

>Seq_637
GATACCCCTGACGTGGAATAGCTGTAGCCCGACACCCAGCCGCTGACATCATAATCGGCGTCCGAGGTCTGGATCTGCGCCAGCCGCGAAGCCTGGTTATTTATCTTCTGCCGTAACGCATCGTTCAACTGTGGCGCCAACTGCGGATTTACTAGAGGA

>Seq_638
GATACCCTCAGTAGTATTCGATTCAACATTGCCATCATCAATCATGGCTGAAGCGAAAGACGAAGACGAATACATCCCAGAGACGGATAATCTCCGGTGCCGCTTCTATGAAAATCAGTACCCCGAGCTAGAGGA

>Seq_639
AGGATTAGATACCCTGTTTTAGGTGGAACATTGCAAAGAAGAGCTGGTACAGCTAGACATGATGCTGTTGCTTGGGGTTATGCTAGAGGAGCCTGTT

>Seq_640
ATTAGATACCCCCAAACGAACGGTAAACACCAGCAAACTAGCTGTACAAACAACCAAACTACTTATTAAAAAAACAAGCAAACTAGAGGAGCCT

>Seq_641
AGGATTAGATACCCTCTCAGACTCAACTTTTCAAGAACTTTCAATTTAATTTTACGATGTAATTTAGACGAGTATTGAGGAACTAGAGGAGCCTGTT

>Seq_642
GATACCCTAGGAAAATTGATCCCATCTGATATTGCCAAAGCTTTGATACACACTAAAAAGCCCTTGCAAAATGCTACCTAAAACACCCTTAACATTGGGTAAACTCCCCTGTGATCAATTTTTCCTAGAGGA

>Seq_643
GATACCCTATTATTTGAACTTGTGGCTGAAAAAATAAGTCCTGTTGAGGATATTTTTCAGACAGATGCAATGAGGAGATGAAATGAACTAGAGGA

>Seq_644
GATACCCTTGAAGAACTCGGTATGGATCCAGTTGATTTTAGGAAGATGTGTAAAACGTATGTCGCCCTAGAGAATGACTTCCGGGCCACTTACAGGGAGACTATCGAGAAGAGGATACGATGGCTAGAGGA

>Seq_645
GATACCCCACTATGCTTAGCCCTAAACATCGATTGCACCATACACTCCATATCCGCCCGGGAATTATGAACGTCAGTTTAAAACCCAAAGGACTTGACGGTGCTTAACATCCACCTAGAGGA

>Seq_646
GATACCCCTCCCTCCCAAATGGGTCCAAAAAGGATTTACTCAATTCAAGTAACCCCTTGAAGAATAGCGTAAGCAACCCTGACGAGATGATGTTAAATGTACCCATCTTCGTATACAGTGCTAGAGGA

>Seq_647
GATACCCTAAATAGGGATATAATGAATGGGCAGCTTAAAAAGTATAAACAGTATACTACTGTAGAAGGTAAACAATTATTTGATACCCAAGATGCTTTTACACAATATGTACAAGAAGTTAATAAATTTAAACAACAATTAGAAGCTAGAGGA

>Seq_648
GATACCCTACTATACTAATGAATATTATTAAAATCTTAATTATTAATAGATATATTCTTTAAATTTGAAGAATTTGGCGGTAATTTAGTCTTGCTAGAGGA

>Seq_649
GATACCCTTCTATTCTTAACCCCATTATACCTCTCCTGGCACTACGAGTACATACTTAAAACCTAAGAACTTGGCGGTGCCTCAACATACTAGAGGA

>Seq_650
GATACCCTTGCTTCAGCTATAGACATTGCTGTCAAACCTTTCAAGAGTATACGTAGAGATAAAACTGCAAACATAGTTTGGGCTAATAACAGATCTAGAGGA

>Seq_651
GGGATTAGATACCCCATATTTTTTAAATCTTCATAAGGCCAACTAAAATCAGCTATTAAAATATTTTTGTCTTTGACCAAATCTAGAGGAGCCTGTT

>Seq_652
GATACCCCACTACTACCAACAAAGACACCAAAACCAACCCCGGACTGCAACAACAAAAGAAAAAAAACACATCTTACGCAGGAAGAAAAGGACGCGTTAGAAGAGTTTGATATCGCAGAGACAGTTCTCGGGAAGCTAGAACAGAGGGAGCTAGAGGA

>Seq_653
GGGATTAGATACCCCGTACTAGGTGGAACTTTACAGAGAAGAGCTGGTACAGCAAGACATGACGCTGTCGCTTGGGGATACGCTAGAGGAGCCTGTT

>Seq_654
GATACCCTTACTATTAGATTGAACTCACCAGTGCCGGTTAGCTCGTATAGTTTTACACCTCAACCTGCTCAAGTGATAGATAATATCGTCACCTGGCAAACCAGTTTAGCTAGAGGA

>Seq_655
AGGATTAGATACCCTGTTTTAGGTGGAACTTTACAAAGAAGAGCTGGCACAGCAAGACATGACGCTGTTGCCTGGGGTTATGCTAGAGGAGCCTGTT

>Seq_656
TTAGATACCCCTGGTACTGTATTCATAGGAGGTGAGCAAGTCACATACACAGGTGTATCAGGTAACGACATAACAGGTTGTACTAGAGGAGCC

>Seq_657
GATACCCCACGCGTGGAAAAGTTCGTTTCATTCGGCGCCCGTGTATACACACGTCCGATCTCCATTTTTCTCGTGTTCTAGTAGCTCTAGAGGA

>Seq_658
GATACCCCGAGGTAGTTAACTTCTTTCATGTGCTTTTTGAGACACTTATGATACTTGCATCTTCCATACTGAAAATAGAAACCTAGCTTCCTCTCTCACTCCCAGCCGCAGCCAAAGCTGATACTTGATTCGTACTAGAGGA

>Seq_659
GATACCCTTAAATGTGTTGAGGATCGTGATCTCAGTGTAGTGTTGCACATTAACGAAGATGCTGGTTATGCTAAACCGATGGCGGGATCGTGGGTACAGCTAGAGGA

>Seq_660
GATACCCCCGATCTTCACAATTTGGTGTCCGCACTACGACCCGGTTCGGTGGAAGGAGGTCTACATCTACGCAAAACGGACCTTTCCTACAGAAATGCTATAAAACGCCTTCTAAACACTAATAACCTGCTAGAGGA

>Seq_661
CTGGGATTAGATACCCCTAGAGGCTATGCTTTGCCACCTAGAGGAGTGTGCTCTGAGCCCCCTAGAGGCTATGCTTTGCCACCTAGAGGAGCCTGTTCT

>Seq_662
GGGATTAGATACCCCGTACTAGGTGGAACTTTACAAGGAAGAGCTGGTACAGCAAGACATGACGCTGTCGCTTGGGGATACGCTAGAGGAGCCTGTT

>Seq_663
GATACCCCCATACCCTTGGCGTAGCTCAAGAAGGCCCTACTAGCGGACTTGCCAGTAGGGTCAAACTTAACAGCGTCCAAACCTATCTTGCCCGTAAAGTACTCAGAGACAATCTCTGTAGCAAAGACCGACCCGAGGTATGTCGCTCTAGAGGA

>Seq_664
GATACCCCAAGTATCTGGAGCGGTGAGCAGGAGCATGAGCTTTATGAGCGCTCTACTCAGGTGCCCGTAGTTCATAGCGTTTCGTTTGCCTATAAAGATATTGATACTTGGCATAAAGTCGCCCTAGAGGA

>Seq_665
GATACCCCCTTAGTTGCTATAGTAATACCAGGTCCTTAGTACCCTTAGTTATAAGGGTAGTGGTGGTGGTGCCACTTACCTAAGACAGCCTAAGGACTCGTTTGGTTGACTAGAGGA

>Seq_666
GATACCCTCTTTCTTTTATTAATCCAGCTGATATTGCCAGTGTTGATGTGCTTAAAGATGCATCAGCTACAGCTATTTATGGGTCTAGAGGA

>Seq_667
ACTAGGATTAGATACCCTATGCGTTAATCGAGACGGCTGCCGAAAAGGGCAAAGCAAGAGAGAGAGAGAGACCGATGATGCCCTAGAGGAGCCTGTTCTA

>Seq_668
GATACCCTCATCAGGTTGATCCATTGAATTTATGTTTGAGCTTTTAATTGTTACTAAGTGAACTTCGAACGCACATGGATTGTTCTCAATGGGAGGAGAGTTGATTATCTTGGTTCCATTTGAATGTACACTAGAGGA

>Seq_669
GATACCCCACTATGCTTAGCCCTAAACCCCAACAGTTAAATCAACAAAACTGCTCGCCAGAACACTACGAGCCACAGCTTAAAACTCAAAGGACCTGGCGGTGCTTCATATCCCTCTAGAGGA

>Seq_670
GATACCCTAGAGGAGCCGAGAGGAATGTTAGTAGCCTGGGACACGGCGGTTTAGGGTTTAGGGTTTAGGGTTTAGGGTTTAGGGTTTAGGGTTTAGGGTTTAGTTTAGTTTAGTTTAGCTTAGCTACCTAGAGGA

>Seq_671
GATACCCTTACTGACTTCAGGTATCTGTCTAAGAAGTGGAAGGACAACTGTGAGGAAGAGCGTCTACTGGGCGTGTCTATTACCGGGATCATGGACTGCCCGTTGCTTAACCAAGCAGGTCCGGAGCTAGAGGA

>Seq_672
AGGATTAGATACCCTGTACTAGGTGGAACTTTACAAAGAAGAGCTGGTACTGCAAGACATGACGCTGTCGCTTGGGGATACGCTAGAGGAGCCTGTT

>Seq_673
GGGATTAGATACCCCGTACTTGGCGGAACCTTACAAAGAAGAGCTGGAACAGCAAGACACGATGCTGTTGCCTGGGGCTACGCTAGAGGAGCCTGTT

>Seq_674
GATACCCCTAAGCGACCAAGCACTGGAAATATTGCGTGATCTACACCTGCTAACCGGCCAAGGCAAATATGTGTTCCCCGGTGCTAGAGGA

>Seq_675
GATACCCTATATCCTAGAGCTTCTTATTACGCTCTAAAAGATGTTCATAGTCTTGATGTTTATGGAGAAGGAGTAACTGCAGATTTTGTTAGTAATTTCTTCAAAGGAATTAATCTAATGGATGCTGTTCTTAGAGCTAGAGGA

>Seq_676
GATACCCTATGCTTTCTCTTCTTCTTCTTACTAATTGTGGACGTCACCAGCCCACTCTGCAATTCTTCCAGGTTTGTCACCACCAAGACCTAGAGGA

>Seq_677
GGGATTAGATACCCCGTACTAGGTGGAACTTTACAAAGGAGAGCTGGTACTGCAAGGCATGACGCTGTCGCTTGGGGATACGCTAGAGGAGCCTGTT

>Seq_678
GATACCCCCGCATGTACAACAAAAAAATCTGGTACTCCCCCCGTGAATCGAACACGGTACCAAGAAATTATGAGTTTCCTGCTCTGACCGATGAGCTAGAGGA

>Seq_679
GATACCCCGAGGTAGTTAACTTCTTTCATGTGCTTTTTGAGACACTTATGATACTTGCATCTTCCATACTGAAAATAGAAACCTAGCTTCCTCCCTCACTCCCAGCCGCAGCCAAAGCTGATACTTGATTCGTACTAGAGGA

>Seq_680
GATACCCTGACGTATTAAATGGTATAAGCAAGTATGAGATGATTATTCCATTACAGGATATGCATAATAACATGTCCTCTCTTATTGCGAAGAATATTTACTTAATGGCGCATGCTAAATGGATGATGCCTAGAGGA

>Seq_681
GGGATTAGATACCCCGTACTAGGTGGAACTTTACAAAGAAGAGCTGGTACGGCAAGACATGACGCTGTTGCTTGGGGATACGCTAGAGGAGCCTGTT

>Seq_682
GATACCCTTGAAGGCAACGAAGAGACTATGCAGTCTCGTAGCCAAAAGGTCACCATTGACCAGGCTCGAAACGCTGTCCGAGTAGCTGACCTAGAGGA

>Seq_683
GATACCCCAACATCTTTTTCAAATCTAAATAGCCCATTTTCCAAAACATCAAAGTCACAACGGGATTAAAGTGAGCTCCTGAGATTGGTCCTAGTAAAACGATCAGCACATAAAGGCCTGCTCCAGTAGCTATACTATTTCCTAGAGGA

>Seq_684
GATACCCCTAAACAAATGCTTAAGGGATTTGAGGACAGTCCTCAAAGTGACAACAAAGAGTTCTCCCCCGTACAAGCAGATATTGTACAACCAAGTGGTGTAGGTAGAACTAGAGGA

>Seq_685
ACCACCGAGATCTACACTATCCTCTTCGTCGGCAGCGTCAGATGTGTATAAAGACAGACTGGGATTAGATACCCCACGAGACCTAGAGGAGCCTGTTCTACTGTTCTTATACACATCTCCGAGCCCACGAGACCGTACTAGATCTCGTATGCCGTCT

>Seq_686
GATACCCTCTTCAGGTTGATCCATTGAATTTATGTTTGAGCTTTTAATTGTTGCTAAGTGAACTTTGAACGCACATGGATTGGTCTTAATGGGAGGAGAGTTGATTATGTTGGTTCCATTTGTATGTACACTAGAGGA

>Seq_687
GATACCCTTGCTGCTCCACTTCCGGAACAATTAGAACATTTTTTGTAAGTTGTATATCTAACATTTTTTTCTGATCCTTTATAAGCCTCCTCTAGACTTATAGTAACGTCATACCTTAAATCATTTCCTCTGTTGTTAGACCTTCTAGAGGA

>Seq_688
GATACCCCACTATGCCCCGCCGTAAACTTAGATATTCCAGTACAACAAATATCCGCCAGGGGACTAAGAGCGCCAGCTTAAAACCCAAAGGACTTGGCGGTGCTTCAGACCCCCCTAGAGGA

>Seq_689
GATACCCCTTTTTCCCGAGACCATTGACTCCATTTATTACAATCAAATCAGCCCGCTGAAGCTCCCTTGGTGACTCCCTTAGAAAGCCCGCTGGAAGCAAATAGCCCCCACCTAGAGGA

>Seq_690
GATACCCCACGAAACACCAGAAGAGACACCCCACGAAACACCCCAGAAGAGACACCCCACGAAACACCAGAGAGGAACACCCCCACCTGTGGAGCCCCTGTGGTGGAACCCATGCTAGAGGA

>Seq_691
GATACCCTCTCAATGGTAAAAGATTACCGCGCCTGCTCCCTTCCGAGCAAGGCGCTAGCATCTCCCTACGGGAGGCGCAATCTTTACTGGACATGGATATGACCCAGGTCAATAATTCGGGGGGCCAGCGCCCCCCAACAAACGCCCCCTAGAGGA

>Seq_692
ACCACCGAGATCTACACAAGGAGTATCGTCGGCAGCGTCAGATTGTATAAGAGACAGACTGGGATTAGATACCCCACGAGACCTAGAGGAGCCTGTTCTACTTCTCTTATACACATCTCCGAGCCCACGAGACGTAGAGGAATCTCGTATGCCGTCT

>Seq_693
GATACCCCACTATGCTTAGTTCTAAACCCAAATAGTTCAACCAACAAAACTATTCACCAGAGTACTACAAGCAACAGCTTAAGACTCAAAAGACTTGGCAGTGCTTTATATCTCTCTAGAGGA

>Seq_694
GATACCCTAGGAAAAATTGATCCCATCTGATATTGCCAAAGCTTTGATACACACTAAAAAGCCCTTACAAAATGCTACCTAAAACACCCTTAACATTGGGTAAACTCCCCTGTGATCAATTTTTCCTAGAGGA

>Seq_695
GATACCCCGCTATGCTTAACTCTAAACTCAAATAGTTAGATCAAAAAAACTGTTCGCCAGAACACTACAAGCAACAGCTTAAAACTCAAAGTACTTGGCGGTGCTTTATATCCCTCTAGAGGA

>Seq_696
GATACCCCAGATTTCTCTCAGACGTTAAGTGAAGAAAAAGACATGGTTGCAAAACTGAAAAAGGTGTTTTTAATGGTTGCCGGTGCTGCAGTACAAAAATATGGACCAGAACTAGAGGA

>Seq_697
GATACCCCATTAGTTTAGACCGTAAACGATGAATGTTGGGTGGTGGTTTTTGCCACCGCCGTAGGTAACCCGTTAAACATTCCACCTGAAAACTACGATCGCAAGATTAAAATTTAAAAAAATTGACGGTTCAGAAAATCCAGCTAGAGGA

>Seq_698
GATACCCTGCAATCTATCTTTTGTAGTATACAACTTGACCCAAAAGGTTGAAAAAATCATATTATACCTGATAAAATCCATACACAGGCCCCAAATACTCCCGAACACTTCCGTGACGAATCTAGAGGA

>Seq_699
GGATTAGATACCCCCCAAATAGATAAATTCGTAAGTTAAGCAGTAATCATTTTTCAAACAAATACAGCTCGATTTGTTTTTGCTAGAGGAGCCTGT

>Seq_700
ACCACCGAGATCTACACTATCCTCTTCGTCGGCAGCGTCAGATTGTATAAGAGACAGACTGGGATTAGATACCCCACGAGACCTAGAGGAGCCTGTTCTACTTCTCTTATACACATCTCCGAGCCCACGAGACGGACTCCTATCTCGTATGCCGTCT

>Seq_701
GATACCCCCCATAGGACTTGAACCTATGACCACATCCTCAAGATAATCGACCACAAATCGGCCCGCGTTTTCACACAGACGAGTTTGGGCTGTCGTCGAGAATGCCGAAGCAATGGATGCGCTCTACCAACTGAGCTAGAGGA

>Seq_702
TAGATACCCCAAATGTCGAATGAATGGCAGACGGGCAGTTGAGCTTGCCAACGGTCTGTTTCTCGAATTCATCAAGCAGCTGCTAGAGGAGC

>Seq_703
GATACCCCACTATGCTTAGTTCTAAACCCAAATAGTTCAACCAACAAAGCTATTCACCAGAGTACTACAAGCAACAGCTTAAGACTCAAAAGACTTGGCAGTGCTTTATATCCCTCTAGAGGA

>Seq_704
GATACCCTACTATGCTCAACCATAAACATTGTCACTAATAATTTACCTTAATACCCGCCCGAGTACTACAAGCGCTAGCTTAAAACCCAAAGGACTTGGCGGTGCTCCAAATCCACCTAGAGGA

>Seq_705
GATACCCTGTGAAAAGTACTGAAGGTGAGAGACTCGCGCCGCCTAAGTCGGCCCGAGCAAGCTCAACGTGACCCAGCCACACACAGCGGAACTCGCTATATAGGGTTGGGATGTTGCCATTTGAGGCTCTAGAGGA

>Seq_706
GGGATTAGATACCCCCAAACGAGCGGTAAACACCAGCAAACTAGCTGTAACAACAACAAAAGTAAATGTAAAAATCAGCAAACTAGAGGAGCCTGTT

>Seq_707
GATACCCTTTAAATGAAATAGGGGTCAATGATAGCGTTATCAGCAATATTCTCTCTGGGAATTACCTGGTCAAGATCACCGATGGTGCCGGTTGTACTAAACATTTTCCTGTTGTCCTAGAGGA

>Seq_708
GATACCCTCTAAAGCACCTTTAATTTCATCAATTAAGGCATAGATAATTGAATAATAACGAATTTCTACACCTTCCTTTTCGGCCAACTCTTTTGCCTGGCGATTAGCACGAACATTGAAAGCAATAATTGGAGCACTAGAGGA

>Seq_709
GATACCCCCGGAGAGTGTCGGTATAAGTGCTGGAGCTAACCTAGCACTAGGTGGTGCGCTCGACCTTGCTAACGCAGGCTTGGGCAAGATAGCTGATAATTTAGCTACTAGAGGA

>Seq_710
GATACCCTGCTATTTCTAGCCCCCACCCATACCCCTTACCCCTTAAAAGCCCGAGAACTAATCACAATCGTATTAAACTCAAAGAATTTGGCGGTGTTTTAGACCTACCTAGAGGA

>Seq_711
GATACCCCGGGAGCTTATCCAGGACTTGAAGCAGAAGAAAGAGGTCAGGGTGAGGCTATTGCTAGAAATATTTTAGAAATGACTCGATTAAAAACACCTATCATTACCATAGTTATTGGTGAAGGTGCATCTAGAGGA

>Seq_712
GATACCCCTGAATTAGCTTCAAGACCTTATGACGTTGATAGAGACGGTTTTGTTATTGCTGGGGGTGGAGGTATGCTAGTTTTAGAAGAGCTGGAACATGCAAAAGCTAGAGGA

>Seq_713
GATACCCTAGTTGAGCGAAAAGAACATTCAAATGATTGCTTGAAATCTAAACGCGTGTTCAAATGAGAGTTTTGAAGTTCGGATTCATGCATTAGAACTCTAGAGGA

>Seq_714
GATACCCTCCCAAGACATCTAATTGTTATGAGATACATGACAGGTGGTACTAATGGAGCAGGAAATGTTAACCCTTCCAAGACATCTGATTGTTATGAGATACATGACAGGTGGTACTAGAGGA

>Seq_715
GATACCCCATCCTAGAGATGCCGTAGCCCAGGGAGGTGGAAATCAAAGAGTAGAGAGAGAGGACACAGCCTGTGTTATTAGAATCTAGAGGA

>Seq_716
GATACCCCCAGTAGGAACACCAAATTGAAGTTCATAATCTAAAGGAGGAGCCGATGCAAAATCTACTCTTCCTAGTTTTTTTCTACCACTAATACTATCTAAAATTTTTGTAAAGTCTTCAACATTATTAGTTACTAGAGGA

>Seq_717
GATACCCTCATCAGGTTGATCCATTGAATTTATGTTTGAGCTTTAAATTGTTACTAAGTGAACTTCGAACGCACATGGATTGTTCTCAATGGGAGGAGAGTTGATTATGTTCGTTCCATTTGAATGTACACTAGAGGA

>Seq_718
GATACCCCCTAGTAATCTTGTTACGTCGACTAGGCGCAAACCGTGCCGGTCACCATGGAGATTGGAACGCCAGTAAGCGTTGACGGCGCTAGAGGA

>Seq_719
GATACCCCCTATTCAGAAGAGTGGTAAGAAATATCTTTATCCCTTCGATACTATGAATGTAGGTGAATCATTCTTAGTAGACAATAAAAGAAGTGAAGCAGCTAGAGGA

>Seq_720
GATACCCCGCAGCAAGAGAGGCAGAGCAAGGCCAGATTATTGGCATGCTAACTCAAGATCCAAGCCAACGAGCAGCGCGTGAACAAGACATATTTGGACGCATGCAAGCTACTCTACAACCTGAGCAGGAGCGTCAGCGTCTCGCGCTAGAGGA

>Seq_721
GATACCCTCTTGAATCTCCTCTACTGGCACGCCATAGGTTTCTTTCATATCCCCGCCGAATTGACGAATCTCAGCGAGCAATTCTTGAGGAACACTAGAGGA

>Seq_722
GATACCCCAACACAGGACCAGTGACCCTGCCCCGGGACCTCGACGGGGAAATTTCTATTGGCCAAAATCTTAGCAGTGAACAAAATTTCATGACTTGCGAACACAGAAAGCTCCCACTCCTCCCACTAGAGGA

>Seq_723
GATACCCTAAACAAATCTTGCGACGCTGTATAATAAAGAATGAAATATATGTGTATGCACCCACTCGGAGACTTGTGAGAACACTAGAGGA

>Seq_724
ACTAGGATTAGATACCCTTAGTTATAAGGATAGTGGTGGTGGTACCACTTACCTAAGACAGCCTAAGGACTCGTTTGGTTGACTAGAGGAGCCTGTTCTA

>Seq_725
AGGATTAGATACCCTGTACTAGGTGGAACTTTACAAAGAAGAGCTGGTACCGCAAGACATGACGCTGTCGCTTGGGGATATGCTAGAGGAGCCTGTT

>Seq_726
GATACCCCTAATAAATACGGTAATCCTTCTCCAGAATTTGAAGGATTACCGTATTTATTAGGGGGATAAAATTCTCCAGGATAATAGATAGATATTAGTCTGACTAGAGGA

>Seq_727
GATACCCCTATTGAGGTTTGTGAAGCCAGGGACTCTAAAGGGCTTTATAAGAAAGCAAGGGCTGGAAAATTAAAAAACTTCACCGGAATTGACTCTGACTAGAGGA

>Seq_728
GATACCCCACTATGCCTAGCCATAAACATTGGTAGTACCCTACACTCACTACCCGCCTGGGAACTACGAGCATTAGCTTGAAACCCAAAGGACTTGGCGGTGCTTTAGATCCCCCTAGAGGA

>Seq_729
GATACCCTCTAGGGGAACTCGATTGCCCCCATGGATTGTTCCAGATTGAGGCCAGCACAAATTTTAGCGTATGCAAAAAGATTAAGCCTAGAACCCTAGAGGA

>Seq_730
AGGATTAGATACCCTGTATTAGGAGGAACACTACAAAGAAGAGCTGGCACAGCAAGACATGATGCTGTTGCTTGGGGTTATGCTAGAGGAGCCTGTT

>Seq_731
GATACCCCCGAACGCGTGCGCGTGGAGAGCAGCAGCAGCAGCGGTGCTGACGCCGAGAGCGGCAGCGAGGCGCCGGGCAAGCGCCAGCGGCTACTATCGAGCGACGGGGACCGCGACGACGACGGGCTCTCTCTGCTGCTGCCACTAGAGGA

>Seq_732
GATACCCCACTAGGCTTAGCCCTAAACTCCAATAGTTAAATCAACAAAACTATTCCCCAGAACACTACAAGCAATAGCTTAAAGCTCAAAGGACTTGGCAGTGCTTTATATCCCTCTAGAGGA

>Seq_733
GATACCCCCCCCTTCTTTGATACCCCCTTAGTTGCTATAGTAATACCAGGTCCTTGGTACCCTTAGTTATAAGGATAGTGGTGGTGGTACCACTTACCTAAGACAGCCTAAGGACTCGTTTGGTTGACTAGAGGA

>Seq_734
GATACCCCCTCAGTGGACCCCATCACATCCAAAACCCTGGAGACCCACCATTGTCTACTCCAGGGCGGTGTGGTGTGGCTGGAAAACCTAGATTTAACCCACGTGGAAGCCGGAGCCTATACCCTTGTGGCCTTGCCCCTAAAGCTAGAGGA

>Seq_735
GGGATTAGATACCCCGTTTTAGGTGGAACCTTGCAAAGAAGAGCTGGTACAGCAAGACATGACGCTGCTGCCTGGGGTTATGCTAGAGGAGCCTGTT

>Seq_736
GATACCCCTGATTCGGTTAGGGGAATTGGTCTCACTAATGCGGAGTTAATGAAATTAACTGCCCTTGGGGGTGGTGTTGGAATTTCAGTAAGTAGAATCCGTCCTAGAGGA

>Seq_737
GATACCCTCCACCCCTGCATCACGCAAGATTTGTTCAGGTGTACTCGGGGTGCCAGTGGGAACATGCAGGGGTAGCGCGGCACCCTGAATGGTTACCCCAGCGGGCATGCTGTGTCGTCTCGGACTAGAGGA

>Seq_738
GATACCCTGCAGAAGATGAAAGAACAAAGGAATAGAGGTGTGGCGATCGGAGATGTCTTGAAAATTACAGGGACACTAATCTTTCTCTTCTTGAGCCGCATCAACAAAAAAGCTAGAGGA

>Seq_739
GATACCCCGGTGGGTAGCAATTCTCCACATGGTAGCGGATCCGGCCCTGTCGTCGCACATGGTACGCCTCCTGAGCGAGGAGCTCTGCCTATGACACCGCTAGAGGA

>Seq_740
GATACCCCACAGACGCACACACACACACACACACACACACAACATACACACACACACACACACACACACACACACACACACACACACACGATTTTCAGGACGGAAACTGTACTAGAGGA

>Seq_741
GATACCCTACCAAACCATAATCCAAGACTACCAAATTCTACTCAAAAACTACCTTACCCTAAAAAAATCCGAACAATCATGGAAAACCAAGTACCTAGCACTCCAATCCACCCTAGAGGA

>Seq_742
AGGATTAGATACCCTGTCTTAGGTGGAACCTTACAAAGAAGAGCTGGTACAGCAAGACATGACGCTGTTGTCTGGGGTTATGCTAGAGGAGCCTGTT

>Seq_743
GATACCCTTGAGGCGTTTCCATCTATGAAGGAACTATATGCTGAGAATAGCACTGAGGTGGATTATGATGTTTCTATCGAGTCCGGGTTTGTAATTATATATACAGCTGCTACTGATGGATTTCCTAGAGGA

>Seq_744
GATACCCCATCGCCCAAAAAAACCTTTCTTTTCTTTTTAAAATTAAAATAATATAATGGCAGAATAGAGGCTATTATTAGAAGACCTAGAGGA

>Seq_745
ATTAGATACCCCATATCGCCGGATACGTTAAGGAAGTCACATACGCGGCCTGCAAGACCCTTATGTTGCGCCCATGACCAACCTAGAGGAGCCT

>Seq_746
GGGATTAGATACCCCCAAACGAGCGGGAACCACCAGCAAACTAGCTGTACAAACAACCAAATTACTGATAATAACCAGCAAACTAGAGGAGCCTGTT

>Seq_747
GGATTAGATACCCCTTAGTTGCGATCACCGAGTGGTAGATGGCGTGAGTGGAGCAAAGTTTTTACAAACTTTTCAAGACTTGCTAGAGGAGCCTGT

>Seq_748
GATACCCCATTTGACCAACTTGATGCGGCCACCAAAGCGGTGATTGTGCACGAAACCAATAGGCGCGGCTATGCTGCACGGAATACTGACTACAAAAATTCTTTGGGGATGCCTTACCTAGAGGA

>Seq_749
GATACCCCGCTATGCTTAACCCTAAACTCGAATAGTTAGATCAACAAAACTGTTCGCCAGAACACTACAAGCAACAGCTTAAAACTCAAAGGACTTTGCGGTGCTTTACATCCCTCTAGAGGA

>Seq_750
ACTAGGATTAGATACCCTTATTGTTACATTGGCCACCATTGGTCTATTATCGAATTTTCTCTTTATCTTTTTTATGGACTCACTAGAGGAGCCTGTTCTA

>Seq_751
GATACCCTGCGAAAAGCACTGAAGGTGAGAGACTCGCGCCGCCTAAGTCGGCCCGAGCAAGCTCAACGTGACCCAGCCACACACAGCGGAACTCGCTATATAGGGTGGGGATGTTGTCATTCGAGGCTCTAGAGGA

>Seq_752
AGGATTAGATACCCTGTTTTAGGTGGAACCTTACAAAGAAGAGCTGGTTCAGCAAGACATGACGCTGTTGCCTGGGGTTATGCTAGAGGAGCCTGTT

>Seq_753
ACCACCGAGATCTACACGTAAGGAGTCGTCGGCAGCGTCAGATGTTATAAGAGACAGACTGGGATTAGATACCCCACGAGACCTAGAGGAGCCTGTTCTACTGTTCTTATACACATCTCCGAGCCCACGAGACCAGAGAGGATCTCGTATGCCGTCT

>Seq_754
GGGATTAGATACCCCGTTTTAGGTGGAACCTTACAAAGAAGAGCTGGTACAGCAAGACATGATGCTGTTGCCTGGGGTTATGCTAGAGGAGCCTGTT

>Seq_755
GGGATTAGATACCCCGTACTAGGTGGTACTTTACAAAGAAGAGCTGGTACTGCAAGGCATGACGCTGTCGCTTGGGGATACGCTAGAGGAGCCTGTT

>Seq_756
GATACCCCAGCTTCTTGCATGGTTACTCCGTAAAGTGTGTCGTTAAGCTCCATAGTCTTTTTATTATGAGTGATAAGGATAAACTGACTTTCATCACTCATCTCTCTTAGTAACTCATTAAAGCGTCCAACGTTCGCATCATCTAGAGGA

>Seq_757
GATACCCTATTATTCTCTTTTTTAATTTTTTTTTACCTGGGTATTAAAAGTTTCCTTAAAACCCCAAAGACTTGGCGGTTCTTTATTCTTACTAGAGGA

>Seq_758
GATACCCTAGTAAATCTTTTTGTAAATTGAATAAATTCTATCTGAACAGTACACTTTAAAGAGTGAAAATCAAAAATTTTGGCTGTTTACTTTCCAACTAGAGGA

>Seq_759
GATACCCCACTATGAAAAGCTGGGGAGCACATTCCCACCTCTCATAGCTATCACTGGCAGAGAGCCTGTCGTGATCAAGGTGCTGCTAGAGGA

>Seq_760
GATACCCCATCAAGCACGGTCGCTCTGATGGCAAATCAATTTGGATTGAGCGAGAGATCATCGAGATGCTTCTTATGTGGAATTATATAGAGAAAGCTGGATCTTGGTTTAAAATTGATGAAGAGCTTATTTCTTATCTTGAAACTAGAGGA

>Seq_761
GATACCCTCATCAGGTTGATCCATTGAATTTATGTTTGAGATTTAAATTATTACTAAGTGAACTTTGAACGCACATGGATTGTTCTCAATGGGAGGAGAGTTGATTATGTTGGTTCCATTTGAATGTACACTAGAGGA

>Seq_762
TAGATACCCTACCCTAGAACGCGCAGAGAAGGCCTATGGGGGCAAGTTAGCTCCTACGCTGTATGAATCCCTACAAACAAACCTAGAGGAGC

>Seq_763
GATACCCCAACGTTCAGCGATATTTATATTCCTCAACAAGATGTGCTTTAGGGGTGTGTACAGGGAGGGACCAAATGGATTCAACGTACCCTACGGTCATTATAAAACCACCCCTGCCCAAATTACCCTAGAGGA

>Seq_764
GATACCCTGAGAAGAAGTATGGAGACGACTATTTAACTGCACTAAACTCATGGGCAAAGTATGAGAATGACTTTGAGCTAATTGAGGATATAAACTCTGTGACGGTATCTTACCTAGAGGA

>Seq_765
GATACCCTAACTTTTTAGAAACTGTTACTCAATTAAAACCATTATACGCTTTACGTTCATTTGGTGGTTTACTATACTTAAGTGGTGCATTTGTTATGGTATATAACTTAATTGCTACCGCTAGAGGA

>Seq_766
CCACCGAGATCTACACTATCCTCTTCGTCGGCAGCGTCAGATTGTATAAGAGACAGACTGGGATTAGATACCCCTGACGCTGCTAGAGGAGCCTGTTCTACGTCTCTTATACACATCTCCGAGCCCACGAGACCAGAGAGGATCTCGTATGCCGTC

>Seq_767
GATACCCTTAGCTGCTATGAAATACATAGCTAAATTTTTAGAGATGCCTTATATAAAGGTTTATGAAGTAGCAACATTTTATACAATGTACAATCTAGCACCTGTAGGTAAACATTTTATTCAAGTTTGCACAACCACACCATGTATGACTAGAGGA

>Seq_768
GATACCCTAACACCACTTCGCGACAAAGTGCGCTTAAACACCCCTTATATAGCTTTAAAACTATGTAAGGGGTTTCTTGTGGGATAAATCCGACGTGGGGGGGGTCAAGGCTAGAGGA

>Seq_769
AGGATTAGATACCCTGTTTTAGGTGGAACCTTACAAAAAAGAGCTGGTACAGCAAGACATGACACTGTTGCCTGGGGTTATGCTAGAGGAGCCTGTT

>Seq_770
AGGATTAGATACCCTGTTTTGGGTGGAACCTTACAAAGAAGAGCTGGTACAGCAAGACATGACGCTGTTGCCCGGGGTTATGCTAGAGGAGCCTGTT

>Seq_771
GATACCCTATCTCTAACGTATCAGAGGTAGTGATTGAGTATGTAGCTGACGAGGGACGCTCTCAGAACCCCTCAGTTCACATATATCTAGAGGA

>Seq_772
GATACCCCTCGAGAGTGCTGTGGCTATGTTCATATTCCATTCGTGAATATTGAGTAAGTTCGTATTTTGAAAGTAGTACTCATTTCGCTAGAGGA

>Seq_773
GATACCCCGGAAAAAACCAACGTCTTGAGAAAAGAAAATCCGGGAAAAAACTGGTGCCCTTAATGCGAATTCGAAATGTGCTTCAGACGCTTCCTTCTCAGCAATCTTGGAGACTGAAGCTAGAGGA

>Seq_774
GGGATTAGATACCCCCAAACGAGCGGTAAACACCAGAGGACTAGCTGTAACAACAACAAAAGTATATGTAAAAATCAGCAAACTAGAGGAGCCTGTT

>Seq_775
GATTAGATACCCTAGTGCCGCTGACAATGAATGTGATGGCGGAACCATTCTTCCAGATTCTTCTTGCCTATGTGACACAACGCTAGAGGAGCCTG

>Seq_776
GATACCCTTGGTAATTCTATTGTAACAGAACAAAACTCTGGAATAGGAATAGGGGGCGGAGTACAAAGCGGATTTAAATTAGATATTAATGGACCATCTGTAACTAGAGGA

>Seq_777
GATACCCTAATTAATACTGTACTTATCAAATCAAATCAAAGTCTAATCAATATTGGAAAGAGGTTCAAATGGGATACTGCGGAACTAGAGGA

>Seq_778
ATTAGATACCCTAGTTGAGGGAAAAGAACATTCAAACGATTGCATGAAATGTAAACGCGTGTTCAAATGAGAGTTTAGAACTCTAGAGGAGCCT

>Seq_779
GATACCCCGAATAGGTCCAAAACTCACCAAACCTGATTTAGGGCAAATTTTGAGAACTTTGTGTGCTTTCCATGCGAATTTACATTGCTCTCCACCAGCATCATCTAAAAGCCAGTTACTAAACAGTATGTCTAGAGGA

>Seq_780
GATACCCCACACGCACTTATTGTAAGGACTTAATATGACGGATAAGAATAAAGAACTAGTGGTTTTGGCTAAAATTGCAGATACCCTAGAGGA

>Seq_781
GATACCCCAAACTGGTCGCTATCGGTTTCGTAACGAAAGCCCCCGGCCACCTGATTGAAGATGCTTTGTGCTATTGTACGTCGGGACATGATACGGCCTCCGGATTCCGGGCACACATAGCGTACCACCCTAGAGGA

>Seq_782
GATACCCCATCATGCTTAGCCCTAAACTATAATAGTTAAATTAACAAAATTATTTGCCGGAATACTACAAGCAAGAACTTAAAATTAAAAGGACTTGGCGGTGCTTTATATCCCTCTAGAGGA

>Seq_783
GATACCCCACGCGTGGAAAAGTTCGTTTCATTCGGCGCCCGTGTATACACACGTCCGATCTCCGTTTTTCTCGTGTTCTAGTAGCTCTAGAGGA

>Seq_784
GATACCCCGTTATGCTTAACCCTAAACTCGAATAGTTAGATCAACAAAACTGTTTGCCAGAACACTACAAGCAACAGCTTAAAACTCAAAGGACTTGGCGGTGCTTTATATCCCTCTAGAGGA

>Seq_785
GATACCCCCATAACCGTAAAGACAATCTGATTGTTACGAGAAATGGCATTGATCCCGAAAGATTCAAGACAGATGGTTCAATGCGGACCAACAAGGCAATCTACAGCTCTTCGCCAGATCGAGGTCTAGAGGA

>Seq_786
GATACCCCGCTATTTCCTGGCAGCTTGCCAATCAAGTTCAAGTGTGGCAGCTTGGAGAAAACAAAGAGAACAAGGGTTTAGTCGATTCATTTAACTATACCCCCCTAGAGGA

>Seq_787
GATACCCCAAATTAAGAGGCCCACTAGTTGATCTTTCTTTGTCTCGCCCTGATTTGATTGACGCTAAATTTGCAAAGCCAAATCCTAATGATCCTAATTTTGTATCCCTAGAGGA

>Seq_788
GATACCCCCATATAAACTACATCAACACGTTTTAACGCCTCTATCTCCCAAGGGGCAATAGGTGTTTCCGTAAGTTCCTTCCATGATTTAATTTGTTCGTAAGTTATAGGGTTAGGGCTAGAGGA

>Seq_789
GATACCCTTGGTAAGAGAATTCATTGCACGTTTCACAAGAAAGGAGGAGATTTGAAAGAACGGAATGATGTGATTCATGTATTTTCATCAAGCAGATGTTTTAAACAGCTAGAGGA

>Seq_790
GGGATTAGATACCCCCAAACGAGCGGTAAACACCAGCAAACTAGCTGTAACAACAACCGAGCTAACTGTAAAAACCAGCAAACTAGAGGAGCCTGTT

>Seq_791
GATACCCTCGCCGAAGAACTGAAGGATACAACCAAAAAGTTTGAAGACTCGCAGTCTTGGAAAGCCAAAGTGCAAGGCCACCTGGTAGAGTTGTGCACGCAGCTAGAGGA

>Seq_792
GATACCCCAATAAACTCCCGAAAAACTCAAAATTTTCGGGAGTTTATTATTAGATGTGACACCACTTTCGGGAGTTTATCGGGAGAAATCCCAATTAGTCATGCACTCCCACCTATTTACGTCTAGAGGA

>Seq_793
GATACCCCACTATGCTTAGCCCTAAACCTCAACAGTTAAATCAACAAAACTGCTCGCCAGAACACTACGAGCCACAGCTTAAAACTCAAAGGTCCTGGCGGTGCTTCATATCCCTCTAGAGGA

>Seq_794
GATACCCTAAGCGGAAGGTAGATAGCTCAAAGCTAAAGGAAGAGCGCCAGAAGGCGTGGCTTCGCAACATTCTCCTAGATGATGCTGGTGACTACCCAGGGCTAGAGGA

>Seq_795
GATACCCCGAAGGAGAAAACGTGATGGATAGCAGCAGACGACGCGTTTTGCAATTACTTGGTCTTTCGTCTCTGGCTCTGGCGGCCAAACCGGTCTTCAATGCGTTTGCCCTAGAGGA

>Seq_796
GATACCCCGCAGACCATTAAGGATGGCGATTTGGCCAAATTAGAGAAGAATCAATGGACACTGCGGCAATTGACGTTGCTGTGCGTTGTATGGGTTGGCTTTTCAGGCAGTGCCATGGCGGAGGATGTGTTCCGGCTGATGCTAGAGGA

>Seq_797
TAGATACCCTACTGAGGTCGTTTTGCAGAACTACAACGGAAAGATTGAGTTAATGGAATCGCGGAGGGATGATGTCACCCAGCTAGAGGAGC

>Seq_798
GGGATTAGATACCCCGTATTAGGAGGTACTCTTCAAAAAAGAGCTGGTACAGCAAGACATGATGCTGTTGCGTGGGGTTACGCTAGAGGAGCCTGTT

>Seq_799
GATACCCTCTTGGCTCTATCTTAAAGGATGCTAAAACTGTACCTGAAGGAGTTGATATTGAGAATGTAAGTGCAGAAGATCTTGAGACTTTTGATTCGGTGCAAAAATCAAAAGCAGGTGCTTCTTCAGGAAACGATGCAATCGGAAAGCTAGAGGA

>Seq_800
GATACCCCATTAAACTCAAAAAATCCAATTAATGAGCACATTGTAAAACATGGGGATGGTGTAAAAGTTGTTGCCCTTTGGGTTGAAGATGCCAAGAAATCTTGGGAAGAGACTACCTCTAGAGGA

>Seq_801
GATACCCCTCCCTCCCAAACGGGTCCAAAAAGGATTTACTCAATTCAAGCAACCCCTTGAAGAATAGCGTAAGCAACCCCGACGAGATGATATTGAAGGTACCCATCTTCGTATACAGTGCTAGAGGA

>Seq_802
CTGGGATTAGATACCCCCAAACGAGCGGTAAACACCAGCAAACTAGCTGTAACAACAACAACAGTATGTAAAAATCAGCAAACTAGAGGAGCCTGTTCT

>Seq_803
GATACCCTTCCCGCACACACAATCACAGCACAATCCAATGACCAACTATGTGCACTCTACAATACATTCTCCACATTCTCTAACATAAATAATGGCCGAAAACTTACACGAAAACTAAGGACAACTAGAGGA

>Seq_804
GATACCCTCGAGATCACCAATGTGGTCGGGGAGATCGAGGCGTTCACGCCGCTGCAGGAGGTGCCGTCCAGCGCGGTGTGCCGCACGATCCAGGTGCTAGAGGA

>Seq_805
GATACCCTGTTGGAGTTTGTTCTTTATGGGCCGTAAAGTAAAAGAATGGGGATTCATGGATTGGGTCAAACATGAAGGATACAAATGGATTCATAACGAAGAATATCTTGCTAGAGGA

>Seq_806
GATACCCCTCCCTCCCAAACGGGTCTAGAAAGGATTTACTCAATTCAAGCAACCCCTTGAAGAATAGCGTAAGCAACCCCGACGAGATGATATTGAAGGTACCCATCTTGGTGTATAGTGCTAGAGGA

>Seq_807
GATACCCCGAGCAGGACCGATGAGTCAAGACAAGTTCAAGTTGTAGAACGGGAATTGCTGAATGAGCTGCTACAAAGGATAGAGAAACTAGAGGA

>Seq_808
GATACCCCCACCTCTCGTCGTGCAATGCGATGAATGAATTCCCGCCGAGCCAGCTCTTCGTCGAGAAAGCGGCAAAAGAGGTCTAGGCACAATATCCCCGGAATTATGTGTGGGCTAACAGTCTTGAGCAAGTCTGCTAGAGGA

>Seq_809
GATACCCTCATCAGGTTGATTCATTGAATTTATGTTTGAGCTTTAAATTGTTACTAAGTGAACTTCGAACGCACATGGATTGTTCTCAATGGGAGGAGAGTTGATTATGTTGGTTCCATTTGAATGTACGCTAGAGGA

>Seq_810
GATACCCCACTATGCTTAGTTCTAAACCCAAATAGTTCAACCAACAAAACTATTCACCAGAGTACTACAAGCAACAGCTTAAGACTCAAAAGACTTGGCAATGCTTTATATCCCTCTAGAGGA

>Seq_811
GATACCCCCATACGCAACCCTCATAGCTCTCACCTTTTGTGGTGTTAGATAAAATGGTCTCAGACGCTCGACAAGAAGAAGGAATATCCTAGAGGA

>Seq_812
GATACCCCTTAGGTCTAAAATTCAAGATTTCCCGTTGTCAGTCCACTAGCCTAGCCTAGACTAACCTAGACTAGCCTAGAAGAGCCTAGAGGA

>Seq_813
GATACCCTTGGAGTTTCCCAGCCAAGCCCATCAGCTGTAGGCTCATAAGCTGTTACGACTAATTCATTCGTTGAGACCATTGCTACCCACTCAGCCTGAACATTGACTGCAAACTTTGTTTTCTGGAAGGCAACTGGTACTAGAGGA

>Seq_814
GGGATTAGATACCCCCAAACGAGAGGTAATCACTAGCAAACTAGCTGTAAACACAACCAAACTATTTGTAAAAACCAACAAACTAGAGGAGCCTGTT

>Seq_815
GATACCCCGTTAGTGGAACGCATTGCCACCTATGAATCAGAAGAACCCACGTCTCGGATTCCTGAGCTGTATGCCATCTTGGGGACAGAAGTTGGCCAACTCCCGCAGGAGCTAGAGGA

>Seq_816
GATACCCCGCAAGGAACAGGGCGGTTGTGTTGTTCACACTATCTACTTCCAGATATAAGGCGCGAGATAAGTCTGGAAAACTATACAACCCGTTCGTCTAGAGGA

>Seq_817
GGGATTAGATACCCCGTTTTGGGTGGAACCTTAGAAAGAAGAGCTGGTACAGCAAGACATGACGCTGTTGCCTGGGGTTATGCTAGAGGAGCCTGTT

>Seq_818
GATACCCTCTGGAGGTCATTTAATTATTGATCCTACAGAAGCTCTTACTGTGATAGATGTAAACACAGGAAAATTTGTCGGCAAAGATAGCCTAGAGGA

>Seq_819
GATACCCTTAGGATTTGGAATCAAATTCACAAAGAACGATAAATGGAATTTTGGTTTTGAGTTTGGCATGAGGAAAACATTCACTGATTATTTGGATGATGTTAGTAAATATTATCCGGACCTAGAGGA

>Seq_820
GATACCCCTCAAAAGAGTTTGTTATAGATCATGTAGATAGAAACCCTTTAAATAACTCTTGGGCTAATTTAAGAATAGTGAGTCAACAGCAAAATTCTTCAAATCAAACAGACAGAGTTGAAACTAAAAGAGGACTACCTAGAGGA

>Seq_821
GATACCCTCATCAGGTTGATTCATTGAATTTATGTTTGAGCTTTGAATTGTTACTAAGTGAACTTCGAACGCACATGGATTGTTCTCAATGGGAGGAGAGTTGATTATGTTGGTTCCATTTGAATGTACGCTAGAGGA

>Seq_822
GATACCCCAATCAAACTTGTTCCCACATAAACATATATGTTTAGGGCCCATGTTCAAGGCCATTCAATAAGGGTACTGGCCTTGGGAAACAAGCCAACAAGGAAAAACCCATGGATGAGGAGCCTGGCCATACTGCTTGCTAGAGGA

>Seq_823
GATACCCCAGGAGCTTATCCAGGACTTGAAGCAGAAGAAAGAGGTCAGGGTGAGGCTATAGCTAGAAATATTTTAGAAATGACTCGATTAAAAACACCCATCATAACCATAGTTATTGGTGAAGGTGCATCTAGAGGA

>Seq_824
GATACCCCACTATGCTTAGCCCTAAACATCGATTGTATAATACACTCAATATCCGCCCGGGGATTACAAGCGTTAGTTTAAAACCCAAAGGACTTGGCGGTGCTTAACATCCACCTAGAGGA

>Seq_825
GGGATTAGATACCCCGTACTAGGTGGAACTTTACAAAGAAGAGCTGGTACTGCAAGACATGATGCTGTTGCTTGGGGATACGCTAGAGGAGCCTGTT

>Seq_826
GATACCCCACTATGCCTAGCCCTAAACCCAAATAGTTACATAACAAAACTATTCGCCAGAGTACTACTCGCAACTGCCTAAAACTCAAAGGACTTGGCCGTGCTCCACATCCACCTAGAGGA

>Seq_827
GATACCCCAGATGATGTGTCAGGCTTTACTGCGGAGCTTAATGGCCCTACTATCCACCTAGAATGGGAACCCATCGCAAGCCTTGACCTTAGTTACTACCGTATTAGGCACTCCCTAGAGGA

>Seq_828
GGGATTAGATACCCCGTACTAGGTGGAACTTTACAAAGAAGAGCTGGTATTGCAAGGCATGACGCTGTCGCTTGGGGATACGCTAGAGGAGCCTGTT

>Seq_829
ACCACCGAGATCTACACTATCCTCTTCGTCGGCAGCGTCAGATGGTATAAGAGACAGACTGGGATTAGATACCCCACGAGACCTAGAGGAGCCTGTTCTACTGTTCTTATACACATCTCCGAGCCCACGAGACTAGGCATGATCTCGTATGCCGTCT

>Seq_830
GATACCCCATTATTCTCTTTTTTAATTTTTTTCTACCTGGGTATTAAAAGTTTCCTTAAAACCCCAAAGACTTGGCGGTTCTTTATTCTTACTAGAGGA

>Seq_831
GATACCCCCCGGACCAGCTGGTTGACCCGACTCTTGGTGTTGGGCATGACTGCGGTCTCTTCTCGGCGCGGAGCAGTACGCCCCCGCCCCAAGAATACCTGGATCGGCGTTCTGGGGACGAGATTCTGCTGCTGCGTCTGCGCTAGAGGA

>Seq_832
GATACCCCTACGTCCTATTTTAAAACAGTAAACACAGAATACCAAAAAAGAAGGGATGTGTTAATCTCTGGTCTAAAAAAAATTCCAGGGGTAGCTGTTGCTAATCCTAGAGGA

>Seq_833
GATACCCTATGGTCGGGGTGGTATAGTAATAAAATCGAACAAAGATAAAACAATGACTAGAGCTACAGCGGAATCAGAAATATACGCGCTGTCAAATGCAACATCTAGAGGA

>Seq_834
GATACCCCTTCCTTATAGACTGTGTGCTCATAGATATGCGCATATAGGAGAATATGCAGTACATGCCTCCTTGAGTACAAGGAAGGAAATGAGCTCTCCTTTCACGAAAGGCGACCCTTCATGCCTAGAGGA

>Seq_835
AGATACCCCGCGTTTACATTCAAGTTTGCAGCTACGCTTATATTAATACCAAACTGCTGTAGAGAAGCGAGCTGTGCCGCTACTAGAGGAG

>Seq_836
GATACCCTTACGAGGATTTGCTTATATACGCTGGTATAGATACAACTGTGACACTAGAAGTAGCATCTAGGTTACAGGATAAATGCCTAGAGGA

>Seq_837
GATACCCCTACACCTGAACCAGTAACGGCTCCTGCTCCTATTCCTCCTCCGGCCCCCAGAGAGGCTCCCCTTGAAGAAGTCGGATGGCCTGCCTACCCACTAGAGGA

>Seq_838
GATACCCTAGTAGAGGTCACGTTTGGGAAAATAGTATTATGATGTTACCTAGACACATACAAATGGTCGGTCTATCTGCGACATTAGACAAACCAGAAAAATTTGCGTCGTGGTTGGAAACTAGAGGA

>Seq_839
ACCACCGAGATCTACACAAGGAGTATCGTCGGCAGCGTCAGATGTGTTAAGAGACAGACTGGGATTAGATACCCCACGAGACCTAGAGGAGCCTGTTCTACGTCTCTTATACACATCTCCGAGCCCACGAGACCAGAGAGGATCTCGTATGCCGTCT

>Seq_840
ACCACCGAGATCTACACTATCCTCTTCGTCGGCAGCGTCAGATGTGTATAAAGACAGACTGGGATTAGATACCCCACGAGACCTAGAGGAGCCTGTTCTACTTCTCTTATACACATCTCCGAGCCCACGAGACCGTACTAGATCTCGTATGCCGTCT

>Seq_841
ACCACCGAGATCTACACGTAAGGAGTCGTCGGCAGCGTCAGATGTTATAAGAGACAGACTGGGATTAGATACCCCACGAGACCTAGAGGAGCCTGTTCTACTTCTCTTATACACATCTCCGAGCCCACGAGACCAGAGAGGATCTCGTATGCCGTCT

>Seq_842
GATACCCCAAATAATTCCGATATGTTATATGATCCTAAACTACAAGAGAGTGATAGCCCGGCTATAGAAATCTTGGATGAGAAAGGTTCTTCACTTCTTGATGGTATTGATTTTGATAATCTAGAGGA

>Seq_843
GATACCCTAAATCAAAGCATCTACGTAAAGATGAGGAAGACGGACTGGATGAGGCTCTAGCCTTGTATAATGCCCCAATAGATTTTACTGATAATTATGAGCTAGAGGA

>Seq_844
AGGATTAGATACCCTGTTTTAGGTGGAACTTTACAAAGAAGAGCTGGTACAGCAAGACATGATGCTGTTGCCTGGGGTTATGCTAGAGGAGCCTGTT

>Seq_845
GATACCCCAGGAGTCTCCATACATTTTCTGGTTCATTTCAGAATAATTTATTTGCATAATTTCTGGTGGATTTCTGGAGCTTCGTGTTTCATATGGATTTCTGATCATTTGTCTATTTCTGGTGATCTCATGTGCTGCCCTAGAGGA

>Seq_846
GATACCCTTTCGTGAAGCGGATGGTGGACAGGAATGTGGCATACCCTAGCTTGTCATACCTAGCCGCATTCCTAGAAGGCATAACAGTCTGATACAAAGCTAGAGGA

>Seq_847
GATACCCCATGTCTCGCACACCCTCTTGAGAGAGCAAAGCCTCGACAAGGTGGAGGCCCTCGTCCAATTCATGTTCTCAAAAGTGCACTTCGTGGAGCCGCACCAAGTCAAGAATGAGAGGATCAGCAAGGGCCTTGTCGAGAAGGAGGTCTAGAGGA

>Seq_848
GATTAGATACCCCAGTATGATAAATAGTTTGTTCGGGCATAAGAAGAGCCAACCATTGCTATGGAGGTGATTCAAAATATTGCTAGAGGAGCCTG

>Seq_849
GATACCCCACTAGAGTTACATTAACAAAACCATTCGCCAGAGTAGTACAAGCAACAGCTTAAAACTCAAAGGACTTGGCGTTGCTTTATATCCCTCTAGAGGA

>Seq_850
GATACCCTAATAATTCAGATAATGTGATTCTTATTTATTCAGGGATATTTATAAATGCTGCACAAGAATATAATAACGCAGATGGCTGGACTAGAGGA

>Seq_851
GATACCCCCATTAGGTTGATCCATTGAATTTATGTTTGGATTTTGAATTGTTGCTAAGTGAACTTCGAATGCACAGTGATTGTTCTCAATGGGAGGAGAGTTGATTATGTTGGTTCTGTTTGTATGTGTACTAGAGGA

>Seq_852
GATACCCTCATCAGGTTGATCCATTGAATTTATGTTTGAGCTTTGAAGTTTTGCTAAGTGAACTTCGAACGCACATGGATTGTTCTTAATGTGAGGAGAGGTGGTTATGTTAGTTCCATTTGTATGTGCACTAGAGGA

>Seq_853
GATACCCCAGTTACAGTTTTCTTGCAACCATTTTGCTCGAGGGTAGTAGTAATCTACTAACACCTCGAGAGCTTCTTCATTAAGCCACTTATTTGCCATTCTTTTCCCAATCCCGGTAGCTGTCTACCCTATTAAATATGGTTTCATCATCTAGAGGA

>Seq_854
GATACCCTATTATTTCTAGCCACCACCTAAAATTTAACTTCAATCAAAGCCAGAGAACTCCCTACAACAGTACTAAACTCAAAGAATTTGGCGGTGTTTTAGACCTACCTAGAGGA

>Seq_855
GATACCCCACTATGCTTAGCCCTAAACTCTAATAGTTATATTAACAAAACCATTCACCAGAGTACCACAAGCAACAGCTTAAAACTCAAAGGACTTGGCGGTGCTTTATATCCCTCTAGAGGA

>Seq_856
GATACCCCCATATAAACTACATCAACACGTTTTAATGCCTCTATCTCCCAAGGGGCAATAGGTGTTTCCGTCAGTTCCTTCCATGATTTAATTTGTTCGTAAGTTATAGGGTTAGGGCTAGAGGA

>Seq_857
GATACCCTGGCGAAATAGAAACCCTTATCAAAGGGCTAGAAACCCACAAGATAAAAGCTTTTTGTTATTCGACTTTGAGCTATTCAAATGAAAAGCCACATAAGTGGCGAGCATTGATACCACTAGAGGA

>Seq_858
AGGATTAGATACCCTGTTTTGGGTGGAACCTTACAAAGAAGAGCTAGTACAGCAAGACATGACGCTGTTGCCTGGGGTTATGCTAGAGGAGCCTGTT

>Seq_859
GATACCCTTTTATTTTAAGCCTAAAAACCAAATCTAGGGTACTACAAGCACATGCTTAAAACCCAAAGACCTTGGCAGTACTTTAATCTATCTAGAGGA

>Seq_860
GATACCCCACTATGCCTAGCCGTAAACATAAGCAGCCTATCACTCCGCTGTTCGCCAGGGGACTACAAGCCCCAGCTTAAAACCCAAAGGACTTGGCGGTGCCTTAGACCCCCCTAGAGGA

>Seq_861
GATACCCTCATCAACAGATAAAAAAGAATTTAGAAATTTTTCTAAATCTGCTTTTTCTTTATTCAAAGATTGGGATAGCTCTAAATTAGACCAGGTGGACTCATCTGATAATCTATTATTAATATCTTCTAGAGGA

>Seq_862
GGGATTAGATACCCCGTACTAGGTGGAACCTTACAAAGAAGAGCTGGTACAGCAAGACATGACGCTGTCGCTTGGGGATACGCTAGAGGAGCCTGTT

>Seq_863
GATACCCTCGTAGTCCATGCCGTAAACGATGTGTGTTAGACGTTGGAAATTTATTTTCAGTGTCGCAGCGAAAGCGATAAACACACCGCTAGAGGA

>Seq_864
GATACCCCAGATTTCTCTCAGAGGTTAAGTGAAGAAAAAGACATGGTTGCTAAATTGAAAAAAGTGTTTTTAATGGTTGCAGGTGCTGCAGTTCAAAAATATGGGCCAGAGCTAGAGGA

>Seq_865
GATACCCCCTCTTAGCAGCTCCCAACAGCGAGAAGCTCGCGACGGACCCCCCGAGAGAACCAACAGGGACGGTCAGTCCAATAATCGTCCTCCAGATTTTACTGCGTGTCCCCTTGCATGCCCCCCCTTACTAGAGGA

>Seq_866
GATACCCCGTCGCCGCGGACATCCGGGAGCTCATCTCGCTCGCGGACGTCATGGAGGAGATGAACCTCGGGCCCAACGGCGCGTTGCTGTACTGCATGGAATACCTAGAGGA

>Seq_867
ACCACCGAGATCTACACAAGGAGTATCGTCGGCAGCGTCAGATGTGATAAGAGACAGACTGGGATTAGATACCCCACGAGACCTAGAGGAGCCTGTTCTACTGTTCTTATACACATCTCCGAGCCCACGAGACGCTACGCTATCTCGTATGCCGTCT

>Seq_868
GATACCCCATTATTCTCTTTTTTAATTTTTTTTTACCTGGGTATTAAAAGTTTCCTTAAAACCCTAAAGACTTGGCGGTTCTTTATTCTTACTAGAGGA

>Seq_869
GATACCCCACTATGCCCCGCCGTAAACTTAGATATTCCAGTACAATAAATATACGCCAGGGGACTACGAGCGCCAGCTTAAAACCCAAAGGACTTGGCGGTGCTTCAGACCCCCCTAGAGGA

>Seq_870
GATACCCTACTTTATATTATATAACGGCCAGTGGTTCATGCGAGGGCTGATCTATACGCACGTTTTATGAATAGAGGGATTTTACACGAAAGCTTATGTAACGCTGAAAATACTAGAGGA

>Seq_871
GATACCCCGCTATGCTTAACTCTAAACTCGAATAGTTAGATCAACAAAACTGTTGGCCAGAACACTACAAGCAACAGCTTAAAACTCAAAGGACTTGGCGGTGCTTTATAGCCCTCTAGAGGA

>Seq_872
GATACCCCTTTATTAATACTTTTATATAGCCAGTATAGTACATACATAAGCGCTATGCAAGAATTTTATGCAACTCGCTCTATAGGCTGCGCGGTAGGAGGTGTGAGCTCTAGAGGA

>Seq_873
GATACCCTGAAGATATTTGGAATGACCTTAAAAACGCATTAAGTAAAATAGGATGAGTATTGTAAAAGAGTTAGAACAACGTATTTTAGTTTTAGACGGTGCCATGGGAACCATGATTCAAAACCACAACCTAGAGGA

>Seq_874
ACCACCGAGATCTACACAAGGAGTATCGTCGGCAGCGTCAGATTGTATAAGAGACAGACTGGGATTAGATACCCCACGAGACCTAGAGGAGCCTGTTCTACTGTTCTTATACACATCTCCGAGCCCACGAGACGTAGAGGAATCTCGTATGCCGTCT

>Seq_875
GATACCCTAAGGCAGTTCAGAGACTGGCTGAGTGGCACTGGCTTGTACGCCGATAAGGCCATGTTGGCAGAGTATCGTGCCTACACATTAACGCTAGAGGA

>Seq_876
GGGATTAGATACCCCCGCTGACTCAGTGTGTGCCGGGTCGGTTTGTGGTACACTTGATGTATGTCGTGACCACTCATAACTGCTAGAGGAGCCTGTT

>Seq_877
GATACCCTATGGAATACCTTAGTAAGATAGAAATCTTTGCTAAGAAGTACGATGTGCTCGTATTTATTGTTGCTCACCCTACTAAGATGTACAGAGATAAGGATGGTAAGCTAGAGGA

>Seq_878
GATACCCTATAGGAGGGTAGCCCCCCGTTGGGTGAATAACTATATAATAATATCCTTAAGTAAACCATAGGAGGTCATCATGGATAACAGAGATAATAACAGAGTAGAAATAACTAGAGGA

>Seq_879
GATACCCTGTCACAGCTGCCTATCTTGCAAATCTCGCCGCAAGAAGCGACGCAAGAAGGCCCGTTGCCGTGCATCACACCCCCTCAAGCGTGTCTTTGCAGATTATGCTGGACCCTTCAAGTGTCCATCGTCTAGAGGA

>Seq_880
GATACCCCAAAGTTTGAAGGACAAGATATCGCTGTTCTGCGATGTGGCTAAAGAAGCAGTCATACCTCTGGTTACCGCCGAAACCATCTATGAGGTGCCGCTTATGCTAGAGGA

>Seq_881
GATACCCCCGCCGTAGTTATTGCTTGAATACGTATTTTCTTTATTTCGTACCTCAAATCCTATATTCCTGCCGGGGACTCTTAACTGTCCATACAATACAGGAACTGGGTCGCCTTCTAGAGGA

>Seq_882
GATACCCCAACACCTTCAGCTCATAACCCCCACACCCATGCCACCTCCCTGGACACGGTGCTCTGCGGTGGCGCGACGCAAGAACATGGCGAGGCTGATGAGCTTCTAGTGCGCGGTGCACGCCTAGAGGA

>Seq_883
GATACCCCAGACTGCCAAGATAAACACCGGAAAGGCAAAAGAACAGTAAAGCATGTTTGTCTAATAATAGCTTGAGGCTCAACAAAACAGGCTCAAGAACCAGAACTTGCTACATGGTGAAGAACAGCATGACACTAGAGGA

>Seq_884
GATACCCCACTATGCCTAGCCGTAAACTTTTATGCTAATGTACAACTAGCATCCGCCAGGGAACTACGAGCACCAGCTTAAAACCCAAAGGACTTGGCGGTGCCTCAGACCCCCCTAGAGGA

>Seq_885
GATACCCCCTTAGTTGCTATAGTAATACCAGGTCCTTGGTGCCCTTAGTTATAAGGATAGTGGTGGTGGTACCACTTACCTAAGACAGCCTAAGGACTCGTTTGGTTGACTAGAGGA

>Seq_886
GATACCCCTGACGTGGAATAGCTGTGGCCCGACACCCAGCCGCTGACATCATAATCGGCGTCCGAGGTCTGGATCTGCGCCAGCCGCGAAGCCTGGTTATTTATCTTCTGCCGTAACGCATCGTTCAACTGTGGCGCCAACTGCGGATTTACTAGAGGA

>Seq_887
ACCACCGAGATCTACACTATCCTCTTCGTCGGCAGCGTCAATGTGTATAAGAGACAGACTGGGATTAGATACCCCACGAGACCTAGAGGAGCCTGTTCTACTTCTCTTATACACATCTCCGAGCCCACGAGACAAGAGGCAATCTCGTATGCCGTCT

>Seq_888
GATACCCTGTGAAAAGCACTGAAGGTGAGGAACTCGCGCCGCCTAAGTCGGCCCGAGAAAGCTCAACGGACCCAGCCACGCACAGCGGAGCTCGCTACATAGGGTGGGGATGTTGTCATTTGAGGCTCTAGAGGA

>Seq_889
GATACCCCGAAGCCGATACAAAGGGTCATGAAGCGCAAAAGCCGACTGCACCTATAGTGGCACAGCCACAAGGTGACCTTAAGGCAGCTGCAGCTGGTGCGCGCCCTAAGCTAGAGGA

>Seq_890
GATACCCCTATTGAGCTAGCACAAGAACTCACAAGTATGGTTCCTAAAGCACGTGGCGAAGACTGGAGTCTGTCAGATTGCTTCTATGGTAATTATGACCTAGAGGA

>Seq_891
ACCACCGAGATCTACACGTAAGGAGTCGTCGGCAGCGTCAGATGGTATAAGAGACAGACTGGGATTAGATACCCCACGAGACCTAGAGGAGCCTGTTCTACTGTTCTTATACACATCTCCGAGCCCACGAGACGGACTCCTATCTCGTATGCCGTCT

>Seq_892
GATACCCTGTAGCTGAAAAGAATCCAGTAGTCGCACCATCAATATCTTCTATAGTGATTATTGGCGTATTATCTGCAACATCAATACGCTCAGCAGTGACTGTACCTGTAAAGGTTGGAGAGGCTAGAGGA

>Seq_893
ACTAGGATTAGATACCCTTTGGCAAAATGTGAAACCAGGAAATTCAGTGATGGCGAAATGCAGGTAATTATCAATGAGTCTGCTAGAGGAGCCTGTTCTA

>Seq_894
GATACCCCACCGTCAACAAGCAGATCAATAGCGATATCAGAAATCCGCTTAGGAAAAGGGGAACACCGGGTGTTACTCGTTCAGGAAATTCCGTTAGCAGGACGCTCCCCAGGAAATGAGCTAGAGGA

>Seq_895
GATACCCTCAATGAAGTCCAGAATGTCACCACACCGACCATTGAAGTCACCACAGATATAGAACAGACCTCTATCCTGGTACCTGTACACCTGGGCAAGCAGCTGATCAGAAAATTCCTGAGCATCAACTACCCTAGAGGA

>Seq_896
ACTAGGATTAGATACCCTGCAAATTTTGGAAATATAGGATTATATGCTATAAATTTAAGTCTAAGTACTGGTGCTTCAACTACTAGAGGAGCCTGTTCTA

>Seq_897
GATACCCCAATAGCGGAATTCACAACTGCCATTCGCTCAGTCTGTGAGCCCATTTTTGAAAGGCCCCTAGGTGAAATTTCATTGGGTCATATGCTAGAGGA

>Seq_898
ACCACCGAGATCTACACGTAAGGAGTCGTCGGCAGCGTCAGATTGTATAAGAGACAGACTGGGATTAGATACCCCACGAGACCTAGAGGAGCCTGTTCTACTGTTCTTATACACATCTCCGAGCCCACGAGACTCCTGAGCATCTCGTATGCCGTCT

>Seq_899
GATACCCCGGATATTTATTTTGGAAAATCCGGCAAACCTATTATGCTGATCGAGTCGTATGAGGCTATTGAACAAAATCACCCGGGTGAGAGTAATGAACACTGGAGAGATATTGTTACAAAGGCTCTTAAACTAGAGGA

>Seq_900
GATTAGATACCCCCAAACGAACGGTAAACACCAGCAAACTAGCTGTACAAACAACCAAACTACTTGTTAAAAAACAAGCAAACTAGAGGAGCCTG

>Seq_901
GATACCCTTCGTTTTGAAAAACGAGGGGCGACTGAAGTGGGTTCAGTTAATGAATCACTGATCAATTATCTCAGATTAGAAATTGTTCACACGCTAGAGGA

>Seq_902
AGGATTAGATACCCTGTTTTAGGTGGAACCTTACAAAGAAGAGCTGGTACAGCAAGACATGATGCTGTTGCCTGGGGTTATGCTAGAGGAGCCTGTT

>Seq_903
GATACCCTTTTAATAATTCTTGGAGCAACCTCAGAATAGTAAGTCAACAGCAAAATTCTTCAAATCAAACAGATAGGGTTGAAACTAAAAGAGGGCTACCTAGAGGA

>Seq_904
GATACCCCGGACTGTTAAACAGGCCCTCGATCTTGATGATGAGAATGGTGACACTTGTTGGAGGGATGCTATTGAAAAGGAGATGGGAAATGTCAAAGTTGCATTTGATATCTTACCTAGAGGA

>Seq_905
GATACCCTTCTATTCTTAACCTCACCCCCATTTCTCCTGGCACTACGAGTACATACTTAAAACCTAAGAACTTGGCGGTGTCTCAACATACTAGAGGA

>Seq_906
ACCACCGAGATCTACACAAGGAGTATCGTCGGCAGCGTCAGATTGTATAAGAGACAGACTGGGATTAGATACCCCACGAGACCTAGAGGAGCCTGTTCTACTGTTCTTATACACATCTCCGAGCCCACGAGACAGGCAGAAATCTCGTATGCCGTCT

>Seq_907
GATACCCCGACAAATTAAATAGAACAGAAAAAAAACTAAAAGAGTATAAGCAAGAAATTTTAATGGAGCTAGTAGACGATGCTTTACCTATACCAACCTACATAGTTGAGACTAAAAATGGTTTGCACGTGTATTGGGTACTAGAGGA

>Seq_908
GATACCCCAGTAGTCCAAACTGTAAACGATGAATGCTAGATATTAGGGTTTAACTTAATGTCAAAGATAACTCATTAAGCATTCTACCAGAGTACTACGGTCGCAAGACTAAAATTCAAAATAATTAGCGGTTCAGAAAAACTAGCTAGAGGA

>Seq_909
ACCACCGAGATCTACACAAGGAGTATCGTCGGCAGCGTCAGATGTGATAAGAGACAGACTGGGATTAGATACCCCACGAGACCTAGAGGAGCCTGTTCTACTTCTCTTATACACATCTCCGAGCCCACGAGACCGTACTAGATCTCGTATGCCGTCT

>Seq_910
GATACCCTGTGAAAAGCACTGAAGGTGAGGAACTCGCGCCGCCTAAGTCGGCTCGAGCAAGCTCAACGTGACCCAGCCACGCACAGCGGAGCTCGCTACATAGGGTGGGGATGTTGTCATTTGAGGCTCTAGAGGA

>Seq_911
CCACCGAGATCTACACTATCCTCTTCGTCGGCAGCGTCAGATGTGTATAAGAAGACAGACTGGGATTGATACCCCACGAGACCTAGAGGAGCCTGTTCTACTGTTCTTATACACATCTCCGAGCCCACGAGACTCCTGAGCATCTCGTATGCCGTCT

>Seq_912
GATACCCTAGTAAACCTTTTTGTAAATAGATTAAAAATCTACCTGAACAGTATACTTTTAAGAGTGAAAATCAAAAATTTTGGCTGTTTACTTTCCAACTAGAGGA

>Seq_913
GGATTAGATACCCCAAAACGAGCGGTAAACACCAGCAAACTAGCTGTAACAACAACCACACTAGTTGTAGAAAGCCAACAAACTAGAGGAGCCTGT

>Seq_914
GGGATTAGATACCCCCAAACGAGCGGTAAACATCAGCAAACTAGCTGTAACAACAACCAAACTACTTGTACACACCAGCAAACTAGAGGAGCCTGTT

>Seq_915
GATACCCCACTAGACCGCTAGGCCACTCGGTCAACTGAGAGAGGCTATCGAAGTATGGATACAGATGACAAAGTTAGAATAAGGGTATCGGTATCAGTTAATCGCCAGATAGCAGTACCATCGCCAGCAATACGCGCTAGAGGA

>Seq_916
GATACCCTGTGAAAAGCACTGAAGGTGAGGAACTCGCGCCGCCTAAGTCGGCCCGAGCAAGCTCAACGGACTCAGCCACGCACAGCGGAGCTCGCTACATAGGGTGGGGATGTTGTCATTTGAGGCTCTAGAGGA

>Seq_917
GATACCCCAGATGATGTGACAGGCTTTACTGCGGAGCTTAATGGTCCTACTATCCACCTAGAATGGGAACCCATCGCAAGCCTTGACCTTAGTTACTACCGTATTAGGCACTCCCTAGAGGA

>Seq_918
GATACCCCTAGAAGGCGGCACTTGATTCTGCTTGAGAACTTCGCGGAATTTGGCAACATCCGAGAGAGGCACCTGCAGTTTGAGGATGAAAGAAAACACGCATAAAGTGCAAGAAGGGCTTGGGGACAATGTCAACGCACGCTAGAGGA

>Seq_919
GATACCCCCAAATTTCCTCGCTTGCTTCCCCTCATCGCCCATTGGCCAGCGATAGCTCTTTGGAATCGCGACGACGAGAGTACTTATAATCTCAGTCCGTATAAGTCCGTACATTGATCTAGAGGA

>Seq_920
GATACCCTTTGTAGGTGAATATGGTATATCTAAAAACCCTGAATCGTCTGCATCGGAATCTTATAGGGCTTATTTTACCGATAAATCTAGAGGA

>Seq_921
GATACCCTACAACTATATAAATAACAAAGTCATTTTTACTCCCTCCATTTCAATAATTTTAAACAAACATTTGATTTAAATCAAGTCAATAAATTTATATACAGTTGTTCTCCGATAAGTTATATATAAAGATAAATTTAATATTCCTAGAGGA

>Seq_922
GATACCCTGAAGATACCATGGCGAAACCTTACTTAAAACGCAGCAGCTCGGTTCCTTTAGCATCTTAAATTCCGCAGTCTTGCGCAGTCTTATCACCATTTTTGTAGCAGCTGTGCTAGAGGA

>Seq_923
GATACCCCACTTGTCAGCAGCCACAAGTAAAGCTCTGAAGTTGTGCGGTTCGGCGAAGTACGTGTTAAATTGATACTTGCAAACGGATCAAACAAATCGGTTTTTCTGCATCGGATCCGAATGGTTTACGTCCCAAAAGGTATGAATCCCTAGAGGA

>Seq_924
GATACCCCCAATGCATGTCATTGCAGCACGGCATGTACCGGTGGCAGAGTTCACAAGGAACCAAGAATCGCCACCGTCATTGCTGGAAATGTCACAATCATCCGGGGCGGTGTCACGACTCGAGCGAGATGTGCTCGTACGGCCGATGCTAGAGGA

>Seq_925
GATACCCCAAGTTTCAATCAACTCTTTGCGCACTCGGTTTAGCGTCAGGCTGGCTTCGCCTCGAGACAATTTGTCCGACTTAGTCAGTAAGACATGCACCGGTTTGCCGCTGGGGCAAAACCAATCTAACATCTGCCGGTCTAGAGGA

>Seq_926
GATACCCCAAGGCAACCGTCATCACAAGACCGCGGAACCGAAGGGTTTCTCAGGATGATGTTTCGGACCGTTTGCATGGTCGCCTTGCGGACTGACCTGATGCCCCAAGTCCAAGTTTGGGTTTCCTCTTGGTTGCAGTCTAGAGGA

>Seq_927
TTAGATACCCTAGAGTGTTAAAGCGTTCTTGGTGATCTGTAGAGAGGTGTCCTTGACCTACAACGTGGAAGACCTCATATCGCTAGAGGAGCC

>Seq_928
GATACCCCTACTCTATTGCGGATTGCCAAGTGTGATGTTGCAGACAACTTCATGTTTTGATTAGTAAAAATATAAAAAAGTAAAGGAAATAGATATATTTTAAACTAATATTGCTAGAGGA

>Seq_929
GATACCCTCCTAATAGCTTTTATGCCAATCCGCAATACGATTTCGGAAATCATTTATATTACTCACAGATGAGTGGAATGCAATACTCGCAAAGAGGCAACCACCAGATTCACCATCGCTCTAGAGGA

>Seq_930
GATACCCTATCTTCGATGACTACGTAGACAACCTAAAGTACTGTCGGTCTCTTGTAACTGTGCTTGAGGCTTTCACAATGGACGACTACACTGACACGATAGTGCAACTAAACAAATACTCACTGAGACTAGAGGA

>Seq_931
GATACCCCGCTGGTAGGCATTGACCAGGCGGGTAGGAGAAAGGTCACCGCCGATGGCCAGCAGGCCCTGGGGGTAATCCAGGGCCTGGTTGGTTGGCGGAAACGGTGATTCCGGGTCGGGTGCAAGTATCGGAATCACTAGAGGA

>Seq_932
GATACCCCTGGAGGTAATACTACTTTTGGGAATCATACAGAAGTAGGTGGAGGAAATGGATGTTCTTGTAGATTCTTTTGTGTACTACATACCACAGCTCAAGCTAGAGGA

>Seq_933
GATACCCCCCACTTAAGATGCCTTGAACTTTGTGACTGCTCGTTAGGTACGTTGAGAGAGGTAGAGGGAGGTGTAGAAGGTTACTTATTGTCTAGAGGA

>Seq_934
GATACCCTATTAGCACAATACAAGGAAGAGATCAAAAGAGTTCTTGACACTATCGATAAAGAATACTCCAACATTCACCAAAAAGTTTCACTCACGCTAGAGGA

>Seq_935
GATACCCTCCAACACCAACTGTCAAAGTGACAATAATCCACATTCTATTTACTAACTCAACTCTGTCCATCCTTAACCCTTTCAATAATTAAGTAGGAGATGGTATCGAGCGGGCTTAGAATAACAAGTAATATTGTAAAATCATGCTAGAGGA

>Seq_936
GATACCCTTCTATTTTAAGCCGTAAACATTGTTAGGGGACTACAAGCACATGCTTCAAACCCAAAGACCTTGGCGGTATCTTAACCTCCTAGAGGA

>Seq_937
ATTAGATACCCCTGACACACATGACGACTTCCGCGCCAAGCAGCGCCGAAAGCTGGCCATTCAGAGCAAGCGGGACTCTAATCTAGAGGAGCCT

>Seq_938
GATACCCTCATCAGGTTGATCCATTGAATTTATGTTTGAGCTTTAAATTGTTACTTAGTGAACTTCAAATGCACATGGATTGTTCTTGATGGGAGGAGTGTTGATTATATTTGTTCCATTTGAATGTACACTAGAGGA

>Seq_939
ACTGGGATTAGATACCCCCGAATTCAATGAAAATGCAGCACCAAAAGCGGCAGAGATTATTTCTGATGTTTCTAATGAAGCCCTAGAGGAGCCTGTTCTA

>Seq_940
GATACCCCCTAGACCCAAAGTACGTGGCGAGTTGGCGCTACTATAAGTTGCGCGAGCTCGTATCGCTGCTCAGCAAGCTGGGCGCGATCGGCGAGCAGATGACGCAGCCTTCCGTAGCATTTAGCACTAGAGGA

>Seq_941
GATACCCCAACGTCGAATATTTGCTCTTTTGACAAGGTAAAATAGAAAAGTTAGCAAACCCGAATTTAAGTCGCATTGCGCTGTTATGTGGAACTAACTCGTTACTAGAGGA

>Seq_942
GATACCCCCACTGGTGTGTTCCACTAATCTGGCGATAATAGGAAGCATAGTTTGATGAGCTATAGCGCCAAGAACCACCAGTATCAAAGTAAGCATTTGCTAAGATACGGGCATCGGAGCCACTAGAGGA

>Seq_943
GATACCCCGGTCAGAGGTGCCGGCGGTGGGTGCAGTCTGAAGGCGTCGCTGCGCTGCCCATTGTAGCACATTGGGGGAGTACAACGGTAGCTACACTGGCACGTACTAGAGGA

>Seq_944
GATACCCTCAAAAAGGGAGACTGCCTTTTCATTCCAGCTTGGTGGTGGGTTCAGAGCAAGACTGTCAACGCAACATCTGAGGAAGACCATGAGAACCGCCAACTGATCCAGGTTGAAGGACGTGGTCCACCAAAGAGTGGCTTCAGACAGCTAGAGGA

>Seq_945
GATACCCCACTATGCTTAGCCCTAAACCTCAACAGTTAAATCAACAAAAGTGCTCGCCAGAACACTACGAGCCACAGCTTAAAACTCAAAGGACCTGGCGGAGCTTCATATCCCTCTAGAGGA

>Seq_946
GATACCCCTGCACCATCTGTTTGTATGAACTGTCCGTTAGTGCCATCAGAGGTAGGATAAGTAACACCGCCTATTGTTACTGTTCCTGTGAAGGTAGGACTAGCTAGAGGA

>Seq_947
GATACCCTCAAAAACAGCCATGCAATCGGGCAGGGGAAAGCTCAAAAAATGGGTTCTTGAATTTGAAACAAAAGATCCATCTATCAACCCATTAATGGGCTGGGAAACATCAACAGATACTCTAGAGGA

>Seq_948
GATACCCTAACCATAACCCTAACCGGATGTTGGGGAACCTGCGTTTGGTGTAGCGAGCCAGGTGTTTACCCAGAATCCGACGCTCCTGGGTTCGAATCCTAGAGGA

>Seq_949
GATACCCCAACCACTTGCGGTTGTATTTTCTGATACATGTAATAAGTTTACAGGATTATCAGTTCCAATTCCAACTCTATTATTTGTAGCATCAACAACTAAAGTAGATGTATCAAAAACAGCGTTACCAGTAAATGTCGGACTTGCTAGAGGA

>Seq_950
GATACCCTTGGTAATTCTATTGTAACAGAACAAAACTCTGGAATAGGAATAGGGGGCGGAGTACAAAGCGGATTTAAATTAGATATTAATGGAACATCTGTAACTAGAGGA

>Seq_951
GATACCCCTTAAGAGTATAAGCAGAATTGTATCATCTGTTTGCTTGCTGGTTGTCATAGCTCAGTGGCAGAGCACTTGTGTGTTAAGCAGGTCTCGGTTCGATCCTGGTGGCAGCCAAATAGTTTCTTAAGTCTGTATTTTTTCTAGAGGA

>Seq_952
ACTAGGATTAGATACCCTTAACTACCCGATTATAAGGCTTGTAATAATTAACGATAGAATTCAACATAAAATTTTACCTGCCCTAGAGGAGCCTGTTCTA

>Seq_953
GATACCCTTCCATTTGCTAATGTTGATACACCATCAGTAGTAATATTAGATAATATATTATTTGCTTTTAATGTTTCAATCTGTTGAATGATATAATTTGTATCAGGTGGTATTAATGGTGCTAGAGGA

>Seq_954
GATACCCCCGCATGTACAACAAAAAATCTGGTACTCCCCCCGTGAATCGAACACGGTACCAAGAAATTATGAGTTTCCTGCTCTGACCGATGAGCTAGAGGA

>Seq_955
GATACCCCATTATTCTCTTTTTTAATTTTTCTTTACCTGGGTATTAAAAGTTTCCTTAAAACCCTAAAGACTTGGCGGTTCTTTATTCTTACTAGAGGA

>Seq_956
GATACCCCACTGGTTTTCTACATTATTTGGTTGGTATGTGCTTGCAAGTTTATTGGTAACTGCTTTAACTGTAATTGCATTTGTAACAATATATTTACGTTCTAGAGGA

>Seq_957
GATACCCCCAGTGGACAGCGACCATTACAACTCCCCACCACCCTTCGGCGCCTCTTCGGGAGCTGCCTCATGGGCGTCGTGGGACCCATCGTCGAACCCCTGCTTTCCTCGCACCAGTCTGCCACTAGAGGA

>Seq_958
GATACCCCACTTACTCCAAAAAATCACCACTACAACCCAAAACAACCCCCCCGACAATTAAATATCAAAATATACTCCTAAAATTTGCTTACATGGAAAGAAGCTTGCTAGAATCACTGGAAACCTAGAGGA

>Seq_959
GATACCCTAGTTGAGCGAAAAGAACATTCAAAGATTGCATGAAATGTAAACGCGTGTTCAAATGAGAGTTTAGAAGTTCGGATTTATTAGAACTCTAGAGGA

>Seq_960
GATACCCTCATCATGTTGATCAATTGAATTTATGTTTGAGATTTGAATTGTTGCTAAGCGAACTTCGAACGCACATGGATTGTTCTCAATGTGAGGAGAGTTTATTATGTTGGTTTTGTTTGTATGTGCCCTAGAGGA

>Seq_961
GATACCCTGTTCGGGGCCATCGTGTAGTCATTGTTGATGAGGCACACATGCTCACCCGCAATGGCTGGAATGCCTTTTTGAAAACACTAGAGGA

>Seq_962
GATACCCCCGCTCCCTGTCTCGTCGCCCACGAGTTCGAACAGCTTGACGAACTCCACCCACGATACCTGCCCGCTCTGGTGCCTAGAGGA

>Seq_963
GATACCCCCGTGCCGAAGTGCGCTACCTGCCTGAATCGCTGATCGCAGATGTACCTAAAATTATCGTAGGCCTTCAGGTTGGTCAGTCCTACAAGGATATACCCGTACCAGCACAGCCTATTATCCGCAAAGGTCCTAGAGGA

>Seq_964
GATACCCCCCCGCCTACACCTGAAGATATTAGGGGAACTAGGGGACCTGGTTCAGGATATCAAGCAGGAGGATCTTACCCTACACCAGAACAGATCAGAGGAACTAGAGGA

>Seq_965
ATTAGATACCCTCTGCCTTGCATGCAAGGCAGAGCATGGGCAAGCCTACGGGGAAAGCCTTTTCAAGCTCGAAAAGCCTACGCTAGAGGAGCCT

>Seq_966
GATTAGATACCCCAGTATGACAAATAGTTTGTTCTGGCATAAGAAGAGCCAACCATTGCTATGGAGGTGATTCCAAATATTGCTAGAGGAGCCTG

>Seq_967
GATACCCCTTGTGTAGCTTGTGTACTCCCCGGACGGAACATGGCTCCGGATAGGTTAGTATCTGTATAAGCAGGTTTTACTTGAGGATTTTGCATCAAGTATCCTAGAGGA

>Seq_968
GATACCCCCCGAGCGATATATCCACCGCAAAGTTTCCCATGGAGATAAGGTTGAGTTCTTCCCCCTTCCAACCTGCATCAACAGTCTGGTCCTGTCTAGAGGA

>Seq_969
GATACCCCAATCGCAGGAGTAGACTACCCAGACTACCAAGAAATTCGAGACTTCATCACAGACGCAGTTTCAGACCTTCCAAAGATGGAAGACCTAGAGGAACGAGTGAAGTCAATGCTCACCATTGACGAGGTTAAGCGTGGACTAGAGGA

>Seq_970
GATACCCCTAGGCAGACTGGTATACCCCCCAGACCGACTATTATACGGCCGACTATTATACTCCCCAGACCGACTACTATACAATACCCTAGAGGA

>Seq_971
GATACCCTAAATCAATGCATCTACGTAAAGATGAGGAAGATGGACTGGATGAGGCTCTAGCCTTGTATAAGGCCCCAATAGATTTTACTGATAATTATGAGCTAGAGGA

>Seq_972
GATACCCCACTATGCTTAGCCCTAAACATTGGCAGCACACCACATATGCTGCCCGCCTGGGAAGTAAGAGCACCAGCTTGAAACCCAAAGGACTTGGCCGTGCTTTAGATCCCCCTAGAGGA

>Seq_973
GATACCCTACTTAGTCAGACAGAAGTAACCAACCTTGAGTTGTTCAGCAACCCACAGACACCTCTTCAATTCCTACTTCAAGTTTTACTCAAAGCTTATCTACAATTCTGGGTTTCATCTTCATCAACTAGAGGA

>Seq_974
GATACCCCGCGGCGGCCCCGACGACTGAGTCAAAAAGTGAGACCTCCGGCAGCCCGAGTCCGGTTGCGGCAACGAGTAAGCCGAGCTAGAGGA

>Seq_975
GATACCCCCATAGTTTGATCCTTTTGTTGGGTCTTCTATTACAATAGCCATTATAAATTTTGGGTTTGAGATTGGGGCAATACCGACAAACGAAGCGTTATATTTTCTGTCTCCAGGCGCACCATAACCTTTACCTTCAATAAATTGTCTAGAGGA

>Seq_976
GATACCCTAATTCTAGTAAAGCTAGTGGATCTAAGAAACAAGGCGCGAACGATAGACTTGACGGATCTTTAGGAATGAGAGATGGCAAAGAATCTACAAAGACTCAAAGCTATAAAGATAGAAGAGACGAATCTAGAGGA

>Seq_977
GATACCCCGATAGGAGTGAAGGAAAAAACCCACACAGGATACATCAGCATGAGACGAGAGGAGGGGAAGAAGCCACCTAACCCATTGTCAATGTGTGAATTCAGCCTAAGTATGTTACCCCACCTAGAGGA

>Seq_978
AGGATTAGATACCCTGTTTTAGGTGGAACTCTTCAAAGAAGAGCTGGAACAGCAAGACATGATGCTGTAGCTTGGGGTTATGCTAGAGGAGCCTGTT

>Seq_979
GATACCCCGTAGCTACAGAAGAACAAAGAAACGCTCTTTTCGGTAAACTAAGAGCAAGTGCGGGGGGGGTAGGTCAACTTACCCCTAGAGGA

>Seq_980
ACCACCGAGATCTACACGCGTAAGATCGTCGGCAGCGTCAGATGTGTATAAAGACAGACTGGGATTAGATACCCCACGAGACCTAGAGGAGCCTGTTCTACTTCTCTTATACACATCTCCGAGCCCACGAGACGGACTCCTATCTCGTATGCCGTCT

>Seq_981
GGGATTAGATACCCCGTATTGGGTGGAACTTTACAAAGAAGAGCTGGTACCGCAAGACATGATGCTGTGGCTTGGGGATATGCTAGAGGAGCCTGTT

>Seq_982
GATACCCCGGCAGTGTTCAGAGGTATTGACGGCACAGAGTATGCTTCCGCTACAGTTACCTTTGTTAATAGTACCCAGATCACGATTACCAACGCTACAAACCTTCCTGTGGCTAGAGGA

>Seq_983
GATACCCCTTTGCGTCCACCCACGAGGACACTCAAATGGAAGCCCGTCCACATACGTCCAAAATCTTCACATATCATGGCAGCTAGAGGA

>Seq_984
GATACCCCAGTAATTGCTTGAGATTTTGTTTGGCTGTTAGCTACGTTACCTAACAAGCCATTGGCTGTGTCGCTAGTAAGCGCTCTGGATAAAGTTTGACTAGAGGA

>Seq_985
GATACCCCAACACCCTCTTCTGTTGCCTTCTTTTTTAGAACAAATGATAACAAACTCGATATTAGGATTGTGACTAGTAAGGCACTAAGGCTAGAGGA

>Seq_986
GATACCCTGGGCGATGCCGCGGAGCTCTCCGGCGCCGTGCAGCTCGAGCAGGGGGCGCGGCGGGTTTTTGCCGGGGCTGCCCATTACGATGCGGTGGCTCGGCGCCTCGCGTTGGAAGAAGGGGTGAGCCTAGAGGA

>Seq_987
AGGATTAGATACCCTGTTTTAGGTGGAACTTTACAAAGAAGAGCCGGTACAGCAAGACATGACGCTGTTGCCTGGGGTTATGCTAGAGGAGCCTGTT

>Seq_988
GATACCCTCGAGCTTAAAAAATGATACATTGATAAAAGCAGCCATTGCCCAGATTAATCTTACCGAACAAACATTATCAGTAGGTAACCTAGAGGA

>Seq_989
GATACCCCGCCTGATCGGGTGATCGAGGCCATGCTCTAGATATATCCGGCTTGCGGAACTTGGCTTGTGGAGCTGGGCTTGCGGAACTTGGCTTACTGATATTTGGTGACTTAGCCCACAATTCGGCTAGAGGA

>Seq_990
GATACCCTTGTATTCGATTTAAATAGAGACGGAAAATTAGACACCACAGATGGTTCTCAAACTGGAAACGGCAAAATTGATGGAGACACAGTTCTATTTGACATCGATCCTTCTAGAGGA

>Seq_991
GATACCCCCTTTAATTCAGATGAAGACAAAATCGTATACCGGGTCACTGCCGCAAATGTCGCGGGCAGTGCTTCTGCTGACATTGAACTTCGTGTCATGGATCCTCCTGCCGAACTTAGCTATGCGCAAGGCGCTAGAGGA

>Seq_992
GATACCCTCATCAGGTTGATCCATTGAATTTATGTTTGACCTTTGAATTGTTACTAAGTGAACTTCGAACGCACATGGATTGTTCTCAATGGTAGGAGAGTTGATTATGTTGGTTCCATTTGAATGTACACTAGAGGA

>Seq_993
GATACCCTAGGGGTAGAGACAGAGAAAGAGATAGAGAGAGAGCAAGAGGCAGTGGCAGGGACGGGGAAATACGTAGAGACAGAGACAGAGATGGTGCAGACAGGAAGAGATCTAGAGGA

>Seq_994
GATACCCTAGACTGCCAAGATAAACACCGGAAAGGCAAAAGAACAGTAAAGCATGTTTGTCTAATAATAGCTTGAGGCTCAACAAAACAGGCTCAAGAACCAGAACTTGCTACATGGTGACGAACAGCATGACACTAGAGGA

>Seq_995
GATACCCTAGTAGTCCTTACTGTAAATTATGAGTATAAGATCGCCATGAATTTAGGGTGGTCGACAAAAACTTAAGATAATTCTGCCTGAAGAGTACGATCGCAAGATTAAAATTCAAAAAATTTGGCGGTTCACTAATCCAACTAGAGGA

>Seq_996
GATACCCCTGACGAATATATTTGTCTTGAAAGCCTAACGGAACGTGCCCAACTGACGGTTTGCCTACTCCAGCATTTAGCCCTTGGCGGACTAGAGGA

>Seq_997
GATACCCCCTTTTGGCCAAATTTCTTCTTAGAGGTTCTGTGGGGGTTTTGGGGGTTCTTTACCCTATTTTTGGTGCTGTAAAATCTCACCCTAGAGGA

>Seq_998
GATACCCTAACCCTAACTCTGATGAGGGTGGAGCTAGAGGAGCCATTGGCAGCCCTAACCCTATCCCTATCCCTAACCCTAACCCTAACTCTGATGAGGGTGGAGCTAGAGGA

>Seq_999
GATACCCTAAAAGAACATCCAGGAAAATCGTTGCTGTTTCAATACACTCCAGGGCAACTCGTTGGAGCTAATTATCACATTACAGAAGTAAAACACATCACCGTAGAATCTGTAGATTGCGGCGCTAGAGGA

>Seq_1000
GATACCCCAACATGATCAAGATGACTGACTTGCACGACGTGATGAAGACAGAGTACATGAGCCCACCGTTGGAGATCTCAGATTGCTCGACCATGGCCGACGACGAGCTAGAGGA

>Seq_1001
GATACCCCCGAGCAGAAGGGTAGTGCTCAAACAGGGATTAGGGAATATATTGGTGTGGATATGGATCAGGTTTGATGGCCCTCAAGTCCAAAACTCAGAATGAAGTTTTCAGGTATGAGCCTAGAGGA

>Seq_1002
GATACCCCATATGAATAGTTTTTCTCTGCTGCACCTTGGTTGTACGTTTTGGCAGCTTTTGATGGGGTCGGCGTACTCTAGTTGGCGTATGAGTTGCTAGAGGA

>Seq_1003
GGATTAGATACCCCAGGATGGAATCCCTCCGACGCGAAACCATTCGGTAGCATGAACACTGGATGCTTTCGGCCTGTCTCTGCTAGAGGAGCCTGT

>Seq_1004
GATACCCCAGCTCTTCCACAGCTCCGCCAAGCCCACCTGAAGGGCGAAAATGGCCGGTTGAGCGATGTTCGTGCGATTGATCTGCGAGTCGGCTTCGGATCGGGTCATTTCCTCGATCAACGACCACCCGGCGAGGGGCTAGAGGA

>Seq_1005
GATACCCTCCATTTGCCATCTTCCATATTCCCCCTGTACATTAAAAGTTCATTACCTATAGCTTGTATGTTTGGTAATGAGAAAGGTAAATCAAAACTAGAGGA

>Seq_1006
GATACCCCCCCCTGTGTTTCTTCTACGCTTGCTTCCCCTCATCGCCCAGGGGCCAGCGTTGGTGCGTTCGACTCGTCTCGTCGCGTACTGTTTAGATCCCAGTCCGGTAGCGTCCGGTAATCGATCTAGAGGA

>Seq_1007
AGATACCCCGCCTCCACCGCCACCGGCATTTGTGGAAACAACGATAGTATTGTCTCCACTGCTAACAGAAACACTGTTTGTGCTAGAGGAG

>Seq_1008
GATACCCTAGTTGAGCGAAAGGAACATTCAAACGATTGCATGAAATGTAAACGCGTGTTCAAATGAGAGTTTTGAAGTTCGGATTCATGCATTAGAACTAGAGGA

>Seq_1009
GATACCCTCGAGGTCCCTTGACCGGGGGTTAGGTCCTTAGCTCCCATTTTGCCTTAACAATGCACGCCACTATATTTTCATAATATTCTCCTAAAATAAGGTATTTTAGCCCCTAGAGGA

>Seq_1010
GATACCCCGGCAGGGAGTTTCTAGATTTGTGTCTAGAAGAGTTCCTAGGGAGGCGTATGGAGGAGTTCCTACGGTAGTCTCCAAGGGAATCCCTAGAGGA

>Seq_1011
TGGGATTAGATACCCCCATTAACCTTATTTTCAATGATTTTGTTCTGAAGTATTGTTGAATTACCCCACACCAAAATATCACCTAGAGGAGCCTGTTC

>Seq_1012
GATACCCCGCCGGCCGTGAGCAGTATGATCTTGGACGTAGCCGTCAACGAGGTGGCAAGGACACCCGCTGGCATTGTGTGGGCGCTCCTGTGACACAGTCGCCGTGCGCCACAGTCTGCCTAGAGGA

>Seq_1013
TAGATACCCTGGCCTGCACGATTTGATCCCGGCAAGACAAGCTGACCAATCGACACCCGATCTGTACCCTTGAACAATGTGTCTAGAGGAGC

>Seq_1014
GATACCCTGCGCGCATTAAGGATTACTACAGTACGTCGACAATAATATCTGCGTGCTGTACCCGTACTCGCACTGTACGAGTAGTGTCATCGCAGCGGCCGCAGGCCGCAGCTCGTATGCCGGCTAGAGGA

>Seq_1015
GATACCCTGGTAAGCGTATCTATGAACTTGCTGTACCTCTAAAAGCTAATATTAGTAAAATAAATAAGATGCACTCTGAAGGATGGCACATCACCTACTGGACCGCTAGAGGA

>Seq_1016
GATACCCCAAGGATATCAGCATTGCGCTGATGTACGTCTCCGTTGATCACTTCATTCGTGAAGTCATCATTGTTAAGATAGTGGCAGAGTGCTCGCATCTGGTTACTAGAGGA

>Seq_1017
TTAGATACCCTGGGATGGACAGCATTGGCACATGCATGTGCAAGATCACACCTTGGTGTAGATGTGGTGAAGATATTGCTTGCTAGAGGAGCC

>Seq_1018
ACTGGGATTAGATACCCCATTGCATGTGTCAATACGTAGGACTGCGATACGGTTCCTGTTGGACACCCTGTCAGCTACCAACCTAGAGGAGCCTGTTCTA

>Seq_1019
GATACCCCCACAGCAAAGGCTGCATTCGTACGAGTAGAAAAGAAATCGTTGTACCCAGATAGGAAACATACAAAACATGTTACTAGAGGA

>Seq_1020
GATACCCCTAAAGTTTTAAAAGCTTATGCCGATAAATATGGGATTACAAATCCTAACTGGCATTTAATGACAGGAGATGAAGACACCATTTATAAATTAGCTAACGAAGGTTTTTATTTATACACGGCTAGAGGA

>Seq_1021
GATACCCCAGAGGGAGGCAGAGGCAGGCAGAGGGAGCCAGGGGGAGCCAGAGGCAGCCAGAGGGAGCCAAAGGGGGCCAGAGGGAGCCAGAGGGAGCTAGAGGA

>Seq_1022
GATACCCCGACGTTGGGACCACCCTAGCGGCAGGCCAAGCTGGCGCGGCGCGTGCGCGAGCTGGAGGAGGAGCTGGAGGAGATGCAGATGCGACTAGAGGA

>Seq_1023
GATACCCCACTATGCTCAGCCCTAAACATTGGTAGCGCATCACAGCCGCTACCCGCCTGGGTACTACGAGCACCAGCTTAAAACCCAAAGGACTTGGCGGTGCTTTAGACCCCCCTAGAGGA

>Seq_1024
GATACCCTGGTTGGTTACGGTCTGGGCGGGCAGAAACACAAGATGGCGGCAGCACTGGAGAGAGAGCAGAGCACCCAGTGGGACCCGGTGAACCTAGAGGA

>Seq_1025
GATACCCCACTGGTTTTCTACATTATTTGGTTGGTATGTGCTTGCAAGTTTATTGGTAACTGCTTTAACTGTAATCGCATTTGTAACAATATATTTACGTTCTAGAGGA

>Seq_1026
GATACCCTCCTCTACTAGGATTCGACAACTCCTTAGCGATATCGACCTCTCTTCGCCCTCTCTCTCTCTCTCGCCCCTCTAGACTCCACACAAACCGCCACGCGGCTGTGCTAGAGGA

>Seq_1027
GATACCCTTTGCCCAGCGGGATATCTGGCTGCGTAACCCCGAAAGCCTGCAGGGCGCGCGGCCTGCGACCGCGCCGTCCAATGACCTAGAGGA

>Seq_1028
GATACCCCCAACAATTCGGGTAGAAGCCGAGTACTCTAATCCATTGAGTTACAGCCGCATATACTTATTTGGTACTCCCCCCGTGAATCGAACACGGTACCAAGAAATTATGAGTTTCCTGCTCTGACCGATGAGCTAGAGGA

>Seq_1029
TAGATACCCCGACAGTGATGACCTTGAACCTCAAGGTGACGTGTTGTTGTTTCCCAAGTTTAGACTAGTTCGAAATGAGACCCTAGAGGAGC

>Seq_1030
GATACCCTTTGTACGACTTAACCTCGAGTAGTTTCAATAATAGTATTAGCAATTATTTTCTTACAAATACGGATCGGCAAATTGGGGAAAGTATTTTTACAGACAACTTTGGCATCATTGAAATAGAGTGGCTAGAGGA

>Seq_1031
GATACCCCCTTCCTGAATTTTGTGAGGGTTTGTGTATTGGAAACAACATAATCGTCCGGGTATCCAATGAGGAGAAGGGAGACAATCCCAATGAAGACTATTTCGTTGCAAAAATAGAAGAGAAAGCAATGAAGCTAGAGGA

>Seq_1032
ACCACCGAGATCTACACGCGTAAGATCGTCGGCAGCGTCAGATGTGTATAAAGACAGACTGGGATTAGATACCCCACGAGACCTAGAGGAGCCTGTTCTACTGTTCTTATACACATCTCCGAGCCCACGAGACGGACTCCTATCTCGTATGCCGTCT

>Seq_1033
ACCACCGAGATCTACACAAGGAGTATCGTCGGCAGCGTCAGATGGTATAAGAGACAGACTGGGATTAGATACCCCACGAGACCTAGAGGAGCCTGTTCTACTTCTCTTATACACATCTCCGAGCCCACGAGACTAGGCATGATCTCGTATGCCGTCT

>Seq_1034
GATACCCCTGGCAATAAAACATTGTGGAAGAGATTTACAGATGCAATTAAAGACTTCTTATCTACTCTAGGTATAGACGTTAAGAAAGGAAGTTTACTAGAGGA

>Seq_1035
GATACCCTCTATAGTTATTCGACAGATACACTTGTGACTACAGACCACACAATGAAACCTGCTATTGACTCAACGTTATAACTTTCTGGGACAGATTGCAAAAGGTCTAGAGGA

>Seq_1036
GATACCCTCCAAGCCCTGACCCGAAACCATTTGAGAGCTGAAATCAAATCCTCTCTCGGTCTAGATAAGGAGACTAAATGACAAGCACTACCCCCAAATGCTACCAATGTAACTCGTATCACTTCCTAGAGGA

>Seq_1037
GATACCCTGCTTACCTGAAAAAAGAGCCAGACAATATCGTTATAGTCAATAACCCGACGGATCTACCTGAGCCTAACTACTATGATAGGCTAGAGGA

>Seq_1038
GATACCCTACAGTAGGTAATTTAATGGATAAATTAGAACCAATGGGTGTTCATTTATGTTTTGGAGAAACATCTGAATTAACAGGTGCTGAGCAAGTTTGTGCTACTAGAGGA

>Seq_1039
TTAGATACCCTCCCAAGACTTTCAGCAAATCGTTTGCGTGGCCACGTATTTGTCAAGAGTGATCTTACACCCTCGTCGCGGGCTAGAGGAGCC

>Seq_1040
GATACCCCCAAGAGAAGATGCTCTGTTCTTGGGACTTCTTCCGTCCCTGAACTATTTGAGCACTCTTAGATACTATACCACAAGACTACATCATTTCCACCACTAGAGGA

>Seq_1041
GATACCCTGGGGTGGACAGTGTGGAAATCAATCGCGAGAATAATGACGCCGGAAATCGAAATTGCTTGATGAGGATGCGATTTGACCATGAAACCTCATGAAAAGGGGGTTTGAGCCCCTGCTGCTAGAGGA

>Seq_1042
GATACCCCTACTGTTGGTAATTTAATGGATAAACTAGAGCCATTAGGTGTACATTTATGTTTTGGTGAAACATCTGAATTAACTGGCGCTGAACAAGTTTGTACCACTAGAGGA

>Seq_1043
GATACCCCTTGTTGCTGCACAAGCGCAGGCTTTGGAGTTGCGACCTCTTCAGGAAAAATCAGCTGCACTGTCCCGGTGATTTTTGCCCCTGACGCCGCAGAAGCTAGAGGA

>Seq_1044
GATACCCTTACCTGGGGCGCAGGATTGGCCGGTGGATTTCAACTTGCATTCGAGCTGAATGGTTGTTGTGTGGTGGTAGATGTTGAGGACATAATCCTCATACAATTCCACTCCCCAACCATCTCCACCGGAACTTGCCGCAAAAGTGCTAGAGGA

>Seq_1045
GATACCCCCACAGAACTGCGACCATGCCTTGTCAACCATAGCTGGACCGGTTGAGCATGTGCACTTCCCTCCTGTCAAGGCCTGGCACAGCGCGTCATGCACTTCCTGCCCATCCATCGCGGCCTAGAGGA

>Seq_1046
GATACCCTCATCAGGTTGATCCATTGAATTTATGTTTGATCTTTAAATTGTTACTAAGTGAACTTCGAACGCACATGGATTGTTCCCAATTAGAGGAGAGTTGATTATGTTGGTTCCATTTGAATGTACACTAGAGGA

>Seq_1047
GATACCCTTAAACGTCCGGATTTAACACAACACAAAATGGCATGTTTATGCATTACAGCTTCAACAATATCCAATATCATTGCAAATCCTTTCAGGAATACCTAGAGGA

>Seq_1048
GATACCCTAGTTGAGCGAAAAGAACATTCAAACGATAGCATGAAATTAATGTAAACGCGTGTTCAAATGAGAGTTTAGAAGTTCGGATCCCCATTAGATCTCTAGAGGA

>Seq_1049
GATACCCCACTACTACCAACAAAGACACCAAAACCAACCCCGGACTGCAACAACAAAAGAAAAAACACACATCTTACGCAGGAAGAAAAGGACGCGTTAGAAGAGTTTGATATCGCAGAGACAGTTCTCGGGAAGCTAGAACAGAGGGAGCTAGAGGA

>Seq_1050
GATACCCCGTGCCATTTTTTATCAATGGTAATGGATGTTGGGAAAGAGGGTCGTTCATGAGTAATGTGCAGGTGGAAGATGAAGACCGGTTGAAGTTCCATACCTTGCGGACACATGCTAGAGGA

>Seq_1051
GATACCCTCATCAGGTTGATTCATTGAATTTATGTTTGAGCTTTAAATTGTTACTAAGTGAACTTCGAACGCACATGGATTGTTATCAATGGGAGGAGAGTTGATTATGTTGGTTCCATTTGAATGTACGCTAGAGGA

>Seq_1052
GATACCCTTTGTTCAGCAAGAGTTAGGCGAAGCCGATATCAAGATATGCAATGGCTTTATCTGTGATGGCGAATTTGTGTTCGATGTGCGCGTGGATGACCTAGAGGA

>Seq_1053
GATACCCCAATGAGGAATTGATCGCCATTTTAGGAATATTAATTGTTCCGTTGGTAAAATCAACATGATTCCTTAATGAATCAAACTTTACCTTATTGACATTTTTATCGACAAAATATTCCTGCATCTCAACTAGAGGA

>Seq_1054
GATACCCTAGGGATTTCTTCTCACGGGTTAATCCCAAGGCCGTTACCACAACCTCATCCAATGTATTTTGGGTAAGTACCACGTAAATTTCATTGCTAGAGGA

>Seq_1055
GATACCCCCAAGAGCAGAGCACGGATGCGCGTTGGTTCGCCTCGGCGTATGCCAGAGACTGAACAAGGTCGAGGTCGCGGGGGGCTACAGAGGTCGCAGTAGATGTCATGGTGTGGGTCCGGGGCTAGAGGA

>Seq_1056
GATACCCCGCGCCAAAAAGGTAAAAGTTATTTAAAGTTAGCGGGCATTGAGTTTGATTTTAGGGCATTTGTAAACGCCCAGGCCTATTACGACAGTGCCGTTTCGGTTTTGCCCCCAGAATACCCCGGTCTCGATACGCTAGAGGA

>Seq_1057
GATACCCCTTTCTCCATCGGATGGTGGGCGGTTTGTTCTGACGACAAATGGGTGGATGCTTTATCAGGTCGAAGAGTTCTCATCCCTAGAGGA

>Seq_1058
GATACCCTGTGGATTCCCTTCAGATTCTTTGTAGATTCCTTCTAAACTCTCTCTGGATTCGTTTTAAATTATTTTTGGATTTCCTTTGAACACAGCACTAGAGGA

>Seq_1059
GATACCCTCCCGACGTGCTGGCGGGCGTAAATTCCAGCGGCGCGGTGCAGGGCTACAAGAGAGCCAATGGACCAGGCGTGGCTCACAGCGGGCTGTGGCTGCACTCGGAGTATCTGTCCCAGGTATCTAGAGGA

>Seq_1060
GATACCCCGGAAGCAGCCGGAGCCGATCTGCTTGTCATTCGGGCCTCAGTTGTCGAGGTCGGGACTGATGGCGACGCGATGGAGGAGACGTTCCTCGTCAGTTTGGCTCTTGGCACGAGCCGTCCCGATGTCGCCGGGGGGTGCGATCCGCTAGAGGA

>Seq_1061
GATACCCCACTATGCATAGCCCTAAACCTTGATAGAATTTTACACCCCCTATCCGCCAGGATACTACGAGCCCCAGCTTAAAATCCAAAGGACCTGGCGGTGCTTTAGACCCACCTAGAGGA

>Seq_1062
AGGATTAGATACCCTTTTGTCAGGCAGTCGAAACAAGGTTCTCGCTTTCCAAGCTCTGTGCAACAGCCTCCCTAGCGCGAACCTAGAGGAGCCTGTT

>Seq_1063
GATACCCTCCTCCCCACCATCACCGTCATGATGTGTATCATCTTGCGGCTGGCCCATGGCAGTCATGCTCGCAAGCCCCGCCACGCCGCCGGACTGCAGTGAATCCCTCGAATCGCTCATCCTTCCCCCTCCTAGAGGA

>Seq_1064
GATACCCCATATCATACTGGCTGATGGGCCTCAGGCCCTTGACTCACAAATGGGGGAGTGATAGACAGCATTTGCCCCGGGCCTCCCCCAGGAGCCCCTAGAGGA

>Seq_1065
ACTAGGATTAGATACCCTTTGGCAAAATGTGAAACCAGGAAATTTAGTGATGGCGAAATGCAGGTAATTATCAATGAGTCTGCTAGAGGAGCCTGTTCTA

>Seq_1066
GATACCCCCTGGTTTTCTACATTATTTGGTTGGTATGTGCTTGCAAGTTTATTGGTAACTGCTTTAACTGTAATCGCATTTGTAACAATATATTTACGTTCTAGAGGA

>Seq_1067
GATACCCCACGAGAAGGTTGCTGAGTTTATTGTTGCATTCAACGGCTCTCTTGATCCACGCCTGTGGGTTAAACTTATTGATGAAGAGCTAGAGGA

>Seq_1068
GATACCCCCACCTCTCCCCCTCCTGAGGCACCTCTCTCGACCCCATCGCAAAGCACGCCACACATACACTTCTTCGTGACACAGATGGACTAGAGGA

>Seq_1069
GATACCCTCAAAGTATTAATGCCTGCTTCTTTCATTAAAGCAAGGTCTTGGTCAATTGTGTCGAAGCTTCTATGTTTTGAGCCTAGAGGA

>Seq_1070
GATACCCCCGAGGCGATGCAATTTCAGGCCGCGCAGAATGCGTTCCGTCCGCTTTTGAAAATCAAACTGGGCACGCCTGATGATATGGCCCGACTAGAGGA

>Seq_1071
GATACCCCCAGATAACTTAGAAAACCCACCTAATAACCCCCAGATAAATCTCAGATAATTCAGATAATGCTAAAAAAACACTGCGCAGGAGGAGGCGCGGGGTACGGACTTCACGGCCCTGCAGAACCTGTTCCAGCCGCTAGAGGA

>Seq_1072
GATACCCCCCACCAAAACCAAGATGTACACGCTCTGCCTCAAACGCATGGTGAGCTAGCTCGTATTCATCTAGTCGAACACTACAAATTTCACACATCGCCGATAACACACTTACAACTAAGCTAGAGGA

>Seq_1073
GATACCCCCAAAGCGCTGGTCAATTGCCGCGATGGATATTCATGCCCGACCGAGCTTGAAGAAAGCGAACTGGAGCGTGCGCGCCGATGAACGTCAAACTTTTGCGGAGAGTTCAGAAGCATATCCTAGAGGA

>Seq_1074
GATACCCCACAGCATCGAGCTCCCGGCTTCCCTCAGAACGGCGGCCACCGCAAGCCGTTTCGCAACAAGGTGACCATCGCTGCTCGAGTCAACGCCGCCGCTGCGGCCGGAGAGGAGATGCTCACGATCCTAGAGGA

>Seq_1075
GATACCCTCATCAGGTTGATCCATTGAATTTATGTTTGAGCTTTGAATTGTTGCTAAGTGAACTTTGAACTCACATGGATTGCTCTAAATGGGAGGAGAGTTGATTATGTTGGTTCCATTTGTATGTACACTAGAGGA

>Seq_1076
GATACCCCCAACTTTTCGATTAGAAGTCGAAATTTCTATCCAGTTGAAGTACATCGGCATTTGAAAGTTTGGTACTCCTCCCCAGATTCGAACTGGGAAATTTACGGTTCTTAGCCGTTTGCCTAAACCGTTCGGCTAGAGGA

>Seq_1077
CTGGGATTAGATACCCCAGGAGCGGAAGATTCTGTCCAGTGACGAAGAGACTTACCGTAGATTGGCTTTGGAGTCACGTTACCTAGAGGAGCCTGTTCT

>Seq_1078
GATACCCCTTGGTTATTCGTCCCTCCTACACCATGGGTGGTTTGGGTTCCGGATTCGCCCACGATGAGGCCGAGCTTATTCGGATGGTGAGCGATGGACTCCACCAGAGCCCCACTACAGAGGTACTCCTAGAGGA

>Seq_1079
GATACCCCCTCTTCTCATACTCTCCAACCAAATCAAGTCACAAGCAGTACCAAAGTACAAGCGATTTCTCTATCAAAAGATAGACTTTAAAGAGCGACTCTTCGGGGTAATTGGGGCTAGAGGA

>Seq_1080
ATTAGATACCCTTCCTCGCTGATGGCAGCTATGGCAAATTCCGCTTGCAGAGGGTGTCCAATTTTACGAGCGAACACAAGATCTAGAGGAGCCT

>Seq_1081
GATACCCCCCAATACGCTTAGCCCTAAAATCCAATAGTTAAATCAACAGAACTATTCACCAGAACACTACAAGCAATAGCTTAAAACTCAAAGGACTTGGCGGTGCTTTATATCCCTCTAGAGGA

>Seq_1082
GATACCCCAATACCCAACCAGCTTTAAATCTTATAAAGAATTTGATTACGGTGAAGTAGTAACAGGTTGGTCTGATCATGCAAATGGAATAGCATTTGCTTTATATAACATAACTAGAGGA

>Seq_1083
GATACCCCATTGTGTTAACGTGGCCCATACCTCCAGCAGCACCAGCATTGTTTGGGGTTTTGGTCCTCAGTTTTTCGCAAATTGGACAGTCTGGTTTGGTACACTTGCTGTAGTGAGAAATAATTTGTCTAGAGGA

>Seq_1084
GATACCCCGCGGCAAGAGAGGCAGAGCAAGGCCAGATTATTGGCATGCTAACTCAAGACCCAAGTCAACGAGCAGCGCGTGAACAAGACATATTTGGACGCATGCAAGCTACTTTGCAGCCAGAGCAGGAGCGTCAGCGTCTCGCGCTAGAGGA

>Seq_1085
GATACCCCAGTAAGAGCTGACTGCACGCGAGCCTCTGAAGTGCACCATAGGATGCAGTAAATCGTAAGCAACGACAATGTTGCAGGGTGTCGTTTCTGGAGCTAGAGGA

>Seq_1086
GATACCCCAAATTAAATTCTGCCAAGGTGTCTTTTAGACTATTGTTTGTGGAGGTGTTTTTGTCTTTTTGATTTTTTTTGTCTTTTTCTAGGCGCCAAAGACTCACCCAACTAGAGGA

>Seq_1087
GATACCCTTCCCGCACACACAATCACAGCACAATCCAATGACCAACTATGTGCACTCTACAATACATTCTCCGCATTCTCTAACATAAATAATGGCCGAAAACTTACACGAAAACTAAGGACAACTAGAGGA

>Seq_1088
GATACCCCTTCTCTTACTAAAACTTCAGCTCTTCTCCTCTCTTTTCAGGCTGAACTAAGCTCAGCTCTCAGTCTTTCGTTTTCACTATCAAGCTTTGATAGGGTTTGTTTTATTTCTTCTATAGGGTCTAGAGGA

>Seq_1089
TAGATACCCTTCGGTATTTACCGCAGTAGCTGAGACTATGTCTGATGGCGTGGCAACCTTTACCACAGTACCAGATTTAGAGCTAGAGGAGC

>Seq_1090
GATACCCTATCTTCGATGACTACGTAGACAACCTAAAGTACTGTCGGTCTCTTGTAACTGTGCTTGAGGCTTTCACAATGGACGACTACACTGACACGATAGTGCAACTAAACAAATCCTCACTGAGACTAGAGGA

>Seq_1091
GATACCCCTCAGACCGACTCTAGTACTACATACTCTTGACTGAGTTACCATGACATCGGTCCTTGCTCCCAGCATAGCGGCGGTGTAGTAGTCCTAGGAGAAAATGAGGTTTGAGGTCTAGAGGA

>Seq_1092
GATACCCTAAAGCACACCGACAAAGATACAGCAAATGCAAATAATGTAATCCTAATATATTCAGGGAGAAGTGTAGATGCAGCACAAGAATACAACAGTGCTGCTGGATGGAGTCGGGAACACGTTTGGGCAAAATCTAGAGGA

>Seq_1093
GATACCCTCCTCCTCGGCCTCGCCCTGCCCGATTGCCAGATCCACGCCCCCAATGAAAGCTTTACCGTGACCAATTTCGAAGCCGGCATTCGATTAAATCGCGCCCTGCTAGAGGA

>Seq_1094
GATACCCTGGGTAATTTCTTTAGCTTCAAGGACGACCAAGATCTAAGTACTTGGGATGATGGAGCAACTCTAATCGATACAAATGGTGATGGCCTTGTTGATAGAATTGTGGTTACCCTTACCGATAATGCTAGAGGA

>Seq_1095
GATACCCTAGTTGAGCGAAAAGAACATTCAAAGATTGCATGAAATGTAAACGCGTGTTCAAATAATGAGAGTTTAGAAGTTCGGATTTATTGAACTCTAGAGGA

>Seq_1096
GATACCCCAATTTATCATCAAGTCTTCATCCTAAGATGTATTCAAGGATTTCTAACCATTTAACCATTTTTTTTTTCAATTTTTGTACTGTATATTTGCATGTATGTTTTACTCTACGATAATGCTCTAGAGGA

>Seq_1097
GATACCCTCATCAGGTTGATCCATTGAATTTATGTTTGAGCTTTTAATTGTTACTAAGTGAACTTCGAACGCACATGGATTGTTCTCAATGGGAGGAGAGTTGATTATGTTGGTTCCATTTGAATGTACTCTAGAGGA

>Seq_1098
GATACCCTCATCGAGATTGTACAGAACATCCTCTCCGCTATGGACAGTGATGAAGTCAACTCGTTTGGGGATACCGTAGAGGCCGTACAGGTCGCTGACATTGTCATGGAGACCTTCTACGAAATCATAGGCGGCCTAGAGGA

>Seq_1099
GATACCCCACACGCAATAATTATAAGGACTTAAAATGACGGATAAAAATAAAGAACTGGTGGTTTTGGCTAAAATTGCAGATACCCTAGAGGA

>Seq_1100
GATACCCTCAATGAAAATAGTGTGGAAAATGCAGCAAAAGTTCTTGATTCACTGGACAGTATCAAGAAAGAATTACGTTTGAAGTTTAAACGACTCACAGAGCAAGAGATCTTAGTCTTTTCCTCAATATACCAGCTAGAGGA

>Seq_1101
GATACCCCAGGAGTCTCCATACATTTTCTGGTTCATTTCAGAATAATTTATTTTGCTAATTTCTGGTGGATTTCTGGAGCTTAGTGTTTCATATGGATTTCTGATCATTTGTCTATTTCTGGTGATCTCATGTGCTGCCCTAGAGGA

>Seq_1102
GATACCCCTGAAATGGCCGTTAAAATGCGGGATGAATACGGTTTAGATGGCGCTATGATTGGCAGGGCAAGCATTGGCTATCCTTGGTTTTTTAATGAGGTAAAACACTTTTTTAAAACCGGAACACACAAGGCACCACCCACCCTAGAGGA

>Seq_1103
GATACCCTGAAAAATATAAACATCTATATAAACAGTGAGGCTGTCCAATACAGTGAGTAATAGATATATATCATGCATACAATTCCATATATAACTAGAGGA

>Seq_1104
ACTGGGATTAGATACCCCCAAGCTTTCTCCTCTTTCGTTTTTTTTTATACCCATTTCGGACTAGACACCCCCAAGCTTTCTCCTAGAGGAGCCTGTTCTA

>Seq_1105
GATACCCCAGCAAGAACTGATTCTGGCTTTATGCGGACATTATGTTCGTCGCACTTTGAGAAGAAAGCTTCCAGCTTCGCCAAGAAAACATCGTGATCGTCTGACGAATCACAAACATCGTCGCAGTACGAGTCCAGGGACTAGAGGA

>Seq_1106
GATACCCCTGATTCGATTAGGGGAATTGGTCTCACTAATGCGGAGTTAATGAAATTAACTGCCCTAGGTGGTGGTGTTGGTATTTCTACAAGTAGAATTCGTCCTAGAGGA

>Seq_1107
GATACCCCAAAGTATCTGGAGCGGTGAGCAGGAGCATGAGCTTTATGAGCGCTCAACACAAGTGCCGGTTGTTCACAGTGTTTCTTTTGCCTATAAAGATATTGATACTTGGCATAAAGTCGCCCTAGAGGA

>Seq_1108
GATACCCTGGACGACGATATGCGTCCCGTGGTGTGTCTCCGCATCGACGGGTACACGAACGAAGAGATTGGTCAACGGTTGAATCGCTCGGTGGCAACCATTGAACGACGCTTGCGATTGTTGCGAGATCAGTGGCTAGAGGA

>Seq_1109
GATACCCTTATATAGTATAACTACCTACCACCCTTACGGTATGATTACTAGGCTCTCTCTCTAACTTGCAAGGTTCATTTATGATATGTATGTTCAAACCTCTATAAAGTTGAGTCGTCAAATGGAGTGGGAATTAGAAAAAAACGTTTGACTAGAGGA

>Seq_1110
GATACCCTAGGGGTAGAGACAGAGAAAGAGATAGAGAGAGAGCAAGAGGCAGTGGCAGGGACGGGGAAATACGTAGAGACAAAGACAGAGATGGTGCAGACAGGAAGAGATCTAGAGGA

>Seq_1111
GATACCCTATGAGAAGCACTGAAGGTGAGGAACTCGCGCCGCCTAAGTCGGCCCGAGCAAGCTCAACATGACCCAGCCACGCACAGCGGAGCCCGCTACATAGGGTGGGGATGTTGTCATTTGAGGTTCTAGAGGA

>Seq_1112
GATACCCCAAAAGTGCACACCTGCAAGACGTAGCAGCACGGAACTCGCAGGGATTAACAAATAAGCGAGGAGCCAGCGAAATCGTGTTAGTATGAAACCCTAGAGGA

>Seq_1113
GATACCCCTGCTCTCGTGCAAGAGGTTCATCGTGACTTTTTCCTGGCTGGTGCAGATGTGGCCACCACCAACAGTTATGCCATTCACCGCGATCGACTTAAGCGTTATGGACTAGAGGA

>Seq_1114
GGATTAGATACCCCACCTGTAATTGCTAATACTATTTCATGCTTTGTAATTATTCCAACAGCACCTAAAGAGCCTCCAAGCGCTAGAGGAGCCTGT

>Seq_1115
AGGATTAGATACCCTGTTCTTGGAGGAACATTACAACGAAGAGCTGGTACGGCTAGACATGATGCTGTTGCCTGGGGTTATGCTAGAGGAGCCTGTT

>Seq_1116
AGATACCCCGATCTACAGATAACATACCTGTGTTTAACTTACCTTTCTTTTCAAAAGTTTTCGAGAAAGAAGTCGATGTCAACTAGAGGAG

>Seq_1117
GATACCCTTTGAGGACTAATACCCATCGCCATACTAATCTCTCTTTTAATCAACTCTAAGAGTTGTTGAAGATTCATTAACTCAATAGCAGTACCAATCATATGACTAGAGGA

>Seq_1118
GATACCCTCATCAGGTTGATTCATTGAATTTATGTTTGAGCTTTGAATTGTTACTAAGTGAACTTCGAACGCACATGGATTGTTCTCAATGGGAGGAGAGTTGATTATGTTGGTTCCATTTGAATGTACTCTAGAGGA

>Seq_1119
GATACCCTATGGGCCTGATTAGGTGAACGTTAAGGTTAAGTTAATGCACCCAGCTGCGCTGTTTTTTAAATCATTATTTGACGAAATTGTGACTGTTTCGTGGCCTCTTTTTAAGTTGATGGTTCCCATTATTGTGCTTGTCAAAGTGCTAGAGGA

>Seq_1120
GATACCCTCCAATAGTGCAAAAAAAGTTGTTAGTCAGTTAATAGAATTTGGTGAAACTAAAAGAGGCTGGTTAGGGGTTAGAATTCAAGTAGTAACGGAAGAAATTGCTGATGTTGAAAAATTAGATGAACCTAGAGGA

>Seq_1121
GATACCCTGAAATGTGGTCAGGAGAGAGTGTGAGGAGGCCGAGAAGTTAGATAATGACATAGTACAATATGCCATTCACAGCAAAATGTGGCTCCCCATAGTATTCGGTTTCAACGTCCAAACCTTCGCGCCATTCTTCTAGAGGA

>Seq_1122
GATACCCTTCCATTGGAAGGACATAAAGAACCGTTGACCAATCTGTAGTCGATGCCTGTCGAAGGTGAGTGTCGTACCTCCACCACCAATAGTAACGCCAATAGCGTCACAAGTAAGGAAAGTATTAGCAACATTAGCAGTACCTAGAGGA

>Seq_1123
TGTGTTAAGAGACAGACTGGGATTAGATACCCCAGAAGGACATATGCCAATTGAAGTCTTTGGAAAACACAATCTCAATAATCTAGAGGAGCCTGTTCTACGTCTCTTATACACA

>Seq_1124
ATTAGATACCCCATCTCCACATGGCATTTTATCCGAGCAGAATAATAGCGAAGTATACACTAGTGAAATTGTAAAATAATACCTAGAGGAGCCT

>Seq_1125
GATACCCCGGTTGAAGAAGAAATCGCGGCAGAAGAATTGACGGACGAGGTTGAGGCCGATGAGGTTGAAGCCGAGGAAGTTGATGAAACATTGGACGCAGACGACGCGGACGATGGCGAAGAATATGACGAACCAGAGGCCGAGGAGGTTCTAGAGGA

>Seq_1126
GATACCCTATTATGAAAGAAGCTGCTCTTTTTTGGATTGATTATTTAATTAAAGATAAAGAAGGTTACTTAGTATCATCTCCTTCTTACTCTCCTGAGCATGGTGGAATATCTAGAGGA

>Seq_1127
GATACCCCAGACTATTTGTCTTGAGATGTTCCAATCAATCGTATTGTTCATCCAGTAACGGAAAATTTTCTCATAATTATCGGGAATGAATTTTATTTCACCTCTATCCACGGATTCAATTGCCATCTTGGCTAGAGGA

>Seq_1128
GATACCCTTGGTTCTGGGCACCTGCATGCGGCGCATTACCATGGGTAAAACAGGTTTGACCTCTAGTGGCAGCTGGTAGTGCGTAGCCAGCTGCCACTAGAGGA

>Seq_1129
GATACCCCACGACGCATTGCACGGCGATTATTATGAATGGGAAGACCACGAATACTGGACTTCAGAGGAATGTTCCTGGGATCTAGAGGA

>Seq_1130
GATACCCTCATCAGGTTGATCCATTGAATTTATGTTTGAGCTTTTAATTGTTACTAAGTGAACTTTGAACGCACATGGATTGTTCTCAATGGGAGGAGAGTTGATTATTTTGGTTCCATTTGAATGTACACTAGAGGA

>Seq_1131
GATACCCCAACCCACTAGACCCCTCGGCCACTCGGTCAACTGAGAAAGGCTATATTAGTTTAGATACAGATGACAAAGTTAGAATAAGGGTATCGGTATCAGTTATTCGCCAGATGGCAGTACTCTCGCCAGTAATACGCGCTAGAGGA

>Seq_1132
GATACCCCACTATTCTTTATTTTAAAATAAATAACCAGAGTACTACGAGTAAAAACTTAAAACTCTAAAGGCTTGGCGGTGTTTTATCTTCCTAGAGGA

>Seq_1133
AGGATTAGATACCCTGTCTTAGGTGGAACCTTACAAAGAAGAGCTGGTACAGCAAGACATGACGCTGTTGCCTGGGGTTATCCTAGAGGAGCCTGTT

>Seq_1134
TAGATACCCTTTTTTAAACTGGTACTCAAAACCCAGTAAAAAAGATGCTGAGTGTATTCAAGAAGCCATTGTTTTTACCGCACTAGAGGAGC

>Seq_1135
GATACCCCAAAGCTGTCATGGACGCCCAGTTCAGGTCCATTAGAGGCAAAGGTGATGGGAAAGGTAGGCTGCCTGAATGCATCGCAGCTAGAGGA

>Seq_1136
GATACCCTTGTAGTCCACGCCCTAAACGATGATAACTAAGTGTTGCAACTTGATTGCAGTGCTGAAGCTAACGCATTAAGTTATCCACTAGAGGA

>Seq_1137
GATACCCTACCACCGCCAATATTTAGTGTTTTACATGATTCTTGCGCTTAATAATTTTATTGTAGGTGGGCAAAATCACAAACGGAGATGGTTCAAATCTAGCGAGTAAATTATTGGAGCAGCACGAAATAATTGGAACTAGAGGA

>Seq_1138
ATTAGATACCCCAACAGGACGATCTATACAACGTTCTTATGATAAAGGTTCAGAGGCGTATTACGATGATTATTATGAGCGTCTAGAGGAGCCT

>Seq_1139
GATACCCTCAAAGAAAATGTTGAATCTGTGCTAGACAGTAAGACTTATTCAGTAAGAATGGAGGCCTTAGGGAGTGATGACGTCCCAATGTTAATTACCATTCCTGAATTCATGCGACGGATGAAAGAAATGAGTGCTACTAGAGGA

>Seq_1140
GATACCCCAGGGCAGCTACCGACGCACAGCGGTCATTTTCACACCTACCCATTTCCCCCAGATTCGTTCTATCCTTGTGTAATATCAATAAAGAAGGGGTATAAGAATGAACTGGGACGCTAGAGGA

>Seq_1141
GATACCCCTAAGTGGGTGCAGCAAGCGTTGTATGAAAACGACAGTGATGCTAGAGCAGCAGCTCGTGCCATTGATTTATACAAGGCTGACAAAGGTATTAAGACTAAGAAAGAAAGTAGTCCTAGAGATGCAGCACAGAGCGTAGGAACTAGAGGA

>Seq_1142
GATACCCCTAAGCCATACAGAGAGTTTGAAGAGAGAGTGTTTAAACACAGAAAAAATTTAGTAGAATTAATTAAAGCTCTGGTTGCTGACGGTAAAAAAGTTTTTGGATATGGAGCGAGCACTAGAGGA

>Seq_1143
GATACCCTCCAATCAGTACATAGTCTGGAACTGCTTTCCAAGTTCATGTGTGCCTACACCAGGGTCACCTGCACTTAGCCCAAAAACCATGCTTCTGTTGTTTTGGTAAAGACTAGAGGA

>Seq_1144
GATACCCTTAAAAATTGGGACGGCAAAAGAGAAGAATTTATTGGAAGTAGTGATAGCATGATTGGACATAATAATCCACCGCAAGGACTACTTCAACTAGAGGA

>Seq_1145
TAGGATTAGATACCCTAAAGGGGTGTGGCTGAGGCAAGGCAGGCATGCGCCAATCACTTCATATCAAAAAGCTACTGATCTGCTAGAGGAGCCTGTTC

>Seq_1146
GATACCCCACTATGTGTAGTCCTAAATTCAAATAAACATAACGATAAAGTTATTCACCAGAATATTACTAGCATCTGCCTAAAAAATCAAAGAATTTGGTGGTGTTTCATACCCTTCTAGAGGA

>Seq_1147
GATACCCTACAGTTACTGAATGGAATACTGGTAGCCTATATGCTACTGGAACTTTTGGTACCACTACTTATATGCAAGTAATTCCATCTGTTCCTACTAGAGGA

>Seq_1148
AGGATTAGATACCCTAATCAAACCACAATGATTTCACGTATAACCAAAACGGTATCCATTGACCAACTATAGCATCTTACCGCTAGAGGAGCCTGTT

>Seq_1149
GATACCCTCACTTTGATCCCGCACGCTAAATCGAGGCGAGTTCCCCCCCCCGCCTAACCCTAATCCTAACCCTAATCGGAGGCAACTTTCCCCCCCGCTCTGGTGAAGCGCGCGCTGTGCTTCCTCTGGTGCGCGAGGGGGGGGCTAGAGGA

>Seq_1150
GATACCCCATCTATTAAAAATGCTAACATCCATTACATCATAGCACGGATCTGGTATACCAGCTAACCTAAAGTAATCATTTTCACCATCTCCGTTAGGAGTAAAAACATTCGGAATTTGCCTAACTAATCCTACTAGAGGA

>Seq_1151
GATACCCCCTCGTCGTCCTCCAACGACAAGAGAAGGAGAAAAAGGACAAGTATAGGGATGCTTGCCTTGAACGTCGCATGGATTTTTGCCCTCTAGTCTACTCAGTCGATGGAATTCCTGGGAGAGACGCTAGAGGA

>Seq_1152
GGATTAGATACCCCCAACTATTGGCTTAAATGTTGTACGCGTACAACGTCGCTGTACCGGTACAACAAAAAGAACGTGGACACTAGAGGAGCCTGT

>Seq_1153
GATACCCTCAATAAGGTGTTCCCCGCAGATCATGTCGCAGTTTTCTTATGGCCCAAGAGCAACGGAGACTTCAGTAATCCTATGTTGAAATATGCCTGTGTTCATGCTAGATTCACAGTTGTGGACAAGAAGGCCACTCCCTTGTTCCTAGAGGA

>Seq_1154
GATACCCCCAAGACACAAGACACAGACAAGACTCATTCATTAGACTTAACATAAGGAACGCACATCACACACGCGCACATCTTACTTGGTACAAGATCTTGGCGCGGTCTAGAGGA

>Seq_1155
GATACCCTTCTATTCTTAACCTCACCAATATCTCCTGGCACTACGAGCCCATGCTTAAAACCTAAGAACTTGGCGGTGTCTCAACATACTAGAGGA

>Seq_1156
GATACCCCGACGTATTAAATGGTATCTCTAAGTATGAGATGATTATACCACTACAGGATATGCATAATAATATGTCATCTCTTATTGCAAAGAATATATACTTAATGGCACACGCAAAATGGATGATGCCTAGAGGA

>Seq_1157
GATACCCTTGGGAGAACGAGAAAATAGCTGAGAAAAGAAAAGTTGCGAAGGATGATGTAGCTCATGCTAACCAAATTAAGACCAGCTGAGTAGTGTTAGGAAACTAGAGGA

>Seq_1158
GATACCCTAGAGCCTACTAGCGGATTAGCTTGTGAAACATACACAGGATGGAATACTTGGTCGGACATTGAGACCGATCTTGATTCTGCTAGAGGA

>Seq_1159
GATACCCTGGTAGTCTACACTGTAAATTCTGAGTGCTGTAATTTAGAAAATAAATTTTGGATTTTTTAAGCTAACGCCATAAGCATTCCGCTAGAGGA

>Seq_1160
ACCACCGAGATCTACACTATCCTCTTCGTCGGCAGCGTCAGATTGTATAAGAGACAGACTGGGATTAGATACCCCACGAGACCTAGAGGAGCCTGTTCTACTGTCTTATACACATCTCCGAGCCCACGAGACGGACTCCTATCTCGTATGCCGTCTT

>Seq_1161
GATACCCTGCTATTTGAAATTGATCTCTTGGAGCAGAAACCTGCTGAAAAGGAGGCGAAGCTCTTCCCCCTATCTCGAAACGCCATCACTAGAGGA

>Seq_1162
GATACCCCACATGGTATACCGACACCCTTTTCCGGGGCCTGGATTAGGTGTACGCATTTTAGGGGAAGTGACCTTCGAATTTGCTGAGCTGTTAAGAGAAGCCGATGCTATTTTTATACAAGAACTAGAGGA

>Seq_1163
GATACCCTCATCAGGTTGATCCATTGAATTTATGTTTGAGCTTTGATTTTTTGCTAAGTGAGCTTTGAATGCACATGGATTGCTTTCAATGTCAGGAGAGGTTATTATGTTGGTTCTGTTTGCATGTGCACTAGAGGA

>Seq_1164
GATACCCCCAAAAAGAGGGGAAGGAAAGCAACGAAGATAAACAGTTTGAAACGCATGTGATAAGTGTAACCTAGGCGACGGGAAAACCCAGGAGGTGGACCTTTAGACTCTTGGGGAACCTAGAGGA

>Seq_1165
GATACCCTGGTAGTCCACGCCGTAAACGATGGTTACTAGCTGTTTGGACTTCGGTCTGAGTGGCTAAGCGAAAGTGATAAGTAACCCACCTAGAGGA

>Seq_1166
GATACCCTGAATGCATTGTTGTTAAGCGCTGTATTAGTGGGTAAGTACTTTGATATGGATTATTTCGCTCGAGTGTCATGGAAGAGCGGACTAGTTGGAATGATCATCGGTTTTGGTGTGTTTTTGCTCATAGCTGTGGTTACTAGAGGA

>Seq_1167
GATACCCTGGTAAGCGTATCTATGAACTTGCAGTTCCTCTAAAAGCTAATATTGGTAAAATAAATAAAATGCACTCTGAAGGATGGCATATTACTTACTGGACTGCTAGAGGA

>Seq_1168
GATACCCTAGTGCCTTTTTTGGTCACAATGTTGATTGCTCCATGTAGTGGGCGTTAGAAATTTGCGTGGATCTAGAAAAAAAATGGAAACACGCGTTCGTTTTGCGCCTAGTCCAACCGTGCCACCGCTATTTATGGATCTAGAGGA

>Seq_1169
GATACCCCGCGCCAAAAAGGTAAAAGTTATTTAAAGTTAGCGGGCATTGAGTTTGATTTTAGGGCATTTGTAAACGCCCAGGCCTATTACGACAGTGCCGTTTCGGTTTTGCCCCCAGAATACCCTGGTCTTGATACGCTAGAGGA

>Seq_1170
GATACCCCCATGTGGAATATCCAGACTGATAGGGGCTGTTTAAAGTAGCATCCTCTTTAGTTCCAGCATCAGGTAATACAAACCTACCTAGAGGA

>Seq_1171
GATACCCCGAGACATGGTGAGTGTCGCGATTGATGCCACTACATCGAATATCACGCCGTTGCTCCCACGCCTTGATCCTGTTGCACTAGAGGA

>Seq_1172
AGGATTAGATACCCTGTATTAGGTGGTACACTTCAAAGAAGAGCTGGCACAGCAAGACATGACGCTGTTGCTTGGGGTTATGCTAGAGGAGCCTGTT

>Seq_1173
GATACCCCTATCTATGTTTTCAATTAAGTTATTTGTAATTTGGGCATTGTCAAAGTTACTACTGATTGCAATTCCTCCTTGGCAGGTTCCTTTTCCGTCTATGTGGTTTTCATTTATTGAACATATACTAGAGGA

>Seq_1174
GATACCCTAGAGGAGGCTGAGCGGCACATAGATGAACTGTTACACAGACACACTAGAGGAGGCTGAGCGGCACATAGATGAACTGTTACACAGACACACTAGAGGA

>Seq_1175
GATACCCCACTATGCTTAGCCTTAAACCTCAACAGTTAAATCAACAAAACTGCTCGCCAGAACACTACGAGCCACAGCTTAAAACTCAAAGGACCTGGCGGTGCTTCATACCCCTCTAGAGGA

>Seq_1176
GATACCCCAAAAACTAAAGATAAAAAGAGTGAAGACCCTCTAACATCAGCTCTTGATGCTTTAGTAGCGGCTAAACGGCAACAACCTGGAACTTGGTTAGATATACCAGAAGAATTACTAAAAGGTATACCTAGAGGA

>Seq_1177
GATACCCTATGAGGGATTGCAGCACGAGTCTTACATTAAGAGCTGGCTCAAGGCTCTCAGGTCTGACCCAAAGCATATCGTTAAGGCAGCCAAGCAGGCTTCTAAAGCTATCCACTACCTAGAGGA

>Seq_1178
GATACCCCGCCTGATCGGGTGATCGAGGCCATGCTCTAGATATATCCGGCTTGCGGAACTTGGCTTACTGATATTTGGCTTACTGATATTTGGTGGCTTAGCCCACAATTCGGCTAGAGGA

>Seq_1179
GATACCCCTGGACCCGGGAAGAACTCAACGAGGCGCGTGAGCACCTGTTCGAGATCGAGGGCTGGATCGACAGCATCCGGCCCCCGCTCGACGAAATCCGCAAGATGCGCGAGCGCATCGACCTACTAGAGGA

>Seq_1180
GATACCCTAGCTAACGAACTAGACTTCAGTGGTTTTGTTAATCACATAGACGACTTTAAGCAGCTAATGAAAAGAGAAGATGGCTCTTATGAGTCCGGCATCCACTTTCAACCGTTCTCTTATTTCCTAGAGGA

>Seq_1181
GATACCCTAGTTGAGCGAAAAGAACATTCAAATGATTGCTTGAAATCTAAACGCGTGTTCAAATGAGAGTTTTGAAGTTCGGATTCATGCATTAGAACTAGAGGA

>Seq_1182
GATACCCCTAGCCACTTTTATTCCGCTGTATCCTCCCTGTAGCTCCGGGAGGGGAGCTGGTGCCGACTATCCGCCCTCGGCCAACACGGAATCACTGGCGTCATCATCACTAGATGTAGAGGAGTCACTAGAGGA

>Seq_1183
GATACCCTATTTTTTCACAGTCACCATACAACGTGTACCCCGTACACGTGAGGTTCAGGGTTGTTGTGGCTGTTTTGTAGGTTTGATATGATGCTAGAGGA

>Seq_1184
GATACCCCGATGACACTTCTTCAATTCCAGAACAACCTCAACCAACACGCACACGGCTGCCAACTTCCCCGCAAGAAGCGAAAACGCACACAATCCCAACGATCCGAGGGAACCTGTGAGTCGGATACGCACCTGGAGCTAGAGGA

>Seq_1185
GGATTAGATACCCCCAAACGAACGGTAAACACCAGCAAACTAGCTGTACAAACAACCAAACTACTTTTAAAAAACAAGCAAACTAGAGGAGCCTGT

>Seq_1186
TAGATACCCCGACAGCGATGACCTTGAACCTCGAGGTGACGTGTTGTTGTTTCCCAAGTTTAGACTAGTTCAAAATGAGACCCTAGAGGAGC

>Seq_1187
GATACCCTTGAGAAGATGGTAAACAAAGCCAAAGACGGTCTTGAGGAGATGGATGAGGATGGACGTATCGGTGGTGAGCCTGTAGCAACACCTGAGGCTAAAGAGGAGCTCCTAGAGCACACCCTCTCGTCTGATCTAGAGGA

>Seq_1188
TTAGATACCCCCCGCTGCCTTCTTGTTCACCCTCCCCTTTGTCACAGGGGGGCTGGATTCGGATCCGGAGGAGCTAGAGGAGCTAGAGGAGCC

>Seq_1189
AGGATTAGATACCCTGTACTGGGTGGAACTTTACAAAGAAGAGCTGGTACCGCAAGGCATGATGCTGTTGCTTGGGGGTATGCTAGAGGAGCCTGTT

>Seq_1190
GATACCCCACAGCGGTCGGCCCAGCGGCGGATGGCTTGATCGTCAATCTGAAAACCTGGAACGCCCTTCCCGATGACCTCAAAGCTATCCTAGAGGA

>Seq_1191
GATACCCCTGATCAGATTGAGTTAGGTAAGGACATCAAACCAACTGATCCACTTGGTTTCAAAGATTCTAAACCTTACAAAGAAAGAATTAAATCATCACAGAAAAGCACTGATGAGAATGATGCATTAGTTACCTAGAGGA

>Seq_1192
ATTAGATACCCCAACTGGACGATCTATACAACGTTCTTATGATAAAGGTTCAGAGGCGTATTACGATGATTATTATGAGCGTCTAGAGGAGCCT

>Seq_1193
ATTAGATACCCCTACCCCGAAGAGATGAATCTGCAGAATCATATCTAGTTCTGTTAAAGAACTTAGGCAGGCTGTTCCGCAACTAGAGGAGCCT

>Seq_1194
GATACCCTTTATACCCTGTTCTGGCTGACTGTGTTGATCGTAAATATGGTGCTGATATACTTCCGCCTAAGTCTACCGAGCGGACCCTAGAGGA

>Seq_1195
GATACCCTCAATACATTTGCTGATCTTCAAGATGAAGCCAAGCAAATCGAGGACGAAAATCAACCTCCCGAAGCCATATACGAAAAGGTTCTGGAGCTAGAGGA

>Seq_1196
GATACCCTTTAAACCTGAGGACAGAAAGGTAGTACTACAGGGGACCACGCACAACATCACTGGCGGATACTGGGAGTGCAACAACTGCAAGGCAACGGCATGCGACAAGAATGCACTGTCATCATTCTGCCTAGAGGA

>Seq_1197
GATACCCCTGCTGGGTAGCAGACGGAGGCTCACAACGCATATTAATCACGAGCCAAATAAAATTTCCAATAGCGGGTCTAACTGGGTAATTGTTTGTGTCGGGGGGGTCGTCATCCGAAAGCTTGTCCATGCCTAGAGGA

>Seq_1198
GATACCCCTCCTATTGGATTGTTTCCTGATTCCTTGGCAGTTGCCCGCAAAGTAGATGAGGTTCTTTTTGTAACTCGGTATGGAAAGGTTTCAAGAAAAGTAGCAAAGAATCTAGTGGAAAACCTAGAGGA

>Seq_1199
GGGATTAGATACCCCGTACTAGGTGGAACTTTACAAAGAAGAGCTGGTACTGCAAGACATGATGCTGTCGCTTGGGGATATGCTAGAGGAGCCTGTT

>Seq_1200
GATACCCTAAAAAAGCAATTGAATTATGAAAATTAAAAAGGAGAGAAACACACATAAGTTCTTAACTAGATACAAACAGTATCGAACAGAAGAGCTACTAGAGGA

>Seq_1201
GATACCCTCATCAGGTTGATCCATTGAATTTATGTTTGAGCTTTAAATTGTTACTAAGTGAACTTCGAACGCACATGGATTGTTCTCAATGGGAGTAGAGTTGATTATGTTGGTTCCATTTGAATGTACTCTAGAGGA

>Seq_1202
GATACCCCAGCGGTGGCAGCAGTTAAACAGGTTTTTACAAAAGCGCGTCGAGCTGGGTCTTTGTTTTCCATAGAGTCATATCCAGAAAAATCAGCACTAGAGGA

>Seq_1203
GATACCCTACGTTGTGGCATTCCGTGAAACCCTCAGAAAAGGACAAGATCTGTACTTCATGGATCGTCTGCTCATTGCAAGTATCATCGAAGCACGAGGTGCCGAGCGATTTCAGCTCGTCGCTGACGCACTAGAGGA

>Seq_1204
GATACCCCGTGGAGGTACCATTTATATTCCCCGATAGCTCAGTTGGTAGAGCGTTCCGCTGTTAACGGAAATGTCGGTGGGTCGGAGCCATCTAGAGGA

>Seq_1205
GATACCCTGTAACAGGCCTTAAAATCCCAGCAGACGAGTTACCAGCTTACTTGGGTAAGATATGGGATGAAGCATCTAAGGGTGGCGTAGGACCAGCTAGAGGA

>Seq_1206
GATACCCTTCACCCATGTCCTCCAAAACAAAACTCCTTTCCGCCATCGGCATCCTCGCTGTCGCGCTGGGCGGTGCCATTTACCTGATCTTTCGAGATGGCGATGACCCCGACCTTACTCTAACCGCAGAGCAACTCTCCCGCTAGAGGA

>Seq_1207
GATACCCTTGTAACTCTAGGTAAATATGGAGTTGGAGGAATGGTTGGAAAGTTTCTTGCAAGCGCAGCTGACCCTGCTTTTATTGCATCTATTATTGCAACTAGAGGA

>Seq_1208
GATACCCCCGTTCCACCTCGACCATGGCATGGTGTCGGTAGGTCCCTTCGAAGCCCGGTTTCTCGCTCCCGATCTTCGCGTACAAGTACCTGTGGGGGGGCAGTAGGGGGCCGGTGGTGGGGGTCGGGACGGCTACGAGCCACTCGTCCTAGAGGA

>Seq_1209
ATTAGATACCCCATCTCCACGTGGCATTTTATCCGAGCAGAATAGCAGCGAAGTATACACTCGTGAAATTGTAAAATAATACCTAGAGGAGCCT

>Seq_1210
GATACCCTCCATATGGCGCGGTTGAAGCTGCTGATGAAGCTGCTGCAATCAGCAAAGAAATTGGATTCCCAATGCTTGTTAGACCTTCTTATGTACTAGGAGGCCAAAGCATGAAGATTGTAATTAACAATCAAGAACTAGAGGA

>Seq_1211
GATACCCCGTCCACATATGGCATACAAGCGCTGCCTGTGGATAAGGCTTAACTACTTAAGGACTTGAGTCACTGGATGGTGACCTCCTGCGGTCCTTCCTGCCTTTACTAGAGGA

>Seq_1212
GATACCCTCATCAGGTTGATCCATTGAATTTATGTTTGAGATTTAAATTATTACTAAGTGAACTTTGAATGCACATGGATTGTTCTCAATGGGAGGAGAGTTGATTATGTTGGTTCCATTTGAATGTACACTAGAGGA

>Seq_1213
GATACCCCAAATTAAATTCTGCCAAGGTGTCTTTTAGACTATTGTCTGTGGAGGTATTTTTGTCTTTTTGATTTTTCTTGTCTTTTTCTAGGCGCCAAAGACTCACCCAACTAGAGGA

>Seq_1214
GATACCCTTTGGGTCTCTTCCAAGACGGGGAATCAGTGCATTTCTGTTTCTACCGATGGACAAATGCTTTGGTGGGATGTACACGCAAGCTAGAGGA

>Seq_1215
GATACCCCCGATTCAAACTATGGTTTTCACTTCAGGAAAATCTTTGCAAGTGCCGTCTAATACTAAAGCACAAGCTGATCCTGATGCTCCAGATTTATCAACTATAAACTTAATTGATTATAACTTTATAGTTTATGGAGATAAAAGTACTAGAGGA

>Seq_1216
GATACCCCTCTAGTTACTTTTTATTAAGATTAATGATTGAGCTGTTTCTATAGCAACCGCACGGTTTATTTTATGGTTGTGCTACTACGGGCGGTGTCTGTTCTATTGCTGGCGGTGCTACTACTAGAGGA

>Seq_1217
GATACCCCAATGCCAACATTACCACCTTCTGTAATTGTCATTCTGGTCGTTGTGCTAGATCTGAAATTCAAACTGTTTTTTTTATAGCCTATATAATTGTGTTTATCAGTAGCATTAGGATTAGTACTATTGCTAGAGGA

>Seq_1218
GATACCCCGCTATGCTTAACCCTAAACTCGAACAGTTAGATCAACAAAACTGTTCGCCAGAACACTACAAGCAACAGCTTAAAACTCAAAGGACTTGGCCATGCTTTACATCCCTCTAGAGGA

>Seq_1219
GATACCCTCGAAGAAAAAAACAAAGTTGCGGATAATGAATTGAACCAACTAATTCAACAGCAAACGGCATTGCTTGCACTTATTGATAAAGATAACACAGAGCTTCAACCACTACAAACTAATCAAACATCCCTAGAGGA

>Seq_1220
GATACCCCCAGCTGCGCCACCATAGAGAACTTCCCGCTCTGAAGAACTTAGGAAGTTTGTCTGAGGGCCGGGGTTAGGCTTGAACACGACCTCTTGTGCTACATCCACGTCATACTCAGGAGCGACTACTTGTGCAGGAACAGTCTGTACACTAGAGGA

>Seq_1221
TGTTATAAGAGACAGACTGGGATTAGATACCCCAGAAGGACATATGCCAATTGAAGTCTTTGGAAAACACAATCTCAATAATCTAGAGGAGCCTGTTCTACTGCTCTTATACACA

>Seq_1222
AGGATTAGATACCCTATGTCTGTATACCCGGTCTTCCGGGGTCACACAGGCCGGTTTGGGCTCTACAGGGGCTCGAACCCACCTAGAGGAGCCTGTT

>Seq_1223
GATACCCCACATCTTACGAAACCTTTTTTCTGAGTGTTCTTAAGAGTTTTTGACTTCTTAGCGGCCATTGTTTCTGTTGTAAAAGTAAACAGAACTGCAACCATAGCAACTAGAGGA

>Seq_1224
GATACCCCTGACTCTATAAGAGGAATCGGCCTTACTAACGCAGAGTTAATGAGGCTGACTTCCCTCGGTGGTGGAGTTGGAATTGGATTATCTAAAGCTAGAGGA

>Seq_1225
GATACCCTCATCATGTTGATCCATTGAATTTATGTTTGAGCTTTGAATTGTTGCTAAGTGAACTTTGAACGCATATGGATTGTTCTCAATGGGAGGAGAGTTGATTATGTTGGTTTTGTTTGTATGTGCACTAGAGGA

>Seq_1226
GATACCCCAGAAATGGCCGTTAAAATGCGGGATGAATACGGTTTAGATGGCGCCATGATTGGCAGGGCAAGTATTGGCTATCCTTGGTTTTTCAATGAGGTAAAACACTTTTTTAAAACCGGAACACACAAGGCACCACCCACCCTAGAGGA

>Seq_1227
GATACCCTGTACTCTGTATTGCAGGGTAGGTATTTTGGTTATCAAATATTGTGTTCTGCAGGGTTAGGTCAAGAAATAAAAAGCCAAATAGAAAAACGCTGTGATTCGATAAAGGTCAGTTATTTCCTAGAGGA

>Seq_1228
TAGATACCCCCAAGCTGATATTGCGCGACCCGGCGCTCTGCCGATTTCCTCGTGCGCCTTGCCGGTGGTCGGGGGGACGTCGCTAGAGGAGC

>Seq_1229
GATACCCCTTTATTCTTAAGTTTTATTTTTCTTTACCTGAGTATTAAAAGTGTTCTTGAAATTCAAAAAACTTGGCGGTTTTCTATATCAGTCTAGAGGA

>Seq_1230
ACTGGGATTAGATACCCCGAAGTAATGTTTGACTATGCTAAAAATGCAAGAACTAATGGAATAAAAGTAATTATAGCTGGAGCTAGAGGAGCCTGTTCTA

>Seq_1231
GATACCCTAGAATTGTATATGTAGCTTATGCCATATGCGAAGGAGAGATTTCAGGAATATATGATATATACTTGAATAATCTTTCAAGTATTTGTGTGGATGGACAAGACTCCGTTACTAGAGGA

>Seq_1232
GATACCCTGCTGGCGCCCCATAACACGGACCTACGGACGTCTGCAGGCAGCTCCATAAGCCGCACTCCCATTGCACCGAGGCCTGTGAGTGTCATAGATATGTCGCTCTAGAGGA

>Seq_1233
GATACCCCTTTCAGCATTGGATGGTGGGCGGTATGTTCTGACGACAAATGGGTGGATGCTCTATCCGGTCGATCAACTCTCATCCCTAGAGGA

>Seq_1234
GATACCCCATGAGGCTACTCAGATCTGCGAGATTACCGTCCTGGACACGGACGGCATACCGCTACTTAACAGCCTCGTCAATCCTGGCTGCCCCATCCCGCTAGAGGA

>Seq_1235
GATACCCCAAGTATCTGGAGCGGTGAGCAGGAGCATGAGCTTTATGAGCGCTCAACACAAGTGCCCGTTGTTCACAGTGTTTCTTTTGCCTATAAAGATATTGATACTTGGCATAAAGTCGCACTAGAGGA

>Seq_1236
GATACCCTTATAAAGAAGACGGTAAAGCTTATTGATCTCGGTGAGATCGACTATAAGGAGGCCTGGGATTATCAGGAAACCCTCTTTGCTAAAACTGTCAGTATCAAATTTGAGAATCGCAATCTAGAGGA

>Seq_1237
GATACCCTAGCGAATTTAATCTGTTTGCAAAAGCAGCTCAACTAGAGATTTATCAAGAGTATTTTGATAACTATAGAAAGGCGATAGCTAACAAAAACAACAGAAAAGGGTCTAGAGGA

>Seq_1238
ATTAGATACCCCTGTTACAGTAGAGGATTCGCTCTTAAATTGCAAGAAGGTTGTAGATGTCGTATTAAAGGAGAACGTGGCTCTAGAGGAGCCT

>Seq_1239
GATACCCCTGATGGTTACTCCAGTGCTCAATAGCAGCCTTAAGACTAAACCAACGGCAGCCAGCGCCAATATAAGCTATCCCACTTACATCACAAACAACTTTTCTGTAATAATCAGCATACCCTATGTCTAGAGGA

>Seq_1240
GATACCCCCTCCCTCTCTTCAAGGGAGACAAGGGCATAAAGGATCAAGGTAAGTTACGAGAGTTTATGCTCTCTGTAGCTAAGCATGAGAGTTTAGGAGGTAAGTTGTTAGTACAAGGGAAAGGAGGCCCCGCTAGAGGA

>Seq_1241
GATACCCTCGTTACGCGCATGAGTGAGGCCTCTAAGTCCGACGCCTCACTCATGCGCGTAACGAGGTTATCCAAACGACGAACACCATCAGCAGCTCGCTCGATATACACCTGACCCTGCTTTGGATTATCTGTCTTACTAAACATTTCTAGAGGA

>Seq_1242
GATACCCTCGAAGCTTTAACCAATCAACTTAAAAATGATCAAGCCACTTGTCTTCATATGTTGGCTTAACCTTTTGGTCTCGCCTGGGTTTACGCAAAGCGAATCTGCAAAGGATAAAATCTATGATTCACTAGAGGA

>Seq_1243
GGATTAGATACCCCAGAGTGATTTAGCAAAAATAAAAGAAGAAGAAGAGAAAGCTAGAGAAGAGTTATTAAAAGAAAGTGAACTAGAGGAGCCTGT

>Seq_1244
GATACCCCAAAGCTGTCAGGGACGCCCAGTTCAGCTCCATTAGAGGCAAAGGTGATGGGAAAGGTAGGCTGCCTGAATGCATCGCAGCTAGAGGA

>Seq_1245
GATACCCCCGCTCGGACAAAGCATGTCACAAACCCAATGGGCCGCTTTCGCAGCGCCATTTCGCCGTGTCCCGTAGGCTTCCGCCTAGAGGA

>Seq_1246
GATACCCCGGGGCATCACACAGAAACCCAATGGCAAGTTTGCTATCCAGACTATGTTGCGTGGTCAGCGCCTCAACGGCACGGCAGACACCCTAGAGGA

>Seq_1247
GATACCCTCGGGCTTAAAAAATGATACATTGATAAAAGCAGCCATTGCCCAGATTAATCTTACCGAACAAACATTATCAGTAGGTAACCTAGAGGA

>Seq_1248
GATACCCCATATATTGAGCAGTCCGACCTATACCGAGGGTATGAAAAAAGCGAAAGTCAATCGTAGTACGTTTTACAAGTGGCTAGAGGA

>Seq_1249
TTAGATACCCTGAAGAACTCAAGAGCGTCACACGATGAACAAGCTCTCTCGACTCTCGAGTCTCTGGTCTCTGGAGAGCGGACTAGAGGAGCC

>Seq_1250
GATACCCTCATCAGGTTGATCCATTGAATTTATGTTTGAGCTTTAAATTGTTACTAAGTGAACTTCGAACGCACATGGATTGTTCTCAATGGGAGGAGAGTTGATTATTTTGGTTCCATTTGAATGTACACTAGAGGA

>Seq_1251
GATACCCCGGTAGTCCTAGCTGTAAACGATGAGCACTAGTTCGAGGGGACTCCCACATCCTCTTGGACGTAGCGAAAGTGTTAAGTGCTCCGCTAGAGGA

>Seq_1252
GATACCCTACAGGCCAGCCAAGGGAAGAAAAAAGGTATATATAATAGATGAGGTACATATGCTCACAAGGGAAGCCTTTAATGCAATATTAAAGACTCTAGAGGA

>Seq_1253
GATACCCCCCGTGGTAGCGGTCGCGATAAGCTCTGTTCGACCATCTATCGTATCACCGTTTCCGGTACACACAGAGTAACTGGCAGATGTGTCTATTGGCGATGCTAGAGGA

>Seq_1254
GATACCCCCATTTATAACCGCAGTTTTAAGTAGAAGGGTTAAGTTGTAGAAGTTTCATCCATGGTGTGATGCCACCTATTGCTGAGTGTGGTCGTTCATTATTGTACGTCCACAGCCACTGTGTGGCTAGAGGA

>Seq_1255
GATACCCCAATATCTTCTTTTCCTGAAGCCCAAAAGAAGAAGAAAAAGAAGCTTCTATTTGGTCTGGGAGGAAAACTTTCCTTCAAGCTTTTACTTACTACTACATGTGTGTGCTGTGTTCTTGTTGATCTGCTAGAGGA

>Seq_1256
GATACCCCCAAGCTCCCACAAACTCCAGATCGAATGGCCGTTATCTTTTTTATCGGAGGCCCCACGAGCGGCCCTGTTTCCCCACCTATTTCGGGGCTTATTCGAGGGCCTCCCCCCGACTGTGCTATCCACACCCCTAGAGGA

>Seq_1257
GATACCCTAGAGGAGACAAGAGACAAGCGGCTAGAGGAGACAAGAGACAAGCGGCTAGAGGAGACAAGCTTGATCAGATCCACTAGAGGAGACAAGAGACAAGCGGCTAGAGGA

>Seq_1258
GATACCCTGAACCCTGAACACTAAACACTAAACCATAAACCCGAAAACCCTTAACAGGGCATGGCATCCATTCAAACCTCAGCTAGAACTTCCTATCAGCAAGCACTAGAGGA

>Seq_1259
GATACCCTAGAGGAGCCGAGAGGAATGTTAGTAGCCTGGGACACGGCGGTTTAGGGTTTAGGGTTTAGGGTTTAGGGTTTAGGGTTTAGGGTTTAGGGTTTAGGGTTTAGGGTTTAGTTTAGTTTAGCTACCTAGAGGA

>Seq_1260
GATACCCCCGGATACTCGATGATCAGTGGTATGCGTGTTGACCATTCATATAAGCTACGCTTTTGGACTAAACCTTTTTCACCAAGCATTTCACCATGATCAGAGGTCAAGATGATCATGGTGTCATCGCGTAGACCCTGTTCTTCTAGAGGA

>Seq_1261
GATACCCTACCAGAAGATGAGGGCCGGCCGAAAAATGATGCTTCTTTAGCAAGTGAAGCTCTAAAAGGTAATCACACCCATTCAGAAAATGATGGGCAACTACCAAGACACACTTTTAGAGATGTAAAAAGTAAGCTAAAGGAGTTTCTAGAGGA

>Seq_1262
GATACCCCTCCGAAGAAGGTGTCGTTCCTGAAGTCGGAGTCGAATCCGTCGAAAAAGGAGCACCTAAAACGAAAGAACGGGTTTATAAAACCCGCGTTGTATTTAGCCGCAATTATAGTATTAAACCCTGTTTCGGTGAAAGTGCTAGAGGA

>Seq_1263
GATACCCCGGAAGAGGGCACTCCAAACTTGGATTTGCCGGTTTCTGAAGAACCCGTACAAGCACCCGTAACCTTGCCTGAAGAACCGACTCTAGGTCCGACTCTTCTAGAGGA

>Seq_1264
GATACCCTAAGTGCAATGTTGTTAAGCGCTGTATTAGTGGGTAAGTACTTTGATATGGATTATTTTGCTCATGTGTCATTGAAGAGCGGATTAATTGGAATGATAATCGGTTTTGGTGTGTTTTTGCTCATAGCTGTGGTTACTAGAGGA

>Seq_1265
GATACCCCAATGTACCAGAGGAAAAGAAGGTTAGAATAAGAAAATACATAGAGGCATTGGGTGGGGTAGGGACCGAATCGACCACCGATACAGGTCTGCGAGCCCAAGAGCTAATCCAGGCCACCGACCCTACTAGAGGA

>Seq_1266
GATACCCTGTCCGGATTCCTCTCGATATCCTTGCGATCCGGCATCTCTTTCTGGAGCTTCGCGAACTGAACGAATGAGACGGCCGAACCGGATTCGATGGTGCCTGCAAACAGAGCAGTGTCATCGTCGTCGACGGTATCATCTACCTAGAGGA

>Seq_1267
GATACCCTACTATGCCCCGCCGTAAACTTAGATATTCCAGTACAACAAGTATCCGCCAGGGGACTACGAGCGCCAGCTTAAAACCCAAAGGACTTGGCGGTGCTTCAGACCCCCCTAGAGGA

>Seq_1268
GATACCCTAGATGAATGAAGATAGTTTTTTTGTCTTTGATTTAAACCATCATGCGTAAGATGGGTAAAAAAATTGCAATGATTGGTGTTGAAAATGCTTACCCGATGGGTGAAGACGCCACTAGAGGA

>Seq_1269
GATACCCTAGTAAAGTACTTTGAGAAAGAAGATCGTTGGGGTGAGACAGCATTCAACGGATCCCACGGTGCCCCTGTGCAACCAGGAGCGGTTAAGCCATCAGAGTTTGGGTTATCGGATACCATCTTCGAAGATATAAACCAAAAGCTAGAGGA

>Seq_1270
GATACCCTAGTAAACCTTTTTGTAAATTGAATAAAATCTATCTGAACAGTACACTTTAAAGAGTGAAAATCAAAAATTTTGGCTGTTTACTTTCCAACTAGAGGA

>Seq_1271
GATACCCTCATGACCAAGTCCAAGAAGGGAAAAGGCCATGGCGAAGATGCACTCCCTAGCGAGTTCTTTGCGTCCGCCCCGGACGTCTTCGCCGTCTCAGTGCACCCGCTATACACCAAGGCCTTGTTTCGGCTAGAGGA

>Seq_1272
GATACCCCCAAACACATTTGGAAACTTTTTTTTTCGGGTGATTTTTCGGCCCAAATCCCCGAAAAACGGCTAAGTCCCCAAACCCCCCCTGCAGGCTACTAGGCACTTACTGGCCTCAGGCAGGGTGATCAAGGACCCAAATTGGGGTCTAGAGGA

>Seq_1273
CTGGGATTAGATACCCCTCCCAGAAAAGCAACTAAAACCCCAGAGTCCTCACCACGCCAGGCTGTGACGCAATGACCCATCCCTAGAGGAGCCTGTTCT

>Seq_1274
GATACCCCACTACGCTTAGCCCTAAAGTCGAATAGTTACATTAACAAAACCATTCGCCAGACTACTACAAGCAACAGCTTAAAACTCAAAGGACTTGGCGGTGCTTTACATCCCTCTAGAGGA

>Seq_1275
GATACCCTCCTCAGCCTTTTGGCCTCGCCAAGCCTCGCACAAACAAGTTATCAATCGGGGCAGCATATCGAGCCCGCTTACGAAGGCTGGCGGCCCAATGCAGACGGAACCTTTAGTTTTATGTTCGGCTACATGAACGAGAACTGGCTAGAGGA

>Seq_1276
GATACCCTAAATTTAAAGAGCTAAAAGTGGGGGAGTACGTAATAGCTATTGGCGAAGAAATTGACGAAGTATTAATTGCTGAATGGATAAAACCTCTTCGAGGAAACAATGCTCCTCTTATGTATGGAGCAAAAGGAGCTAGAGGA

>Seq_1277
GATACCCTCATCATGTCGATCCATTGAATTTATGTTTGAGCTTTAAATTGTTACTAAGTGAACTTCGAACGCACATGGATTGTTCTCAATGGGAGGAGAGTTGATTATGTTGGTTCCATTTTAATGTACACTAGAGGA

>Seq_1278
GATACCCTCATCAGGTTGATCCATTGAAACTATGTTTGAGCTTTGAATTGTTGCTAAGTGAACTTCGAACACACATGGGTTGTTCTCAATGAGAGGAGAGTTGATTATGTTGGTTCTGTTTGTATGTGTACTAGAGGA

>Seq_1279
GATACCCCGATGGTGACGCCACGATGCTCCTTGGCCCATGCTACCACTTCCGGTGCCGTCTGTTGGAGTCTCTTCACTCTATGTCGCAGTAAGAGGCCGTTGACGCAAATGCTGAGGCAGAGAAAGGAAATACCATACTTGAAAAGATGCTAGAGGA

>Seq_1280
GATACCCTAGACTGCCAAGATAAACACCGGAAAGGCAAAAGAACAGTAAAGCATGTTTGTCTAACAATAGCTTGAGGCTCAACAAAACAGGCTCAAGAACCAGAACTTGCTACATGGTGACGAACAGCATGACACTAGAGGA

>Seq_1281
GATACCCTGTGGTGTTGGAATAGAGGGCACGATCTCCTATTGCGGTGTTGGAAGCAACAGCACCTCCACTTTTACCTACGGTCATACCGTTGACTGTTAAATCTCCTGCAAAAGTTGCTGCTAGAGGA

>Seq_1282
TTAGATACCCCTGGTACTGTATTTATAGGAGGTGAGCAAGTCACATACACAGGCGTACTAGGCAACGACATAACAGGTTGTACTAGAGGAGCC

>Seq_1283
GATACCCTTGAGGAACATGAGGATAACCCAAACAGGATGAGTGGAAGGGAGTTTGACCTGCTGGTGGATAACATAATGCAAAAGGGGATGACAGAGCCCATCGAAGTAAGACCGCTAGAGGA

>Seq_1284
GATACCCCAAGATGATTCGAGTTATGCTGTTACCGATTTGACTGAAGCCACCTCCACCGCATATAAATCCGGACGCAGTTCTCGAACTTCTAAACGGCGTAGTGCTAAGCGAAGGAGGCGCAAGGTTCACGGTTTGGATGTAGAATTGCCTAGAGGA

>Seq_1285
GATACCCCCATCAGGTTGATCCATTGAATTTATGTTTGAGCTTTAAATTGTTACTAAGTGAACTTCGAACGCACATGGATTGTTCTCAATGGGAGGAGAGTTGATTATGTTGGTTCCATTTGAATGTACACTAGAGGA

>Seq_1286
GATACCCCCCCCCCAAATTAATTCTATTGCTTCCCCTCATCGCCCATTGGCCAGTGATGGCTCGTTGGAACCGTCTCGCCGAGAGTACTTATAATCTCAGTCCGGTAACGTCCGGTAATTGATCTAGAGGA

>Seq_1287
GATACCCTGTGCAGCAATAGTAGTTAAATCCGGAGTATTAGTTTCCGCATCCCACACACCTGCGTACACCATCCCATTTAAAATAGAATCAGGAAGGTTTATTACAGGAATTTTACTGTCTGCCCCTAGAGGA

>Seq_1288
GATACCCCCGTTCTGGTGATCATAGTGTCTCGGTCTCCACGGTATCTGAGCGAATCCACAGATCATGGTCTCCTGATGCGTTTTCAGTTTAGTTTGTTCAAAGATCATGTCCACACATCATTGTGTCTTGGCCCCAGTCTAGAGGA

>Seq_1289
GATACCCCTTGGTTATTCGTCCCTCGTACACCATGGGTGGGCTGGGTTCTGGATTCGCCCACGATGAGGCCGAGCTTATTCGGATGGTGAGCGATGGACTCCACCAGAGCCCCACTACAGAGGTACTCCTAGAGGA

>Seq_1290
GATTAGATACCCCTAAACAAACGGTAAACACCAGCAAACGAGCTGTACAAACAACCAAACTACTTTTTAAAAAACAAGCAAACTAGAGGAGCCTG

>Seq_1291
GGGATTAGATACCCCCAAACGAGCGGTAAACACCAGCAAACTAGCTGTAACAACAACCGAGCTAACTGTAAAAACCAGCAAACTAGAGGAGCCATGA

>Seq_1292
AGGATTAGATACCCTGTATTAGGTGGTACACTTCAAAGAAGAGCTGGCACAGCAAGACATGATGCTGTTGCTTGGGGTTATGCTAGAGGAGCCTGTT

>Seq_1293
ATTAGATACCCTCGCAGACTGTATATTGGTGCCTTTTTCCAGTCCCACATCACTAAATCTAAAGCCTGATTTTAATAGCTTACTAGAGGAGCCT

>Seq_1294
GATACCCCCCTATCAACTGAAAATTTTAGGCGAGAGAAAATAAGACGAGGGCGCGGTCGTTGAATAAATGTACTTCTTAGACTTTTCACCTCCATACCCATCTAAGAAAACTCCCGATTGCACACGGAACTAGAGGA

>Seq_1295
GATACCCCGAAGGATGGTGGAACAGTATTGCTGGAGGGGATTTTGACGAGGATGGGGATACTGATTACCTGATGGGCAACCTTGGTCTGAATACAAAATACACGGCATCACTAGAGGA

>Seq_1296
GATACCCTAGAGGAGCCGAGAGGAATGTTAGTAGCCTGGGACACGGCGGTTTAGGGTTTAGGGTTTAGGGTTTAGGGTTTAGGGTTTAGGGTTTAGGGTTTAGTTCAGTTTAGTTTAGCTACCTAGAGGA

>Seq_1297
GATACCCCAAGCGGCGCTGCTACACGCGCTTAAAGAGGCTGGATGGACCGATCTGGGCAGGGTAGGGTCGGCAGAGTATCCTACGAAGAAACATCTGTTCGCCGACCCTGCGATCCTACGCCAGTACAACAAATCAGATTTACGTAGGATGCTAGAGGA

>Seq_1298
GATACCCTCTAGAGTATCAGCACCATATTTAGCTGCCAGTACTGTGGAGTCATACTTCCACCAAGAACCATCCATGAACCACATGGAAGAAGTACTAGCAGCTTTAAGGGCAGTCCTGTTGGCTAGAGGA

>Seq_1299
TAGGATTAGATACCCTATGCTGATAAATGGAAATTTACGCTGTTGATCACTTATTTCAGACGATAAGTCACTAATCATCCCCCTAGAGGAGCCTGTTC

>Seq_1300
GATACCCTACTATGCTTAACCATAAACATTGTTATAAATAAACCTACCTTAACATACCGCCTGAATACTACAAGCGCTAGCTTAAAATCCAAAGGACTTGGCGGTGCTCCATACCCACCTAGAGGA

>Seq_1301
GATACCCCGCTATTTCTAGCCCCCACCCATACCCCCTACCCCTTAAAAGCCCGAGAACTAATTACAATCGTATTAAACTCAAAGAATTTGGCGGTGTTTTAGACCTACCTAGAGGA

>Seq_1302
GATACCCTGTTATTTTTCTTTCTAGTTTTTTTTACCTGGGTATTAAAAGAAATCTTAAAACCCAAAGAACTTGGCGGTGTTTTATTCATTCTAGAGGA

>Seq_1303
GATACCCCTTCACTGGGAGGGCGACCCATCCAGAGATTTTTAAGCTGAAGGGTTCCAGCACTATAAATGTAACTCTGAAGGCGGCTAGAGGA

>Seq_1304
AGGATTAGATACCCTGTTTTAGGAGGAACACTGCAAAGAAGAGCCGGTACAGCAAGACATGATGCTGTTGCTTGGGGTTACGCTAGAGGAGCCTGTT

>Seq_1305
TAGATACCCTAATGGGTGATCAGGTCGACCCAAGACGAGAGTTCATCGAGCAGAACGCAATGGCTGCCGAAAATCTGGATATCTAGAGGAGC

>Seq_1306
GATACCCTAGATACGTCAAATTGCGCTCGGCTTTTCATTTTGAAAAAAAAAAAATCTCACTGAAGAATCTGTTACCTTTGTGCCAGTCGTTTTCGCCCACTGGTTTCTGACACGCATCACAGATCTAGAGGA

>Seq_1307
GATACCCCAGGTTCTTTGTGGACATCAATGAGAAAGAGAGATTGAAGCTGTCTCCCAACAGAGGTGATGCTGACGTAGTGTTAGACAACCTACCGTACAAAGAGGCTAATACGTTGTGTGATAAACTAGAGGA

>Seq_1308
GATACCCTTCGTTGATGTATCTCTGGTGCGGAACATACCCGCCGCCGACATCGAAGATTTTCATCTGGATGAAACCATTGTCACGGATCCACTAGAGGA

>Seq_1309
GATACCCTCATCAGGTTGATCCATTGAGTTTATGTTTGAGCTTTGAATTGTTACTAAGTGAACTTCAAATGCACATGTATTGTTCTCAATGGGAGGAGAGTTGATTATGTTGGTTCCATTTGAATGTACACTAGAGGA

>Seq_1310
GATACCCCGGAGAGTATAAAGTACGTCGAAAGAAGTGGCGACACTATTGTACATTTTGTGACGGGAGAAAGATTACGCGTCAAGGAGTCGTGTGAAGAAATACAATCACAATTTTTTCGGTATAAGCAAGAAATCTCTCGCTACTTCTCTCTAGAGGA

>Seq_1311
GATACCCCGATTGTACAAATTATGAGTTTGCGGCATTAACCAGTTATGCTATCAGACCTAAAAATGGTACTCCCCCTCGGATTCGAACCGAGAAACCACGAGGTTTAAGTCCGTGGGCGTTGCCAGTTAGCCTAGAGGA

>Seq_1312
GATACCCTTCTCTGATTGCAATTTTGAAGTCCTGGCAGAGCCAGGCCAGGCCGCAAGACGAAATTTTTCTTATTCGTACGGCGATGTGTCTGACTTTTTGGCCTTAGCTGCCGACTATTTTGGCTTACCGGCTAGAGGA

>Seq_1313
GATACCCCTGTGCCTGGCTGCGGGCCTGGCTGGACGCACGCATGCTTGGACGTCACCCAGGACTGGGACTCCTCTAGGGACAGCGACACACGTTGGATTGGACCTAGAGGA

>Seq_1314
GATACCCCAGCATATCGGGGCTTATTCTCTATCCTTAAAAGACGGTAAAAAGTTGACATTCTTGGATACTCCAGGTCACGAAGCATTTACAGCCATGCGTGCTAGAGGA

>Seq_1315
GATACCCCCCCGCCAGAAAATGCTGTCGGCAGCAGCCCAACAAATCCAACCGTCCCAACTACGGGTTCGGATATTCAAAGTGAAGATATTCCTGAAAAAGCTGAAGGTCTAGAGGA

>Seq_1316
GATACCCCCCCTAGAGGACTACTTCTCTGACCTCTCATTACCCTCTCATTACCCTCTCATCACCCTCTCATTACCCTCTCCCTCAGACTGGCTTCAAGATCCCCCCCCTAGAGGA

>Seq_1317
GATACCCCAGATAAGACTATTGGCCAAGATAAAACAGAGAAGACTGTGGGCCAAGATGACACACAGACGACTGTAGGCCAAGATGACCCGGAGAAAACTGTGGGCCAAGATGACCTAGAGGA

>Seq_1318
GTCGTCGGCAGCGTCAGATGTGTATAGAGACAGACTGGGATTAGATACCCCCATACGTGCAGGGAGGGTACCTTGAGGTGTGCTAGAGGAGCCTGTTCTACTGTCTATACACATCTCCGAGCCCACGAGACTA

>Seq_1319
GATACCCTTTCAGCGCGTTAAGGAGGTTCTGCTGTGAGTCCTTGTGATTAATCCAGGTTTGGATAATCTTTGCACAAAGGTGGGCTGCCGCCTCACTTTCGTTGTCGGAGAATAACTTGGTTATTGATCTCTGCCCTAGAGGA

>Seq_1320
ACTGGGATTAGATACCCCGTATAAGAGACAGACTGGGATTAGATACCCCGTATAAGAGACAGACTGGGATTAGATACCCCGTCTAGAGGAGCCTGTTCTA

>Seq_1321
AGGATTAGATACCCTGTTCTAGGGGGAACATTGCAAAGAAGAGCTGGTACGGCTAGACATGATGCTGTTGCCTGGGGTTATGCTAGAGGAGCCTGTT

>Seq_1322
GATACCCCAGGGACAAACAAGTGGGTGCTTACTTACGTGTCGCCTGTTGGCGAACTAAATTGTGAACCCCCGTCACCGCCGCGTGACGATCGAGCGATCCCTGAGTCTACTCAGGATCCAGGCCCAGACTAGAGGA

>Seq_1323
ACTGGGATTAGATACCCCCCAAGTAGGGTAATTCAAGTGTGATGGGGTGTTGTTGATCCCTGTTCTTGATCCTAACCCAGATCTAGAGGAGCCTGTTCTA

>Seq_1324
GATACCCTGGATACACTGGACCGACTGGTTATACTGGGTCTACTGGCTCAACCGGGCATACGGGATCGACTGGTTATACAGGAAACGCAGGGATCGACGGGTTTACTGGTCTTACCGGAACTAGAGGA

>Seq_1325
GATACCCTTATTGCACCAGCAAAACTTAGAACTCTTGCATACAGACAACCCATACAATCAAATGCAGGATTAGATGTACATGTTAAGCCAGAGGAAGGCCACACTTATATGCTAACTGCTGATGTATCTAGAGGA

>Seq_1326
CTGGGATTAGATACCCCTGAAGAACTCAAGAGCGTCACACGATGAACAAGCTCTCTCGAGTCTCTGGTCTCTGGAGAGCGGACTAGAGGAGCCTGTTCT

>Seq_1327
GATACCCTTAATCCAACGGATGAATACAACTACGATAAAGGCCTGGGAATGGCTACAGGTAGAGCCACAAAACCAAGCAAACAATTATTGGAAATAGACACTGAGTCTAGAGGA

>Seq_1328
GATACCCTTTCAGCGGGAGTATGTAGGGCACTCACGGGAAGTCCCGCCACCGGCGCCTCCACCAAAGCGGCCGGAGCCTCCCAAGCCTGAGCCCCTAGAGGA

>Seq_1329
GGATTAGATACCCCCAACTATTGGCTTAAATGATGTACGCGTACAACGTCGCTGTACCGGTACAACAAAAAGAACGTGGACACTAGAGGAGCCTGT

>Seq_1330
GATACCCTTAATTACAGATGGTAGATGGAGTCATTCAGGAGAATTTGTTGTTCCTGGAATATTCTTTCTTTACATAGCTGGTTGGATTGGTTGGGTAGGAAGAAGTTATGTACTATTTGCTAGAGGA

>Seq_1331
GATACCCTTGATTATGGACCAGCAGTAAATATGAAACGTGTTTACGACGCAGCCTACCAACTCTGCATCAATTTGAATCGAGTAATCGATTGGAACTATTATCCGCTAGAGGA

>Seq_1332
ATTAGATACCCTATTATCATACTAGACTTAAAATGGTAATAATATAAAATAAACCAAATAAATTTGGCGGTTTTCTCCCTTACTAGAGGAGCCT

>Seq_1333
GATACCCTTAATGGGCTTCCCACGGGTAACCCGCTTGTCGACACAGGGAGCATCGCAACTACGGCCGCCGTCGCGTTCCGCAATGCGACCATATCGCAACAGCTTACTAGAGGA

>Seq_1334
GATACCCTTCCCCATACTACTCCCTAACCCAAATATTGTACCACGTTGACTTGCAAATAATTGCAAATGAACATACTATCTACTTCTTCTGCCCTCTCTTTGGTCTCTTCTTCTTCACAGGGCTTGCTAGAGGA

>Seq_1335
GATACCCCATGGGTCGTGCGGGAGCGGGGGAGGATGAACGAGCCACAGGCCGAACACCGGAAAACGACGCACACGATCAACCGACTACGAGACAGACCAATGATTCTACTGTGGTTTGCAGCAGTTGCGGCAGAAGGTGCAAAAACTAGAGGA

>Seq_1336
GATACCCCTCAAGCAGTCAAGAAGGCAGTCAAGATGACTCCCGGTATTGATCGTGCACAGAACATCCTGAGTCGTCGTCGTTCTTTCAAAGAAGAAGTATCTCAGAAAGAACTCAATGACCTAGAGGA

>Seq_1337
GATACCCCGGAATGTAGGATCATTGCATCAGGCAATAATAAATATAATAATAATAAATATAATAATATAATACATACAACAATAATAAATACAATAATAATACATGTAATAATAATGATGATAGTATCGTTGCATCAGGCTAGAGGA

>Seq_1338
GGCAGCGTCAGATTGTATAAGAGACAGACTAGGATTAGATACCCTGGGATCAGGTAATGGTGTAAACACTATAACAAGTGGACTAGAGGAGCCTGTTCTACTGTCTCTTATCATCTCCGAGCCCACG

>Seq_1339
TTAGATACCCTTGAGAAGTGTTAGGAAAGCACTTCCGGGAAATGTCGATCCCTCTAAGATATCAGAGGAAATGAGGAGCGTTCTAGAGGAGCC

>Seq_1340
GATACCCCCGGCTCAGCTCCGCGCTAAAGCGGCCTGAGATCGCCCTTGGCATCGGCCTGACGCCGGCAGACTCGGGATACTCGGCGCGGCCGCTTCCTAGAGGA

>Seq_1341
GATACCCTCATCAGGTTGATTCATTGAATTTATGTTTGAGCTTTGAATTGTTACTAAGTGAACTTCGAACGCACATGGATTGTTCTCAATGGGAGGAGAGTTGATTATTTTGGTTCCATTTGAATGTACACTAGAGGA

>Seq_1342
GATACCCCTTGGTAGCGCCGTAGATTTTTGTAGTGCAGGAAATATCCCAGTTACTCAAAACCCAGCACCAGGTACTGTGGTATCTGTAAATACCATGATATTTTTACTTGCTACAGATAGCAACGGTACTAGAGGA

>Seq_1343
GATACCCCCACCAAATCTGGCGCGAGATACACCAGTCACGAATATTCTCCATCCAGTTCAGATAAACCTTTGTCCAGCGGTCCGGATGAAAAGTGATGCGTCCACTTTTCACCGCTTCAATAGCTGGTTTCGCTAGAGGA

>Seq_1344
TTAGATACCCCATCATACATGCTAGAGCAAAATTTTGATGGAATTTCAATTAATGAATCAGGTGGAGCAACACCACCAGATCCTAGAGGAGCC

>Seq_1345
GATACCCTCAAGGATACCAAGCAAAAAGATACGGCATAAGACCAACTTCCCTAGAGAGAAAGACTGCATAGAGGATAGGAGGAAAAATTTTTTTATCTGTGCCGGCACTAGAGGA

>Seq_1346
GATACCCTGGTAGTCCACGCCGTAAACGATGGATACTAGCTGTTCGGGACCTTGAGTTCTGAGCGGCTAAGCGAAAGTGATAAGTATCCCACTAGAGGA

>Seq_1347
GATACCCTTTTAAAAAAATAAACTGGCAAGCACCTTCATTTGCATAAATTTTAGCTGGCAAAGGAGTGGTATTAGAAAATTCTAATGTAACGTGACCTTCCCACTCTGGCTCTAGAGGA

>Seq_1348
AGGATTAGATACCCTGTACTAGGTGGAACTTTACAAAGAAGAGCTGGTACTGCTAGACATGATGCTGTTGCTTGGGGATATGCTAGAGGAGCCTGTT

>Seq_1349
TTCGTCGGCAGCGTCAGATGTGTATAAGGAGACAGACTAGGATTAGATACCCTACACTATTAATATAGAAGTAACAGCATCGCTAGAGGAGCCTGTTCTACGTCTCTTATACACATCTCCGAGCCCACGAGACCT

>Seq_1350
ACTGGGATTAGATACCCCTACCCCTGAACAAGCCGAATTTATAAATCGCGACATCGGTGCCAGAGAATTTATTCACTCCCAACTAGAGGAGCCTGTTCTA

>Seq_1351
GATACCCTCCCCACAGCGATGGACCACCACCAAATGAATGGGTACAATACACTGACAGCCTCGAGGACTCGTTGGTCGAGGCAAAGGAATACGCGGCGGCCCTCCTCACAAAGTCCGACGGCGAGCAGTCAGCGATCCTAGAGGA

>Seq_1352
TAGATACCCTATTTATGTGCAAAGTATGAGTTGTGTCTACTTATGGAAAAGGTATTCTCCTTACCCGAACTATAAAATGTACCTAGAGGAGC

>Seq_1353
GATACCCCGGTAGTCCTCACTGTAAACTATGAATATCAGATTGCGGAATAAAATAACGTGGTCGACGATAACTTAAGAGAATTCTGCCTGAAGAGTACGGTCGCAAGATTAAAATTCAAAAAATTTGGCGGTTCACTAAACCAACTAGAGGA

>Seq_1354
CAGCGTCAGATGTGTATAAGGACAGACTGGGATTAGATACCCCCCAACAGAAAATATAACCAAACTGACGCCTGGCCGGTGCCTAGAGGAGCCTGTTCTACTGTCTCTTATACACTCTCCGAGCC

>Seq_1355
GATACCCCGAGAAGGCTCAGCGTATAGACGGCGACTGAAACGACATCTGAGTTGGGGTCCTACGAAGCGAGACTACCCCGGTAGTTCACCTTGAATAGCGCCACCTAGAGGA

>Seq_1356
GATACCCTGGTAGTCCACGCCGTAAACGATGAATGCCAGTCGTCGGGGAGCTTGCTCTTCGGTGACACACCTAACGGATTAAGCATTCCGCTAGAGGA

>Seq_1357
GATACCCCATGAAATTGCAACTATAGGTAGGATATACGTTATTGAAATAGAAAAGACTGGCGAAGAAATGGAGACCAATTCATTAAACATCACTTTTGCTAGAGGA

>Seq_1358
TGGGATTAGATACCCCGAGTTCGACAGGCTCCGGGCTGCGAAGGCGAAACGGACTACAGACCACAGCCGCACCCAGGCGTCACTAGAGGAGCCTGTTC

>Seq_1359
GGATTAGATACCCTTTTGGGCTGCATCATTAATCGTGTTTAACATTAAAAACACTCGTATTGTCCGAGTTATTAACAAAAAGCTAGAGGAGCCTGT

>Seq_1360
GATACCCTGAATGAAAAGATGACCATTGAAACAGAGAGCCTCACGCTCGCGCTCAAGGGTGATACGAAGACGCAGGGAACGTGGGGTGAAGTGGTTCTGGAACGGATACTAGAGGA

>Seq_1361
GATACCCTCGTAGTCCATGCCGTAAACGATGTGTGCTAGACGTTGGAAACATAGTTTTCAGTGTCGCAGCGAAAGCATTAAGCACACCGCCTGGGGAGTACGACCGCAAGGTTAAAACTCAAATGAATTGACGGGGACCCGCACAACTAGAGGA

>Seq_1362
GATACCCCTGCAATATCTGCCACGAAGAATTCGAGACCAAGCCAGAGTTCAAGAGGCACTGCTTTTTTCAACACTCCAACGCCGATATCGAGATCTACTACAGAAGGCCCCTAGAGGA

>Seq_1363
GATACCCTTGTTGATATAATAGATTATTCTATATTAGCTGAGACTGCGGATGACCAACTAATAGAACTTTGGTTAAATCCAACTGTTGCTGGCACATTCACATATGCGGATGAAACAAATAGTTCACTACAAGTAGCTAGAGGA

>Seq_1364
GATACCCCTAGGTTGACCTTACGGTCATCATAAACCCAGTTGAAGAATTCAACATCAAATTGTTCTTTGCCGAATGTTTTCCATAGAGTAAGTTTGTCTAGAGGA

>Seq_1365
GATACCCCCAAGAATCCAGTAGGTTTCACCATCCCCCGTTAACTGCACATCCTAGAGACTTCGTTTGACTTCGTTGATTGAAAAGTGACTTTTTGTGGTGGCTAGAGGA

>Seq_1366
GATACCCTGCTGATAATGCTGGTGTCATTACAGCCACACAGCAAGTAGAGCAGGTTGTAGCGCAGCTCAAGCAAATTAAAGGGCAGCGCAAGAAGCTAGAGGA

>Seq_1367
GATACCCTGAGCAATATCTAATCCTGTCACTGAAGTCACTGCCTCAAGTGCTGCTAACTGAGCACTCACATAACCCGTTCCACTGCCAATGTCTAACACCTTACCTTGGTGGACTAGAGGA

>Seq_1368
GATACCCTTGGGTTTACACTTGTTATCCAGAGATAGTCCAAGGTCATTCTATTGCAGAAGCACAACACTTATTTGGTAACATAGACCAATGGAATATCTATAAAAAGATGGACCAATGGAAATGGAAAGGTAGCCTAGAGGA

>Seq_1369
GATACCCTCATGCCAGAGGTGGCCTCCAGGCCAGGACTGAGGGAGAGGGTGTTTGCGTTAGCAGAAGAAGCAAAAGCAGCGGCGGACATCAATTTTGGACTAGAGGA

>Seq_1370
GATACCCTTATATCTGGAGCTATTACTCCAGGTATTACTTTCTCATCCGGGAAACTCACGATTCCAAGTCTTAAAGCAGGGCAGTCAATAACTGTCTATATGAATGTTCAAGTAGCTAGAGGA

>Seq_1371
GATACCCTGTCTGTCTCCCTGGTGGTAGTGTGTTTCACCGTATGTTTTATCCATGATAATTTTATCGTAGCTAAAACGTTCTTTAGGTGAAAGGTTTTTATCCTTGTAGACTTTTCTGATATTTTGGGTAGCTAGAGGA

>Seq_1372
GATACCCTGGAGTTGCAATAACTGCTGAACTAGTAGGAGCAATTGTTAGCCCTATTTCTAAAGTAGGCATGGGTATTAAAGGAGCAAAGTCATTAGGAGGTTTAGTAGCTAGAGGA

>Seq_1373
AGGATTAGATACCCTGTTTTAGGAGGAACACTGCAAAGAAGAGCCGGTACAGCAAGACATGATGCTGTTGCTTGGGGTTATGCTAGAGGAGCCTGTT

>Seq_1374
GATACCCCCCATGATATGAGAAAGAAGTTCGTGGAGCCCGGTCTCGTCGGGGATGTTGGTAACCTTAGTACAATGTTCACGTGCGAGGGCCAGAGCGTTTGGCGACCCCATGTTCTGAGAGCTAGAGGA

>Seq_1375
GATACCCCATTCCTCTATCAATTGAATATTGAATTTCTAAAAGTAAAGTATAAATACCTAGCCTTCGATTTGCAAAATCGGGGTGGAACATTGCGTAGACGCTAGAGGA

>Seq_1376
GATACCCTCGTTACGCGTATGAGTGAGGCCTCTAAGTCCGACGCCTCACTCATACGCGTAACGAGGTTATCCAAACGACGAACACCATCAGCAGCTCGCTCGATATACACCTGACCCTGCTTTGGATTATCTGTCTTACTAAACATTTCTAGAGGA

>Seq_1377
GATACCCCGAGGTAGTTAACTTCTTTCATGTGCTTTTTTGAGACACTTATGATACTTGCATCTTCCATACTGAAAATAGAAACCTAGCTTCCTCCCTCACTCCCAGCCGCAGCCAAAGCTGATACTTGATTCGTACTAGAGGA

>Seq_1378
GATACCCCAACCACGGAAGAGCAAATGAACCAATATCGCGACAGGATGGTCAAGTGGCGGATTGATACGGGTAAGGCTATTGATTATCTAGAGGA

>Seq_1379
GATACCCCACAAGGACTAACAAGACTTCCTCAAGGGGAGATAGATGTTATCTTAGCAGCTGAGGAGGCTGAGATAGCAGCTGAAGAGCAGAGACGAGAAGAGATTGAAGATGCTAGAGGA

>Seq_1380
GATACCCCGTATCTTTTTCAACGCCTTTATCGGAAAGCATGTCATCATAAACCCCAAATCTAATACACACATCTTTTTCAGTACCAAAGTAGTTAGCACTTGGTGTATACGTTGCCGTATTACCGCTAACTTAGTGACCTAGGTTATGGCGCTAGAGGA

>Seq_1381
ACTAGGATTAGATACCCTTATTGTTACATTGGCCACCATTGGTCTATTATCGAATTTTCTCTTTATCTTTTTTATGGGCTCACTAGAGGAGCCTGTTCTA

>Seq_1382
GATACCCTTAATAAAAGTATTTCTAATTTGTGCTGGTTCACGGTGCCATGCGCAGTGCCGTGTGCACGGCACCGTGCACGCGGAACCGTGCCCAGCACCAGGATCCCTCGCACAGGGGGGCGGATCTGACCTCGCACATCCTAGAGGA

>Seq_1383
GATACCCTACTATGCCCCGCCGTAAACTTAGATATTCCAGTACAACAAATATCCGCCAGGGGACTACGAGCGCCAGCTTAAAACCCAAAGGACTTGGCGGTGCTTCAGACCCCCCTAGAGGA

>Seq_1384
AGACTAGGATTAGATACCCTGATGATTATTTCCCCGATGAAAGCGATGAGGTTTGATTATGTGTAAAGAGTATTTCGTTACGCTAGAGGAGCCTGTTCTACT

>Seq_1385
GATACCCCAAAGCTCAGCGATGGATACTGGATCCCAACGGTCATCATCGGAAGGAAGCAACACCGAGCCGTCTGCGACCGAAGATGAGGGTGGAGCGACAGAAGAGGAAGAAAGGGAGAGGGCACGACTAGAGGA

>Seq_1386
AGGATTAGATACCCTGTTTTAGGTGGTACACTACAGAAAAGAGCTGGTACTGCTCGTCATGATGCAGTAGCCTGGGGTTACGCTAGAGGAGCCTGTT

>Seq_1387
GATACCCTGAGATCAGGACGAGGGCGAACGAACCGGGGATTGGCGTCCCACCACTTGCAAGGCATGGCGAGAACCAAACCTACCCCAAGACGCTTCGAGCTTCGTCAACTGCAACTAGAGGA

>Seq_1388
GATACCCCTGCCTGTATTGCTTGTGAAAATCAACTAAGTGATATTAATAAAGAAGTCGAAAATCCATGTTCCCAAAAATGTGGGTCTAGAGGA

>Seq_1389
ATTAGATACCCCGGAGGAGAAAGAGAGAGTAAAGAGACGGCACGAGTTGCTTAAGCCACTTTATGTAAATTATCGAAATAGGCTAGAGGAGCCT

>Seq_1390
GATACCCCTGAAAACCAAAAGCGGTGCTAACGTGCCACCGGCGCGCGACGAACGATTTGTCAACGTTAGACTAGCGTGTTGAGCGTGTAAATAATGAAAGAATAGCAAATGGGCGTTCGTTTAATTTTAGCCACACTCTGTATGCGCTAGAGGA

>Seq_1391
GATACCCTGAACGTGGCGATGGCCGAACAAAGAACTAAAGATGAAGAGTCTAACGCAGACGTTGCTTATCGTACTGCCAAGATTAATATTCGTACTACAGAGCTTGACCTTCAGGAGAAGGCTGGGGCTGCCCATAGGAGAATAAACCTAGAGGA

>Seq_1392
GATACCCTGCAGGCCCTGGTTACGATCTCCGACTTCAATCTTGTCCTGACGTACGATGACTTCGAGCTGGAATGTCTGTTCCTGCGGCTCCACGGGCTCACTAGAGGA

>Seq_1393
AGATGTGTATAAGAGCAGACTAGGATTAGATACCCTCAGTGGGCCAAATTCTTCTCGAAATTTTCGACTGGCAAGTTCTTAGCTAGAGGAGCCTGTTCTACGTCTCTTATACACATCT

>Seq_1394
AGGATTAGATACCCTGTTTTAGGTGGAACTTTACAACGTAGAGCTGGTACAGCAAGACACGATGCAGTTGCTTGGGGATATGCTAGAGGAGCCTGTT

>Seq_1395
CGTCGGCAGCGTCAATGTGTATAAGAGACAGACTAGGATTAGATACCCTGGTTGATATGGTGTTGCTGGTTGACTGGAAGGGCTAGAGGAGCCTGTTCTACTGTCTCTACACATCTCCGAGCCCACGAGAC

>Seq_1396
GATACCCCCACACCCATTCAATCAGAAGCAATTCCTCATGCCCTTGAAGGTAGAGATGTATTAGGAATTGCACAAACTGGAACTGGAAAAACAGCTGGTTTTACACTTCCAATGATCCATAAACTAGCAAGGGGAAGAGCTAGAGGA

>Seq_1397
GATACCCTTGATAGAAGATAACCCAAATCTAATATCATTTCCTTGAATAGAGAAATCAGTATCAGATTTTAATATATGAGGCCCAAGCAGAGTTATGCCAAAGTGGCGAAGCTCTTTCTGAATCTTAGATATCTCTTCTAGAGGA

>Seq_1398
GATACCCCAACAAACTGTTCTTTAATAAGAAGAAGGATAGAGTTCAGGTGAAACATTTTATGGAATGGGGTAGATTTGCATTTATTACTGATAAAGGCAATAAGAATACTAAATTCAAGGCTAGAGGA

>Seq_1399
GATACCCTACGTTGTGGCATTCCGTGAAACCCTCAGAAAAGGACAAGATCTGTACTTCATGGATCGTCTGCTCATTGCCAGTATCATCGAAGCACGAGGTGCCGAGCGATTCCAGCTCGTCGCTGACGCACTAGAGGA

>Seq_1400
GATACCCTGCGTGAGAGCAGATGTTTATTTTAAGATTCGATTTGTTTTAGTCACGGCTGCCAAGAAGCAGGGTTAAATAATCCAGATTCCAATCATTCAATTTTAGCGTTAAACAACCAATTTGGGCCTAGAGGA

>Seq_1401
GATACCCTAATAATTTCGACGCGATAGCCGACCTTGGTACGTGGGTTTGGGTATCTGATGATGAACATTACTGCTCCGAAGATTGTCAATATGAGGCTAAGCATACATGGATACGCAAAGGCGAACCAGACCCCAGCGGACCCAACACACTAGAGGA

>Seq_1402
GATACCCCCAGCTGCGCCACCATAGAGAACTTCCCGCTCTGAAGAACTTAGGAAGTTTGTCTGGGGGCCGGGGTTAGGCTTGAACACGACCTCTTGTGCTACATCCACGTCATACTCAGGAGCGACTACCTGTGCAGGAACAGTCTGTACACTAGAGGA

>Seq_1403
GATACCCCGCAAATCAGCGCTTCTCCCAAGCCTTCATGTCAGTGCAACCCCTGGAGACGTTAGGAACAGCAGCAGCGGTGGGTGATGGTGATCAGTTTTGGTGCTGCCCTGTGCTCTCGCCTAGAGGA

>Seq_1404
GATACCCCTAAACAAATGCTTAAGGGGTTTGAAGATAGTCCTCAGAGTGACAACAAAGAGTTCTCTCCCGTACAAGCAGATATTGTACAACCAAGTGGAGTAGGAAGAACTAGAGGA

>Seq_1405
GATACCCCACAAGCCCTGGTTACGGTCCCCGACTTCAATCTTATCCTGACGTACGATGACTTCGAGCTGGAATGTCTGTTCCTGCGGGTCCACGGGCTCACTAGAGGA

>Seq_1406
GATACCCCCTTTTAACTGAACAGCGCGTGGCGAAGCAGCGAACAGGCCCCTCGTATGTATATAAATCATATATCTAAATCATATATAGCCAGCCGTCGCTGAATTCGTCCAGGCCACAAAGCACCTAGAGGA

>Seq_1407
GATACCCCAAAATAGGAAGACCACTTTGTTTTGGATGCAGAAAAAGACAGGGAGTTGTTTGACCTCGTACTTGTGGGACGATGCCTGACAGAGGACGAGCCGTTGTTGTTGGCTAGAGGA

>Seq_1408
GATACCCCTTCGTTGTAAGTTGGGAATGAGTCTAAGCTACGCAGCTAAGTAATTCTTATTTGTGTTGATAAGCTTGCTATTGTTGCTAGAGGA

>Seq_1409
GATACCCTACTATGCTCAGCCCTAAACTTCAACAGTTAAATCAACAAAACTGCTCGCCAGAACACTAGGAGCAACAGCTTAAAACTCAAAGGACCTGGCGGTGCTTCACATCCCTCTAGAGGA

>Seq_1410
GATACCCCAATCGTTGAGATTGACAAAAAACGATATTTTAAAATGTTAAAAGAAGATCCATCAAAAGTTATTGCAGGAAGATCAATTAATGAAATTTTAAAAAGATTTGATAATAAAATAAGAGACCCTAGAGGA

>Seq_1411
GGGATTAGATACCCCGTATTAGGGGGCACTCTTCAAAGAAGAGCTGGTACAGCAAGACATGATGCTGTTGCGTGGGGTTACGCTAGAGGAGCCTGTT

>Seq_1412
GATACCCTCTGGTTTCACTTCGGTGGGTGTTTCTGGTGGAGCCTGGTCTCCTCCTTCTCCATCTCCTGGAGGGCCACCGAGTGTGTCAGGGAGATCCTGTTCTCCTTCTAGAGGA

>Seq_1413
GATACCCCTACCCTATACCTGGGTTGAAGAGCTCAAATAGTAAGTACGTTTCGAATATAACACCATATCCACATATCGAACAAGCGTGTGTTGTGCGGGGCGTTCCCTCTTGTTTATAATCAATGACTAGAGGA

>Seq_1414
GATACCCTACTAGGCTTAGCCCTAAACTCCAATAGTTAAATCAACAAAACTATTCCCCAGAACACTACAAGCAATAGCTTAAAACTCAAAGGACTTGGCAGTGCTTTATATCCCTCTAGAGGA

>Seq_1415
GATACCCCACTAGAGTTACATTAACAAAACCATTCGCCAGACTACTACAAGCAACAGCTTAAAACTCAAAGGACTTGGCGGTGCTTTACATCCCTCTAGAGGA

>Seq_1416
GATACCCCTTTGTCAAACTTCTCGATCTCTGAGTATGGTAATTTTTGCTTTTTCATAATTTTTTGGTAATTAATATGATAATTGATACAACTAGAGGA

>Seq_1417
GATACCCCGCAGCTAAGAGGGTTATCCTTGAGGAGCTATCCCGACTGACTGATGAATGAACGCAGGTCGCGTGGGGCGACATGGCTATCCTAGAGGA

>Seq_1418
GATACCCTGGGTAATTTCTTTAACTTTAAGGATGACCAGGATTTAAGTACTTGGGATGATGGAGCAACTCTAATCGATACAAATGGTGATGGCCTTGTTGATAGAATTGTGGTTACCCTTACCGATAATGCTAGAGGA

>Seq_1419
GATACCCTATCTCTTCAGCGAAGGCTGCAGAGGATGCGGAGAGAAGCGGTCTTTCGGAGAGGCAGCAACAAAAAGCAGGTGTCAAGGCATTCTTTTGGCAGACACCTGGGTCGATTACCCCATGGGCTGTAGCGTATTTCTGTGCGTCTAGAGGA

>Seq_1420
GATACCCTAATTCCCTGGATTGCCCGTCCGCAGAGGTTGCCTAGGGTCGCCTAGACTAGTCTGGTTCAGGGGCAAAGCCCAGCTCAAATATTTTGATTTCCAGGATTTCTGTTGCTCAGAGGTCGCCTAGAGGA

>Seq_1421
GATACCCCCGCGGAGCCTGTTACCCTGCTCGATGGTGAGGATTCCTGACGTCAGGCAGAGAGGCGCAGCCGGACACTGTGCTTTGGCCCCATGATCTGCTCGGAGGAGATCAGCACCGTATCGGGTCTAGAGGA

>Seq_1422
GATACCCCGTCCCAATCGATGAAAAAGCCTAAGCCATGAAAACTGACGAGGACAAGCCGAAAGGGATCATCGGACAGACTTACCGTGATGGCTTGCCCGTGATCTGGAAGTTTGTTAATGAGGCTCCGGATTTGCAGACTAGAGGA

>Seq_1423
GATACCCCAACAATTCGGGTAGAAGCCGAGTACTCTAATCCATTGAGTTACAGCCGCATATACTTATTTGGTACTCCCCCCGTGAATCGAACACGGTACCAAGAAATTATGAGTTTCCTGCTCTGACCGATGAGCTAGAGGA

>Seq_1424
GATACCTTACTATGCTTAGCCATAAACTTAAATAACTGAATAAAGTTATTTGCCAGAGTACTACTACCAGCAACAGCCTAAATCTCAGAGGATTTGGCAGTGCTTTATATTCCTCTAGAGGA

>Seq_1425
GATACCCCGATCATATCTAGAATATTTTGGTTCACCTATTTTATTTGAATAGACCTCCACAGTTTTTCCAACAATTTTTGAAACAGAACAACAGCAGGACGTGGTAAAAAACGAAGTCCTTAAAAATTGGACTAGAGGA

>Seq_1426
ATTAGATACCCCATAAAGCTTACAGATAAAAAATCTGGATGATATCTCAGAACATTTTCCTATTTGACCAATTGTTATTGTCCTAGAGGAGCCT

>Seq_1427
GATACCCTAACTCCAGTAAAGCTAGTGGATCTAAAAAACAAGGCGCAAACGATAGACTTGACGAATCTTTAGGAATGAGAGATGGAAAAGAATCTACAAAAACTCAAAGCTATAAAGATAGAAGAGACGAGTCTAGAGGA

>Seq_1428
GATACCCCAATACTGACATAACCTTTATAGAATATGAAAAATCCTGAGTTTCTAGTAGCGGTACCTGAAGAGTACTTTAAAAGAAAAACTCCTATCAACGTTTCAGATGTGGGACTGTTTTATAAAAATCTATTTGAAGTACTAGAGGA

>Seq_1429
GGATTAGATACCCCAGGATGGAATCCCTCCGACGCGAAAGCATTTGGTAGCGGGAACGCTGGATCCTTTCGGCCAGTCTCTGCTAGAGGAGCCTGT

>Seq_1430
GGGATTAGATACCCCGGTGCTTTCCATTACCTCTTTGGCCGCCACGCCTTCCTTGATCATCCTCAGGGCTTTCTGTGTCCCGCTAGAGGAGCCTGTT

>Seq_1431
GATACCCTATTATTATACACTTTGATCGGTTTGTTACACACGCAAACAAACAGACGATATTATTTGCAGCCATGGTGAGTAGATGATGCAATCGGCCAGTCTCTAGAGGA

>Seq_1432
GATACCCCACTAAGTCGCCCCTATGGGTTCCTATCTGGTCCGTATCTGCCAAAAAGTACCCCTGAAGGACCAGTAGACCTTAGGGTCTAGAGGA

>Seq_1433
GATACCCCTATGTCAAGTATATTGGCAATTAATTAAATTAAAGTTTAGTTAAGTTAAAATTTAAACTCTGCAAATCCTTCCAAAAGTCTTTATAAGACTTTGAAACTACCTCTGGATTATTGATTTTTATTGAAGTTAACAAAGCTAGAGGA

>Seq_1434
GATACCCCCAACTATCAGCAGTCATCGAATGCGCCGATGCGGCACATGGGCTTGGTGGACATATTATCGCTGATGGCGGTTGTACTTGTCCTGGCGATGTTGCTAAAGCGTTTGCTAGAGGA

>Seq_1435
GATACCCTAGGAAGTCATAGCCGCCCTCTACGAAGCTTTCATAGCTTGCAGAACCCCAGTCCTTGAACCCAATGCCGGTGAATTCGGCGAACGTGATCTTGTCAGCATCATTTGTACGCACAAGCATCTTAAGTGCGCTAGAGGA

>Seq_1436
GATACCCTGAACGTGGCAATGGCCGAACCGATCATTAAAGATGAAGAATCTAACGCAGACGTTGTTTATCGTACTGCGATGCATAATATTCGTACTACAGAGCTTAACCTTCAGGAGAAGGCTGAGGCTGCCCATCGGAGAATACACCTAGAGGA

>Seq_1437
GATACCCCAAGACGGACGACATTCTCATCCCCAGTCCCTTTCTCGGCCGCCAGAAGGAAGGAGTTGAGAGTCGGGTATTTCGTCCTGTCTACAGCATTAGAAGCCTGTAGAGCTAGAGGA

>Seq_1438
GATACCCTTGCCTCGCAGATTTCCTATCGTCGGCCCACTAGCCGAGACTAGCCTAGACTAGTCTAGAGAACCTTGCCTTCCAGGATTTCCTCTCGTCAGCCCACTAGTCTAGAGGA

>Seq_1439
GATACCCCAACGTTCAGCGATGTTTATATTCCTCAACAAGATGTGCTTTAGGGGTGTGTACAGGGAGGGACCAAATGGATTCAACGTACCCTACGGTCATTATAAAACCACCCCTGCCCAAATTACCCTAGAGGA

>Seq_1440
GATACCCCACGCCGAAAAGCCCAGATCCGACAAGCCCCGCGCCGCAAAGCCTGAGCCCGAAGTCATGGCCCCTACTGAGCCAGCAGCGCCGCTAGAGGA

>Seq_1441
GATACCCTAGTAGTCCTTACTGTAAATTATGAGTATAAGATCGCCATGAATTTAGGGTGGTCGACAAAAACTTAAGATAATTCTGCCTGAAGAGTACGATCGCAAGATTAAAATTCAAAAAATCTGGCGGTTCACTAATCCAACTAGAGGA

>Seq_1442
GATACCCTCCGCGGAGAGTTTAACAAGCGACAGTGCGTCGTTACGTGATATTGGGTCTCGTCCATCAGTGGGACGAAATGTTGAGTGTATGGCTAGAGGA

>Seq_1443
GATACCCCTGATTCGGTTAGGGGAATTGGTCTCACTAATGCGGAATTAATGAAACTAACAGCCCTAGGAGGCGGTGTTGGAATTTCAGTAAGTAGAATTCGCCCTAGAGGA

>Seq_1444
GATACCCCCAAACACATTTGGAAACTTTTTTTTTGGGTCATTTTTCACCCCAAATCGCCCGAAAATGGCTAAGTCCCCAAGCACCCCCCTTGCAGGGCACTAGGCCCCTACAGGCCTCACGCAAGGTGAAATAGGACCGAAAATGGGGTCTAGAGGA

>Seq_1445
GATTAGATACCCCATTTATACTTGGCTGTTTATGCTGTTCGCCCTTTTTGGCGGTGCCTTCGGCTATCTTTCCGTGGGCAAGCTAGAGGAGCCTG

>Seq_1446
GATACCCCTTATATACCCGCTAGATATCCCTTACTTTCCCCTTATATACCCTTATATACCCGCTAGATACCCCCTAGATATTCCGTAGATACCCCCTAGAGGA

>Seq_1447
GATACCCCTAAATACATGAAAATCAATCCAAATCTATGAAAATCTAAAGAAATCAGTGGAAATCTATAGAAAACCAACAAAAATCTATGAAATACAATGAAAGTCCTCAGATGACAAGAGGCCAACCTGGAATCGAGCAAAGGTTTCTAGAGGA

>Seq_1448
GATTAGATACCCCCAAAAACCTTCCTGAACGCGTAAAAGCGAAAAAGAAGGCTAAAAAGTACAAAGAATCTTCCAATTAGAACTAGAGGAGCCTG

>Seq_1449
GGATTAGATACCCTGCCACTCGTTATCTAAACTTAAGATTTGGAACCCCCTAGATGCCCCCAGTAAGAAGAAACCACTGCCCCTAGAGGAGCCTGT

>Seq_1450
GATACCCCCGCCGGCAAAATTTGTACCGAATGGCGCCTCGAAGAACAGGCCAGGAAGTGGCAAAAGCTCTGTCACCGGTTCTCCGGTGGCCAGTCCGCCGTAAAAAATATCAAGATCCTTGTACCTAGAGGA

>Seq_1451
GATACCCCACTATGCTTAACCATAAACATTGTTATAAATAAACCTACCTTAACATACCGCCTGAATACTACAAGCGCTAGCTTAAAATCCAAAGGACTTGGCGGTGCTCCATACCCACCTAGAGGA

>Seq_1452
TAAGAGACAGACTAGGATTAGATACCCTCTCGTACCGCTAAGCAGCTAAGTAGTTCTCTAACAAAGATAGTAAAAGTCTATGCTAGAGGAGCCTGTTCTACTGTTATACA

>Seq_1453
GATACCCTTTTACAGATTTTACAACAGCTGTGCAGATTTTACAAATGTTGCAGATTTTATAGCCTTATACAGATTTTACAGAATTTGTATAAGAATTCTGTAAAAACGCAAAGCTGGCCAGGGCTCTCCCGGCTAGAGGA

>Seq_1454
GATACCCTAACAGTGACCTCTTGAAGCTGGCAGTGCTTCCCGAAGATGTGTCGTAGAAGTGCATCTTGGGAGTGCTTCCTAGAGGTTCCTGGAGTGCTTTCATGTAATTCCTGGAAGGCTTCCTAGAGGA

>Seq_1455
GATACCCTGGTAGTCCACGCCGTAAACGATGGATACTAGTTGTTGGGCATAAGCTCAGTGACTAAGCGAAAGTGATAAGTATCCCACCTGGGGAGTACGGTCGCAAGACTGAAACTCAAAGGAATTGACGGGGACCCGCACAACTAGAGGA

>Seq_1456
GATACCCTCTGGTAATAGATTAGGAGGAAGTGAATTCAGCTTTTCTAGGATTCTACTTCGACTCCAGTAAAATTCTACGTCTTCATCAAATATCAAATAAATGCTAGAGGA

>Seq_1457
GATACCCTGTGAAAAGCACTGAAGGTGAAGAACTCGCGCCGCCTAAGTCGGTCCGAGCAAGCTCAACGGACTCAGCCACGCACAGCGGAGCTCGCTACATAGGGTGGGGATGTTGTCATTTGAGGCTCTAGAGGA

>Seq_1458
GATTAGATACCCCACTATATATAACCTGGCCAATGGCGGGCAGCGGGTTTCGTTTCCAGTCGTTCAGCATCTTATTGAGTGGCTAGAGGAGCCTG

>Seq_1459
ACTAGGATTAGATACCCTAGAATTGAAAATTATATTCGTAATTATGATGGCCGGCCAATGTTATTTTTAGATAATGTTATTCCTAGAGGAGCCTGTTCTA

>Seq_1460
GATACCCTCACTATTCCGTTACCTGAACAAACAAAGGAAGTGACTCAGGCTGCGCTGACTAATTTAGACAAGATCGAGAATGCTTTACCACAGATTAGCGGACTAGAGGA

>Seq_1461
GATACCCTTCACATACACAAGCACTACAACAACAACACTTTACATACACAAGCACTACAACAACAACACTTCACATACACAAGCACTACAACAACAGACTAGAGGA

>Seq_1462
GATACCCTTCCATTGGAAGGACATAAAGAACCGTTGACCAATCTGTAGTCGATGCCTGTCGAAGGTGAGTGTCGTACCTCCACCACCAATAGTAACGCCAATAGCATCACAAGTAAGGAAAGTATTAGCAACATTAGCAGTACCTAGAGGA

>Seq_1463
GGATTAGATACCCCTAGAGAAGGCTAAAGAAGTTCAGAGAAGCTAGAGAAGCTTAAAGCATATTAGAGAATCCTAGAGAATCCTAGAGGAGCCTGT

>Seq_1464
GGATTAGATACCCCCAACCGAGCGGTAAACACCAGCAAACTAGCTGTAACAACAACCAAACTAGTTGTAAAAAACCAACAAACTAGAGGAGCCTGT

>Seq_1465
GATACCCTCACCCTCACCCTACGCTCACTTTTTGTCAGAGGCGCTGACGAGAAGGCCGCCGGACACAGAGACCTGACGAGGCCGTCAATCAATCAGCAATCAATCCATCAATCGACTTTCCGATTGATACTAGAGGA

>Seq_1466
GATACCCCTCCTGCAACTTCACGAGTTCCTCTAACCTAATCCTGTCCATGCTTAGTCCTTCCGTGAGAGAAGTTCAGTCTTGTTCTTCGATCCACTAGAGGA

>Seq_1467
GATACCCTCCGCCCCTATGACGCTCTAGGTCAGCGCCTAACTTGGCAGACTAGTTGGATAGCGGTGAAATGGAGGGCTGCTGGTTAAACATCCTTGTAAGACTAGAGGA

>Seq_1468
GATACCCTGGTAGTCTACACTGTAAATTCTGAGTGCTGTAATTTAAGAAAAATCTTAGATTTTTTAAGCTAACGCTATAAGCATTCCGCTAGAGGA

>Seq_1469
GATACCCTGGTAGTCCACGCCGTAAACGATGTCAACTAGCCGTTGGAGGGGTAATCCCTTTAGTGGCGCAGCTAACGCAATAAGTTGACCGCCTGGGGAGTACGGTCGCAAGATTAAAATTCAAAATAATTAGCGGTTCAGAAAAACTAGCTAGAGGA

>Seq_1470
GATACCCCACAATCAGAACGACAACACACAGTCCGAAACGTTTGAGCCAGCGCTTTTTCTTGTCGGTCATAGCCATATCGCATCCTCCGGACGCTCGAGCTTATCCCAATTCAACCGGGTCGATGGATGGTTCCTCTAGAGGA

>Seq_1471
GATACCCCTATGTCAAGTATATTGGCAATTAATTAAATTAAAGTTCAGTTAAGTTAAAATCTAAACTCTGCAAATCCTTCCAAAAATCTTTATAAGACTTTGAAACTACTTCAGGATTATTGATTTTTATTGAAGTTAACAAAGCTAGAGGA

>Seq_1472
CTTCGTCGGCAGCGTCAGATGTGATAAGAGACAGACTGGGATTAGATACCCCAAGGATGATTTATATGTCATCATCAAATCACTAGAGGAGCCTGTTCTACTTCTCTTATACACATCTCCGAGCCCACGAGACT

>Seq_1473
GATACCCTGAGCAATATCTAATCCTGTCACTGAAGTCACTGCCTCAAGTGCTGCTAACTGAGCACTCACATAACCCGTTCCACTACCAATGTCTAACACCTTACCTTGGTGGTCTAGAGGA

>Seq_1474
AGGATTAGATACCCTGGCCCTACAGGAGGACAAGGATTAAGAGGCCCACAAGGATATAATGCTCCTTCATCATATACTGGTCCTAGAGGAGCCTGTT

>Seq_1475
GATACCCCAGAAAGTAGGGCTTATATAGGTTATACGTCTTGTAAGACAGCACATGCGTTTAGAGGGGCGTACTAGGGGCTGTGTCTAGGCAAATGCGTCTAGAGGGGCGTACTAGGGGATGCGTCTAGAGGA

>Seq_1476
GATACCCCACTATCCTTAGCCGTAAACATTGATAGAATAGTACATCCCATCTATCCGCCGGGGTACTACGAGCACCAGCTTGAAACCCAAAGGACTTGGCGGTAATTTAGATCCCCCTAGAGGA

>Seq_1477
GATACCCTAGAAAGAAGAGGTGTTGACGGTAACTTATGGGTATGGGAAGGAGTAGATTATAGTAAGTCGTATATGGTAGTAGCTGATGTTGCTAGAGGA

>Seq_1478
TAGGATTAGATACCCTCGAAGAGATGGCAGAGTAAGTGGAGCCTTATCCCGCAACTAATTATCTATGGGAATCCGCGAAAAGCTAGAGGAGCCTGTTC

>Seq_1479
GATACCCCAAGGAATTAATGTGCCCCGGAGGGAATGTCTTCTAACATTATTTTTAAAAAGGCTTGGTAAGACAAACCACCACACGCTTGAGAATGATCAAATGCCAGGCTAGAGGA

>Seq_1480
GATACCCTGTTCATGACAGAAATCGACAGCCTCTTTCAGCGGATTCGTGCCGTCGTCTCGTCCGTCTGATCGCATCGTCCACAGAATCAGTTTCGCCCCCAACGCCTGAAACTGCTTCAGGTAGTCGAATGCTAGAGGA

>Seq_1481
GATACCCCCCTGTTATTAAACTTCCGGATTTGACTTGAAAATTCCGTTGGTTTCCCCTATAAAATTCTCGAGCTTGTGTACCCCCCCCCTATGGTCGGGAGGATTTAATGAGAACCCCTAGGCGAAACTAATAACTAGAGGA

>Seq_1482
GATACCCCTGAACAACACCCCTACCACCCTTTATGAGATAAAGCCACCCAAAGGCAAAGGGTGTCAAAACCTCAGGGTGATGGAAATCTATCCAGAGAATGTTGACTCCCCTCATTGCCTGGAAGATGGCGCCACCCCAAACACTAGAGGA

>Seq_1483
GATACCCCAACGTTCAGCGATATTTATATTCCTCAACAAGATGTGCTTTAGGGGTGTGTACAGGGAGGGACCAAATGGATTCAACGTACCCTACGGTCATTATAAAACCACACCTGCCCAAATTACCCTAGAGGA

>Seq_1484
GATACCCTAAGTGAACTGGAATTGGCGCAAAGCCGTTCTGAACTTGATATCTCCAGAGCTGAAGTTGAACGGTCTGCATCCATCCTAGAGGA

>Seq_1485
GATACCCCCAATGCGTCGCAACAGCAGGGCGAAAAAGCCGTCCCGCCGGCAGAAGCGCTCGCAGAGATGACCAGCCGGGAAAAAGCGGCACGAACGCAACTAGAGGA

>Seq_1486
GATACCCCATCACCTAAAAATACTTTCCTTTTCTTTTTGAAATTATAATAATATAAAGGTAGAATGGAAGTTACAACTAACAGTCCTAGAGGA

>Seq_1487
GATACCCCCAATATTCAGGTACACTTGAGATCCCTGCTGGGCGAATTGATGGTTTTGAAAACGTATACCACGCGCTGAAACGCGAAGTGCTAGAGGA

>Seq_1488
GATACCCCCGTGTCAGCTCCTCTAGCTAAACCTGCTACTGAAGTTGTTCTTGGATCATATCCTTGTGCTATATAACCTTGTGCTTCATAGCCCTGTGATGGCGCTAACGTTGCTAGAGGA

>Seq_1489
GATACCCCCAACTGGTTTTTTTTGTTGATTTGTTTGTTTTCTGGTTGCAAGAATTTCCTAGGTTTGTTGATGACTCACCTCATCATATAGCCCTAGTAGCCGCAATCTTTCTAATAACACCACATGCATTATGGAAGCTAGAGGA

>Seq_1490
GATACCCCATTAATATATACAATTATCATTTATCACTTAAAAATAAAATAAAACTTTAAGAATCGTGAGGTTAAATACACCTTATACATTGCTAGAGGA

>Seq_1491
GATACCCCACTATGCTCAACCATAAACATTGTTACTAATAATTTACCTTAATACCCGCCCGAGTACTACAAGCGCTAGCTTAAAACCCAAAGGACTTGGCGGTGCTCCAAATCCACCTAGAGGA

>Seq_1492
ACTAGGATTAGATACCCTTATTGTTACATTGGCCACCATTGGTCTCTTATCGAATTTTCTCTTTATCTTTTTTATGGACTCACTAGAGGAGCCTGTTCTA

>Seq_1493
GATACCCTGGTAGTCCACGCCGTAAACGATGTCTACTCGGAGTTTGGTGACTTAGTCACTGGGCTCCCAAGCTAACGCATTAAGTAGACCGCCTGGGGAGTACGGCCGCAAGGTTAAAACTCAAATGAATTGACGGGGGCTAGAGGA

>Seq_1494
GATACCCCCCGAGAGGATTAATGCGCAGGCCCACCGTGAATACGATAGTGCGGACATATTCTGGGAAAATATATGGAGGCATTTGAGCATAATGGCACCCATTGTGTACCATGCCAGTGCGAAATGAAGACGAGATCCTAGAGGA

>Seq_1495
GATACCCCGGACATGGACACTGACGAGGTGAAGACGTCGAAATGGATGTGGCGACTGGCGGATGCTGAGGATCTGGAGGAGGCATCGGAGATGGATTCGGCCCGTGCACTAGAGGA

>Seq_1496
GATACCCTACCTACCTAAAGTCATGCTTTGATTTAATCGTATGTTTGAAATCCGCGAAACTGTTTAGTTGATTCCTGGTCAATGTCTTGTATTAAGGGCAGCAAACTCTGATCATTCTAGTTGCTCTTGCTCTAGAGGA

>Seq_1497
TTAGATACCCCCAAAGGCAGAATAATCATTAACCGCCACCTAGGCGCTGAACACTATGAATAAATCAGAACCACAGAAAACGCTAGAGGAGCC

>Seq_1498
GATACCCTGAAGGATTTGTGCTTGAACTTGATGCCGAGGAAGCGGTTCAAAGGAGTACTGTGGTATCCCTGTGTATATCATATTTTCAACTCGAAGTCGGCACCGAATTTGAGGACGTCGATAAAGGTAGGTGATTGACGATGCCGTTGCCTAGAGGA

>Seq_1499
ACTAGGATTAGATACCCTTACGCCTCCAAGAATTATCCTACAGTAACCCGTAGTTATATTTTTCTTAGGAGCGACCAACGAGCTAGAGGAGCCTGTTCTA

>Seq_1500
GATACCCTCATTACATTGAAGGCTAGACTGAAGAAGTGGGACAACCAGGATTACGTGTATTCATACGTAAACGCCATGCTACAAGAACTAGAGGA

>Seq_1501
CTGGGATTAGATACCCCCCGAATTCAATGAAAATGCAGCACCAAAAGCGGCAGAGATTATTTCTGATGTTTCTAATGAAGCCCTAGAGGAGCCTGTTCT

>Seq_1502
GATACCCTGCAGGTGAGATGAAGCATGGTCCTTTAGCTTTAATTGAAGATGGAATGCCAGTAGTTGTTTTAGCTCCAAGAGACAATTATTATAAAAAAACAATCTCCAATATGCAGGAAGTAATAGCTAGAGGA

>Seq_1503
GATACCCCCCGATCACGATCCTCGGGTACACGTACATGATAGCCACCGTGCTCATGACCTGCACGGCGTCGGCGGTCAACGAGGTACCGGTATGTACCGACAGATAGGATCCTGTCTAGAGGA

>Seq_1504
GATACCCTCAGTCGCCGGGGGCTCGCGAAAGGATAAGGAAAATTGTTTGTAGTGTTCTCTGTTGTTGCCGAAGAGATAAGTAAGAGACAAAACGAACTTCTAGAGAGGGCTAGAGGA

>Seq_1505
GATACCCTGTTATTTTTTTGTTTATTTTTTTTGGCCTGGGTATTAAAAGAAATCTTAAAACCCAAAGAGTTTGGCGGTGTCTTAGTCATTCTAGAGGA

>Seq_1506
GATACCCCGCTATCGGAGCGTGTGCCTCTAAGATTCTTGGCCCTGTTGACCCCTCCGTACCGGTTGCGGTAGGGTTGGCAGATCCAACACAACATGCTCCTTGGTCAGAAGCTAGAGGA

>Seq_1507
GATACCCTCCGACCCCACTTAGATCATCCAGATCATCCGGGTCTTGTTGTGCCCATCAAGCCACATTAGCAGAAGTCGTCGATTCGTTTACGACCCTCAGCCGCTACGCTACGCTACTTCACGCTGGAAGCGCTGGACTAGGGTCTAGAGGA

>Seq_1508
ACTAGGATTAGATACCCTGAAGAACTCAAGAGCGTCACACGATGAACAAGCTCTCTCGAGTCTCTGGTCTCTGGAGAGCGGACTAGAGGAGCCTGTTCTA

>Seq_1509
GATACCCCTGAAGTCTTGAAACGTCAAAAGGTTAAATTACCTGCCGAACTAAAGGAATCCATCAAAGAAATTCAGGCCTTTGAATATCGTAGTGCAATCGGTTTGTTTACCGTAGGAGCAACTTCGATATCCATGACACAACTAGAGGA

>Seq_1510
GATACCCCCGTAGAGGAGTTGATGGATGCACTGTCTGTCGCACGACAGGAAGCGGCGATGGCAAAGGAGGAGCTGAATAAGGCTATTGAGATGAGTGAGAGAGACCATGGGGTCATTACAAAGGAGCTAGAGGA

>Seq_1511
GATACCCCAAAAGTAGGGCTGAAGCGAAGCGCTCACCCCAGTGGGAAAAATGGGAAGAAGCTGAAAAGGTTGAACTCAAAAGTTTAAGTGAACAAAATACTTTCAAACCCGTACCTAGAGGA

>Seq_1512
GACTGGGATTAGATACCCCACAACACAATTACACGATATATTTACAACATGGTCACTACAATATAATAAATCATACAATACACTAGAGGAGCCTGTTCTAC

>Seq_1513
ACTAGGATTAGATACCCTGAAGAACTCAAGAGCGTCACACGATGAACAAGCTCTCTCGAGGCTCTGGTCTCTGGAGAGCGGACTAGAGGAGCCTGTTCTA

>Seq_1514
GATACCCCATTAACGAATATCGTAGCTGAAGAAGTGTTTAGACCCTCTGTGGTTACTGTAACACTTACACCATCTTGTATATTAGGGCCAGTAGATAGTGATACTATGTTTGGAGGTATTACTGTTTCATAAGCTAGAGGA

>Seq_1515
CTGGGATTAGATACCCCAGTTGGTGTTGGATCTACATCGGTAGAACAGTATACCGTGTTTGGATATCCAAAAGCTGCATCGACTAGAGGAGCCTGTTCT

>Seq_1516
GGCAGCGTCAGATGTTATAAGAGACAGACTAGGATTAGATACCCTGGGATCAGGTAATGGTGTAAACACTATAACAAGTGGACTAGAGGAGCCTGTTCTACTCTCTTATACACATCTCCGAGCCCAC

>Seq_1517
GATACCCTAGAGCGACGGTAGAGGGACCATAGACAGACTGTAGAGAGACTGTAGAGAGACCCTAGAGAGACTGTAGACAGACTGTAGAGAGATCCTAGAGGA

>Seq_1518
GATACCCTACATGTTCGGTACAATTGATAAATCTTGGATGTAATTACTTCTTAGTACTAAAATGATTATTCAACAGTTGGGGACATTGCCCTCCGATTGTGACCTAGAGGA

>Seq_1519
GATACCCTTTTAGCGCGTTAAGGAGGTTCTGCTGTGAGTCCTTGTGATTAATCCAGGTTTGGATAATCTTTGCACAAAGGTGGGCTGCCGCCTCACTTTCGTTGTCGGAGAATAACTTGGTTATTGATCTCTGCCCTAGAGGA

>Seq_1520
TTAGATACCCCCTTCTATAGTTTTGGTGATACTCGGTGACCAGATGAGCAATGCATATCAAGAAGCACAACGCTCTTTAGGCCTAGAGGAGCC

>Seq_1521
GTCGGCAGCGTCAGATTGTATAAGAGACAGACTGGGATTAGATACCCCGACGGATCTACCTGAGCCTAACTACTATGATAGGCTAGAGGAGCCTGTTCTACTGTCTTTATACACATCTCCGAGCCCACGA

>Seq_1522
GATACCCCATCAATAAGAATTGTTACATAGCCCGAATTAGCGGGTTTATAATTGGCCAAATGGGTTACATGTACCAGGAATTCGGACTCTTTACCCGCTTCTAGAGGA

>Seq_1523
GATACCCCCTTAGTTGCTATAGTAATACCAGGTCCTTGGTACCCTTAGTTATAAGGATAGTGGTGGTGGTACCACTTACCTGAGACAGCCTAAGGACTCGTTTGGTTGACTAGAGGA

>Seq_1524
GATACCCTCCATCAGTGTATTTGGGAGATCCAGCAAGACATGGTCAAGCAGGTGGAATGGTTCAACAGCCAAGGGCGCTTCATTGAAGGAAAAAGGCTAGAGGA

>Seq_1525
GATACCCTATTCTCTTATCTGCTATTAGCCTACAAGAAAGAACGCCAAATCTTAGCCTTAAACATAATTACACTTCTAGCCACTTTAATTTTTGGATTCTTTGCGATCAAAAACTTTGGAGCTAGAGGA

>Seq_1526
ATACCCTCCATATGGCGCGGTTGAAGCTGCTGATGAAGCTGCTGCAATCAGCAAAGAAATTGGATTCCCAATGCTTGTTAGACCTTCTTATGTACTAGGAGGCCAAAGCATGAAGATTGTAATTAACAATCAAGAACTAGAGGA

>Seq_1527
GATACCCCGGCTCAGGCTCCAGAATCGTTATAGGGCCAACGGTTCACCCCGAGCAACATATTTCACCAGGCGAAGAGATTTCACGCATAGCGCAAGACCGGCGACGCAACAGGGAAACGCTTTTACCCGCACTAGAGGA

>Seq_1528
GATACCCCTTCTATCCAAGAGGCATTGTGATGTGCACTGGAGAAGACGTACCCAATGGCCACTCCCTTCAAGCGCGGTTGGTCATTATCAACGTAGCTAGAGGA

>Seq_1529
TCGTCGGCAGCGTCAGATGTGATAAGAGACAGACTAGGATTAGATACCCTTCCAGTACGGCGGTACGGCACCGGACTTCAACCTAGAGGAGCCTGTTCTACTGTCTCTTATACACACTCCGAGCCCACGAGA

>Seq_1530
GATACCCTGACAGGCGGTACTGGTCTAGGTAAGTCTAGTGTTACTAGAGAGATTGAACACTGGCTTATCAACCACACCGAAGACAACGTAGGTATTGTCGCACTAGAGGA

>Seq_1531
GATACCCCCTTTTAACTGAACCGCGCGTGGCGAAGCAGCGAACAGGCCCCTCGTAGTAGATATTTATACTCACGATGATTGCAACTCGTTTTTGGTGGTTTTTTCATCTTTTCTTCCAACTCCCTCCTAGAGGA

>Seq_1532
GATACCCCAGTTGCTTCTGGGGCCTCCCTGGCCTGTGGCGGATTGGTGTCACATAAAAATACTCCTCCCCCCTCCTCACCCTTAGTGCCTCCAAGGATCAATGATCAGCGGCTGGTCCTTGGGAGCTAGAGGA

>Seq_1533
GATACCCCCATAGAGGCAGTACAAAAAGAGAATTGTCAGGATAAATTTATGGATTTTGTCCATAAAGTCTGGCCCAACTTCATTGACGGAGCGCATCATGCGAAAATGGCCGCAGCTTTTGAAAAAGTTGCTAGAGGA

>Seq_1534
GATACCCCGAGATGCGTGAACCCGAACCATTTGTTCGTAGGGACTCACCAAGACAACATGGATGACAGGGGTAATAAAGGGCGAACTCATAAAGGCAGAAGAGAGGACACTTCTGGTGCTGCTAGAGGA

>Seq_1535
GATACCCCTCCCCCACAAGAGCAAGTATGACCTACCGAACCAAAGAGCAAGTTGACGAGGAGTTTGAACAAAGATTCTCTAAATTTCATCCAGTTACTAGAGGA

>Seq_1536
GATACCCTGAAGGAAGGTGGCGACAGCGACATGAGTGAGACCGAAGGAAAGGCAGACATGCCGAATGAAAGCGTGCACAGCAGACAGAGCGTCTAGAGGA

>Seq_1537
GATACCCTACTATGCTTAGCCCTAAACCTCAACAGTTAAATCAACAAAACTGCTCGCCAGAACACTACGAGCCACAGCTTAAAACTCAAAGGACCTGGCGGTGCTTCATACCCCTCTAGAGGA

>Seq_1538
GATACCCCTCTTTAGGAGCACTGTATTGTTTTTCGACGAGCACAATCCCATGATGATAGCAGCAGTGAGGCTCAGATTGTGGAACTCCTAGAGA

>Seq_1539
GATACCCCTCACCCTGAAATGGCTCAGATCGCCATTGATGAGGGCGGAGAGAAGAACGAGAAAGGGGAGCATATCGCCTATCTCGACTCCCTAGAGGA

>Seq_1540
TGGGATTAGATACCCCTTTAAAGAAGATTTGAAGCAACGTCTTGAAGAAAATGAAGAGCAACTCAAGAAAGACGAAAAGTTGCTAGAGGAGCCTGTTC

>Seq_1541
GATACCCCTACTCCCACCGACTGTCTCAACTTTAATAATACCATCGTCTTGTTTATGGTGGACGAAGACGATGTAGAGGAAAAGGTTGATATCTTTGAAGCTGCCATGCTTGCCAAGATTTCTGATGGATGGCTCGTTGACAACTTTGATCTAGAGGA

>Seq_1542
GATACCCTTGTGCTTTTACGAAAGCTGTGCTAGCTGCTTGTGTTGAGTTATCAGCAGTAAGTGGTGTAGGGATTGTAACAGTACCAGTGAAGGTGGGTGATGCTAGAGGA

>Seq_1543
GATACCCTTAAGACATGAGATAAAGTTGACAAACTAGTGGCGCATGCCTAGTATCAGTATATATGACTAAGAGAATTCTTTTATTGGGCGAAAATGCATTAGATGTAGAAGTGCGCGGAGTATGCGAAAGATTGTGCCTAGAGGA

>Seq_1544
TAGGATTAGATACCCTACAAGCGATTTAGCTTTGTGCGCAGCACTGAAGGACATGGTGAATTAATGCAAACAATTCTTCTCACTAGAGGAGCCTGTTC

>Seq_1545
GATACCCTGTCATATTAGTGTGCTTATTGTACTCATTGCATAATCGAACTATCATTTGTGAGCTCAAAATAGTCATCATGATTAACCGTCCTAACGGCCCAAAGAAGCGACGACTCAAAAGAACTAGAGGA

>Seq_1546
GAGACAGACTAGGATTAGATACCCTATTATTTCTAGCCACCACCTAAAATTTAACTTCAATCAAAGCCAGAGAACTACCTACAACAGTACTAAACTCAAAGAATTTGGCGGTGTTTTAGACCTACCTAGAGGA

>Seq_1547
GATACCCTAGATGCTTTAGATGTAGCCTCTTTAACAGCGGTTAAGATTAGCGAGCCATCACATGGGAGTCTTACCCTTAATTCTAGAGGA

>Seq_1548
GATACCTCAGATGATGTGACAGGCTTTACGGCGGAGCTTAATGGTCCCACTATCCACCTAGAATGGGAACCCATCGCAAGCCTTGATCTTAGTTACTACCGTATTAGGCACTCCCTAGAGGA

>Seq_1549
GATACCCTGGCGTAACCCACATTAATAGATTTTTATTATATGATATTAAACAATGCCTTTCATTGATATTTCAAATGAAGCTGGCACTAGAGGA

>Seq_1550
GATACCCCACTATGCTTAGCCCTAAACATCGATTGCACCATACACTCCATATCCGCCCGGGAATTATGAACGTCAGTTTAAAACCCAAAGGACTTGGCGGTGCTTTAGATCCACCTAGAGGA

>Seq_1551
GATACCCCGCGGCAAGAGAGGCAGAGCAAGGCCAGATTATTGGCATGCTAACTCAAGACCCAAGTCAACGAGCAGCGCGTGAACAAGACATATTTGGACGCATGCAAGCTACTCTACAGCCAGAGCAGGAGCGTCAGCGTCTCGCGCTAGAGGA

>Seq_1552
GATACCCTCAGCAGTGCTACCAGTAGAGCTTAATGTTAATGTATCAGTTTCTTTAATAGTTATTGATCCAGGTACAGACGGAGTACCATAAGAGTTCCAAGAAATACTTTCACTAGAGGA

>Seq_1553
GATACCCTATCAAAAGTACTAACTGATTTTACAGAAAACTATACGAAATGATAACACAAGATGAATTGAAACGACTAGCTCAGACCCATAGAAACGTAGAAGAGTTAAACAGTATTTTATCAATAAGGTATCTTAATTCGATACTAGAGGA

>Seq_1554
TAAGAGACAGACTAGGATTAGATACCCTAAGATGATCTTAGGGAGACTGTTGGAGAAGGAGTGTTGGGGGGTAGGGTTATGCCTAGAGGAGCCTGTTCTACTGTCTCTTA

>Seq_1555
GATACCCTGGTAGTCCACGCCGTAAACGATGGATACTAGCTTGCTTGATCCCAAATCACTTCATCTAAAATTCCGTCAAGCTAGCTGCCACCGCTATTTATGGATCTAGAGGA

>Seq_1556
GATACCCCCCCTTCTTTGATATCCCCTTAGTTGCTATAGTAATACCAGGTCCTTGGTACCCTTAGTTATAAGGATAGTGGTGGTGGTACCACTTACCTAAGACAGCCTAAGGACTCGTTTGGTTGACTAGAGGA

>Seq_1557
GATACCCCGCCTGATCGGGTGATCGAGGCCATGCTCTAGATATATCCGGCTTGCGGAACTTGGCTTGTGGAGCTGGGCTTGCGGAACTTGGCTCACTGATATTTGGCTTACTGATATTTGGTGGCTTAGCCCACAATTCGGCTAGAGGA

>Seq_1558
GATACCCTGTTTTAGGTGGAACCTTACAAAGAAGAGCTGGTACAGCAAGACATGACGCTGTTGCCTGGGGTTATGCTAGAGGAGCCTGTTCTACTGTCTCTTATACACATCCTAGAGGA

>Seq_1559
GATACCCTGGTAGTCCACACCGTAAACGATGAATGCCAGACGTCAGCAAGCATGCTTGTTGGTGTCACACCTAACGGATTAAGCATTCCGCCTGGGGAGTACGGTCGCAAGATTAAAACTCAAAATAATTAGCGGTTCAGAAAAACTAGCTAGAGGA

>Seq_1560
GATACCCCCACCATATTTGTCTGGAAATGCACCAGTCTCTGATATTAGTCATCCATTCATAATAGACATTTTCCCACACCGCGGGTACTATCCTGGTTTTACCCGACTTTACTGCGGAAACAGCTTTTTCTGCTAGAGGA

>Seq_1561
GATACCCTAGACCCATACGGTCTAAACTTTCCGATTATGCGGGCGTTAGTGCAAGGATGGGTTAGCTCACCCATCACGGAGATAGAGGCTAAAGCGGTGCGGTTGTGCGGTGTTGCTGTGGAGCTAGAGG

>Seq_1562
GATACCCCCTCAATAACCGATAAGTTATCTGAGCTCGGGTCTATAAAGTATACAACGTCATCACTTTCTTTAAATACGATTTCATACGGATAACCTTCTAGAGGA

>Seq_1563
GATACCCCACAACTAATGACTAGCCCCCCTGCCCCAGCCCCGTGCCGGTCTCAGGAGCTCAGCCACCCGTTCCTCCCGGAGTTAGTGTCAGTTTTTTACTGCCGATCACACTCGGAGTCCGCGCAGTTCGCAAGTTGCTAGAGGA

>Seq_1564
GATACCCCTAATGTCACATATTTTCAGTGATTAATATTTTTGTTGACCTATTACTAAATACATGATATGATGTTCAAACAGTAGCGGGTGAGTGTGATGGTAGCACGTTAGGCTCATAACCTAGAGGA

>Seq_1565
GGATCTAGGATTAGATACCCTCCTGGAAGATTTGGCGCTTTGGAGATAACGGAAAACCAAGTGACAAGCTTTTATGAAAAACCTAGAGGAGCCTGT

>Seq_1566
GATACCCTGTGAAGAGGTACACCGTAGACCCGAAGCAAATGAAAATGCGAAGTTTCAAGGATCAATTGCGGAACTGTGAATCAAAGACTAGAGGA

>Seq_1567
GATACCCCAAGTTTCAATCAATTCTTTGCGCACTCGGTTTAGCGTCAGGCTGGCTTCGCCTCGAGACAATTTGTCCGACTTAGTCAGTAAGACATGCACCGGTTTGCCGCTGGGGCAAAACCAATCTAACATCTGCCGGTCTAGAGGA

>Seq_1568
GATACCCCTTTATTAATACTTACACTAATGTTTTATCTAAGTCGTAAGTTAGCATCAGAAGGATGGGGATTGCGCTCTGGTGGTGCTAGAGGA

>Seq_1569
GATACCCCTGTAATTCTTTTAATGACTGTTAAATTGTTAAAATAGTGTTATTAATTCAGGTAATCGGCATATAACAAAGAAAGTTTAATTTATTTTATTTAATAATGTCAATTTAGATACGTTTATCTAGAGGA

>Seq_1570
GATACCCTTTTCGCATGAATTTTCGTATCTGCCCAGCGAAGTACCCTTTCCAGAAGCTGCAGTACAGGTGTATAATTCGTAGTGCTCCAGATGGTTTGATCTGGAAGAATGCTCTGGATCTGTTAGCATCTAGAGGA

>Seq_1571
GATACCCCGACTGGTATGGAAATAGAAATTTGTAGACCATATATTTATAGTCTTATAAAAATTTTAAAACCCGCTATTATATTATGTATTGGAGAAATAGCAACAAGCCTTATTTTAAAAACCAATCAACCTATTATTCAATCTAGAGGA

>Seq_1572
GATACCCCGCTTGCAAGCATCCCGAGTGCGACATAAAAGTAGAAGTCGAGTCTCTTGTCGAGGCGCCAAAGCAGGAAACGGACCATGACAAGCTCTTCGAGACCAAATAAGAGTCGTGAAATGCCATATCTAGAGGA

>Seq_1573
GATACCCTGGTGGAATTTGGGAAGAAATACGCTCATAGAACCATTGAGCCAGAAAAGGGATGATACCGATCATGAGTAACCAGGAAATATGGGTCCTCGAAGACAGTTCTGGGAAGCCCGTGCATGTATGCTCAAACTGGTCTAGAGGA

>Seq_1574
GATACCCTGGAAGCCGGAATCCAGGTTCAAAATCGTCAACTGAGTTTGCAGGAAGCTCAGTTAATTTATAAAAATGCCACAGCTGAATTATCGATTTACATTTGGTCTGATGGAACGGTTCCGTTGGAGCTAGAGGA

>Seq_1575
GATACCCCAAGATGAAACACTGGTTGGCAGAGATAGAGGGCAACAGACACAAAACAAGAAAAGGCAGCAAGAAAGTAGTATAAGCAAAGGGGCACCCAAGAAAGCCCATTCTCAATCCAAGAATGTTGAATTTGTTGATTCATACGAAAGACTAGAGGA

>Seq_1576
GATACCCTCCTCAGCCTTTTGGCCTCGCCAAGCCTCGCACAAACAAGTTACCAATCGGGGCAGCATATCGAGCCCGCTTACGAAGGCTGGCGACCCAATGCAGACGGCACCTTTAGTTTTATGTTCGGCTACATGAACGAGAACTGGCTAGAGGA

>Seq_1577
GATACCCCTAAGGGAAGAAAGATATTGAATGCTTTAATTAATTCTAATCACGAATAAATGAAACAGTTTTTATTAACCGTATTAACCTTAATTATCAGTGTTTCCGGTTTAGCCCAAGAGAAAGAGATAAGGAGCTTTACCCTAGAGGA

>Seq_1578
GATACCCCACGAGTGTCTTCTGGAGGAAACACCCAGATGCCTTTGGCATGGTACGTCCAGTGCTTTCGTTTGTAAGCGAGCATTTGGAACGGACTCTCAGGATGTCTAGAGGA

>Seq_1579
GATACCCTCCAGAAAAAGTCAATAAACCAATTGGGTATACGCTATGGAAAAGGCAATAGGTTCGCTGGATTTAAATCGGCCTGAGTCAAAACAGGAAACCCCGGGTGGTGCTCGCCTGCAAAACACCACGCTGCTTAAGGAGCGGCTACTAGAGGA

>Seq_1580
GATACCCCTAAGAGACAGACTGGGATTAGATACCCCATTATTCTCTTTTTTAATTTTTTTTTACCTGGGTATTAAAAGTTTCCTTAAAACCCCAAAGACTTGGCGGTTCTTTATTCTTACTAGAGGA

>Seq_1581
GATACCCCTTTACTTGCTAGTAATCGTTCTAACGGTTGTCTCAGTTAACTTCATGTACCGTCTCTATTTTTAATAGTATTCCTTATCTTTTTTTTTAATAAAAGACCTAGAGGA

>Seq_1582
GATACCCCAATACCATTTGAGATAAACAAACCATTTAATACTGGACATGATTTTCTTGAGATCATTACTATTGATTCCTCACTTTTAAAAGTTGTTCAATTATTTAATTTTGCTAGAGGA

>Seq_1583
GATACCCCCAACCTCGAATATTTGCTCTTTTGACAAGGTAAAATAAAAGAGTTAGCAAACCCGAATTTAAGTCGCATTGCGCTGTTATGTGGAACTAACTCGTTACTAGAGGA

>Seq_1584
GATACCCCCATCGATTGCATTTCGATAAAAAATCCGAGCATATGATTGAGCTATAATAGCTTTAATTCCAGATTTTTCTAATGCTAGAGGA

>Seq_1585
GATACCCTGATGGGTATGCGATTACAGTTACAGCTAACACCACAACAAATATTCTTAATTACAATAACAATACGTACACGTTTACAGCGAGTTCTGGAACAGGAACAGCAGGAGCTAGAGGA

>Seq_1586
GATACCCCGCTATGCTTAACCCTAAACTCGAATAGTTAGATCAACAAAACTGTTCGCCAGAACACTACAAGCAACAGCTTAAAACTCAAAGGACTTGGCGGTGCTCTACATCCCTCTAGAGGA

>Seq_1587
GATACCCTGTCTTCCTTGTATACCTTGACGGCCTTGAATACCTTGAGTTCCAGTCGTTCCTTGTGTACCAGTAGTACCTTGTGTTCCAGTGGCACCCGTAGTTCCTAGAGGA

>Seq_1588
GATACCCTGGCCCAAAGTGAATACGAAGCTCAAATACCCCTGCGCCAACCCCCTTGACGTCCCCAACGGTGCCAAACTCGAGACGTACTGCCGCCCGCGTCACCTTCGCAGCAGCTAGAGGA

>Seq_1589
GATACCCTGGTAGTCCACGCCGTAAACGATGAATGCTAGCTGTCGGGCAGTTTACTGCTCGGTGGCGCAGCTAACGCATTAAGCATTCCGCCTGGGGAGTACGGTCGCAAGACTAAAACTCAAAGGAATTGACGGGGGCCCAAACCCACCTAGAGGA

>Seq_1590
GATACCCTACCACAATAATAGTTAAAATAGGAATGCTGTAAATTCCGTTAATCTCTTGGAGATAGTCAAATAAACTTCCAGCTTTAGCAACTAGAGGA

>Seq_1591
GATACCCCACTAGTACTGAAATAGAAATTTGTAGACCATATATCTATAGTCTAATAAAAATTTTAAAACCCACCATTATATTATGTATTGGAGAAATCGCCACAAGCCTTATTTTGAAAACCAATCAACCTATTATTAAATCTAGAGGA

>Seq_1592
GATACCCCTCGGGCGGGGGCACGTTAACGAGTGTAACTCCAGCCGCCTCTGGAACAACAGCAGTTTGCGATTTTGCAGACCTGACTTTTGGCACTGCCACCGTTACGGCTAGAGGA

>Seq_1593
AGATACCCCCCTTCTTTGATACCCCCTTAGTTGCTATAGTAATACCAGGTCCTTGGTACCCTTAGTTATAAGGATAGTGGTGGTGGTACCACTTACCTGAGACAGCCTAAGGACTCGTTTGGTTGACTAGAGGA

>Seq_1594
AGGATTAGATACCCTATTGAAGATAGATGTTGAACTATTCAAAAAGAACCCGAAGAAAGTCATGAAAGAAAAGAAAAGACAGCTAGAGGAGCCTGTT

>Seq_1595
GATACCCTGGTAGTCCACGCCGTAAACGATGGATACTAGTTGTTGGGCATAAGCTCAGTGACTAAGCGAAAGTGATAAGTATCCCACCTGGGGAGTACGGTCGCAAGACTGAAACTCAAATGAATAGACGGGGACCCGCACAACTAGAGGA

>Seq_1596
TCGTCGGCAGCGTCAGATGTGTTAAGAGACAGACTGGGATTAGATACCCCTACGTTTATTCTTGCTAAGGTTGTTGGTGGGCCTAGAGGAGCCTGTTCTACTGTCTCTTATACACACTCCGAGCCCACGAGA

>Seq_1597
TTCGTCGGCAGCGTCAGATGTGTATAGAGACAGATAGGATTAGATACCCTATTCGGTGGCTTAGGTGAAGCTTCAGGTATCGCTAGAGGAGCCTGTTCTACTGTCTCTTATAACATCTCCGAGCCCACGAGAC

>Seq_1598
GATACCCCACTATGCCTAGCCCTAAACCCAAATAGTTACATAACAAAACTATTCGCCAGAGTACCACTCGCAACTGCCTAAAACTCAAAGGACTTGGCGGTGCTTCACATCCACCTAGAGGA

>Seq_1599
AGATACCCCCGCTTAGGTGAACGGAAGGTAAACTGGCGTTTCAAGCCTATAGAGTTCGGATATGAAGTTCTTGCGCAGGGACCTAGAGGAG

>Seq_1600
GATACCCCTCGTCGGCAGCGTCAGATGTGTATAAGAGAACTGGGATTAGATACCCCTGCAGGTAATATCGTAAAAGAGATATGTAAAGCAGGACACACAATCGGAATCTCATCTAGAGGA

>Seq_1601
GATACCCCCCCGCAACAATTACGGTGGACCTGGAGTGCCATCCACTCGGTGTGATTTCGGCACCACGCCCCAATCTCGATCCTATACAATTGGGTGCAGATCTAGAGGA

>Seq_1602
AGAGACAGACTAGGATTAGATACCCTGTTTTAGGTGGAACCTTACAAAGAAGAGCTGGTACAGCAAGACATGACGCTGTTGCCTGGGGTTATGCTAGAGGA

>Seq_1603
GATACCCTCGTCGCAGCGTCAGATGTTATAAGAGACAGACTAGGATTAGATACCCTGTTTTAGGTGGAACCTTACAAAGAAGAGCTGGTACAGCAAGACATGACGCTGTTGCCTGGGGTTATGCTAGAGGA

>Seq_1604
TAGATACCCCGACAGCGATGACCTTGAACCTCAAGGCGACGTGGTGTTGTTTCCCAAGTTTAGACTAGTTCGAAATGAGACCCTAGAGGAGC

>Seq_1605
GATACCCCGTTAGTGGAACGCATTGCCACCTATGAATCAGAAGAACCCACGTCTCGGATTCCTGAGCTCTATGCCATCTTGGGGACAGAAGTTGGCCAACTCTCGCAGGAGCTAGAGGA

>Seq_1606
GATACCCCATAACCGTAAAGACAATCTGATTGTTACGAGAAATGGCATTGATCCCGAAAGATTCAAGACAGATGGTTCAATGCGGACCAACAAGGCAATCTACAGCTCTTCGCCAGATCGAGGTCTAGAGGA

>Seq_1607
GATACCCCATGGAGACAGCTTGCGGTTCTATAGATTCCGCATTTGATCTTGATACGTCTTCAACATTACGACGCATAGATGGTCTGTTTTTGTCGGAGAAAGACCTGAATAGATTTAACTTGGTCGTTTTTGAGATAGGTCTAGAGGA

>Seq_1608
GATACCCCTGTGGTATTTGATGCAGATGCTAGTACATATATAAAGTGTTGTCAATTAGATACGGATAAAGCATTGGTTTGTTACCATGATGGCGGTTCATCTGCTAGAGGA

>Seq_1609
GATACCCCCTTGAACGAGACATGAACTCACCATCAAAGGACGAGATCGAGGTCTCATTAACAACTACAACATCGCTTGATTCAAGATAACCGATGTCAGGCCACTTCTCTTCCGAGAAGACGATCATGAAATCAATCGGTCTAGAGGA

>Seq_1610
GATACCCCCGCAAAGGACCAGGTTCCGGATATTATATGGCGCGTGCCACAGTCTATTTTGATTTCTTGTAAGCTTTGAGTATTTCCACTATTTGTCCGTGAGTCAGTCCCTTGCGATGAGCCCTGGACAGTACTATTTCCCCCTAGAGGA

>Seq_1611
GATACCCTACACACTAAACCCTGATGATACAGATAATACTGTAGACAACAGCGTATTGCTTGGGCTTATAGGCTCAGACTATGCGGATTATGTAGCACCTACTCTAGAGGA

>Seq_1612
GATACCCCCCAAAAAAACGTATTGGTTTATGTTCGCAATATCTACCCTCGTTCCCGTTATGATGAGTGTCTGAGACTTTTATATGGCCTAGAGGA

>Seq_1613
GGCAGCGTCAGATTGTATAAGAGACAGACTAGGATTAGATACCCTGGGATCAGGTAATGGTGTAAACACTATAACAAGTGGACTAGAGGAGCCTGTTCTACTGTCTTATACACATCTCCGAGCCCAC

>Seq_1614
GTATCGTCGGCAGCGTCAGATGTGTAAGAGACAGACTGGGATTAGATACCCCAAGGATGATTTATATGTCATCATCAAATCACTAGAGGAGCCTGTTCTACTGTCTTTATACACATCTCCGAGCCCACGAGACC

>Seq_1615
GATACCCCTGGAAAGGCTATGATTCCCTAGGCAAGACGCACAGTTCCACCGTAACTGCTATGATTCCCTAGGGAAATCAGGGTACCCTGGCTAGAGGA

>Seq_1616
GATACCCCACAACTAATGACTAGCCCCCCTGCCCCAGCCCCGTGCCGGTCTCAGGAGCTCAGCCACCCGTTCCTCCCGGAGTTAGTGTCAGTTTTTTACTGCCGATCACACTCGGAGTCCGCTCAGTTCGCAAGTTGCTAGAGGA

>Seq_1617
GATCCCCCCGCCGTAGTTATTGCTTGAATACGTATTTTCTTTATTTCGTACCTCAAATCCTATATTCCTGCCGGGGACTCTTAACTGTCCATACAATACAGGAACTGGGTCGCCTTCTAGAGGA

>Seq_1618
AGATACCCCAAGGATACGGAGGGAGTTGGCCATTCAAAGGAAGCGGGAGCAGGAGAGTCGACCAGTGAAGGAGTCAGACCTCCTAGAGGAG

>Seq_1619
GATACCCCTGTAGTCCACGCCCTAAACGGTGCACACTAGGTCTTGGAGGATTCGACCCCTTCAGGGCCCCAGCTAACGCGTTAAGTGTGCCGCCTGAGGACTACGGTCGCAAGACTAAAACTCAAAGGACCTGGCGGTGCTTCATATCCCTCTAGAGGA

>Seq_1620
GATACCCCTGATTCGGTTAGGGGAATTGGTCTCACTAATGCGGAATTAATGAAATTAACAGCCCTAGGAGGCGGTGTTGGAATTTCAGTAAGCAGAATTCGCCCTAGAGGA

>Seq_1621
GATACCCCACTATGCCCCGCCGTAAACTTAGATATTCCAGTACAACAAATATCCGCCAGGGGACTAAGAGCGCCAGCTTAAAACCCAAAGGACTTGGCGGTGCTTCAGACCCCCCTAGAGGAGCCTGTTCTACTGTCTCTTATA

>Seq_1622
GATACCCTAATACATAATTCGAAAATATATAAAAAATATGCCGCAAAATTTGGCAATATTTGTGGAAGTGCTGAAGTAAAAACTGCTTGATTATGTTTTGCGCCACTTGCTTTAGCTGCTTCTAGAGGA

>Seq_1623
GATACCCTTGTACTGTTAGCTGTCGCTATTGCTCTTGCTTGATCTGGATTTGATACTCGCGAAGCAGCAACGGGAGTAGCCCGTTGTGGCGATGCCACTAGAGGA

>Seq_1624
GATACCCCACACGCACTTATTGTAAGGACTTAAAATGACAGATAAAAATAAAGAACTGGTGGTTTTGGCTAAAATTGCAGATATCCTAGAGGA

>Seq_1625
GATACCCTGTTTAAAGGGAGTGTCTTAGATGCTTTTCTCAAGATTAAGGGTTTTAATATAATTAAGTTTGAGGATATTGGTATTGTAGAGCCTGCACTAGAGGA

>Seq_1626
GATACCCCCTTAGTTGTTATAGTAATACCAGGTCCTTGGTACCCTTAGTTATAAGGATAGTGGTGGTGGTACCACTTACCTAAGACAGCCTAAGGACTCGTTTGGTTGACTAGAGGA

>Seq_1627
GATTAGATACCCCCCCTGTGCCGTTCTCATGTTCAAACTCCAAACGACACCAGAATTTCTTCATACACGCTCAGGGAAGACGCTAGAGGAGCCTG

>Seq_1628
GATACCCTCTTTTGATACCCCAGATTTCTCTCAGACGTTAAGTGAAGAAAAAGACATGCTTGCTAAATTGAAAAAAGTGTTTTTAGTGGTTGCCGGTGCTGCAGTACAAAAATATGGACCAGAGCTAGAGGA

>Seq_1629
GTACCCCGTGGAGGTACCATTTATATTCCTCTATAGCTCAGTTGGTAGAGCGTTCCGCTGTTAACGGAAATGTCGGTGGGTCGGAGCCATCTAGAGGA

>Seq_1630
GATACCCTCCAGAACCTTCAGCAAGGACTATAAGGTGACCTTATAAAGCATCCCCATGGTGACACATCTGCACGGTCTGGAGGTCAGGCCCACTTTTGATGGCAACCCCACCAGCTGGATGGGCCCTAGAGGA

>Seq_1631
GATACCCTACTCAGTCCCAGAAGACCATATATTGGGCAGTAGTATCGTAAGGGTGTGGGAATCAGTCCATCTATATACATGTAGTTTAGGAAAGAAAGAGTGTGTGTGGACTGATATCTGATCTAGACTAGAGGA

>Seq_1632
GATACCCCTCCGCAAGACCCAGCTTCACTATGCTGCCCTTGATGCAGCTTGTCTACCTGAATTAGCCACTAAAATGGGAGAGTTAGCTAAGCTAGAGGA

>Seq_1633
GATACCCCTGGCTACTTTCTCATTTTCTATAGCGTAGATAAACATTACACACAAGTCATCAATGTGTATCCAGCTCATGTACTGATCTCCCGCACCTAGAGGA

>Seq_1634
GATACCCTGTGTTTTGTCGAAGCTTTACGAATGGACTTCGTTGGGATCTTGGCACCAGTCGCTGCCGTTCCAGGCGTTTCTTTCTCGCGCCCGCTTCCCGCAAGCCCCTATGGGGGCTCGCAGTACCCGTAGGCAGCGAGTCTAGAGGA

>Seq_1635
GATACCCTGTACAAGTTGAATGATTTCAGGGCTGTCGCATGAGTAATTGTCCATAGTTTTTTCCAGACCATCTAAGATTTTAACCATTGACGGGTGAGCCATCAAATTAGCAATATTACTGAGTTGCCTAGAGGA

>Seq_1636
GATACCCCACCTGCCAGGACTTAGATCCCACTGGATCGGGTTATTTTCAATTATTTTTGGATCACCCCAGCGGACGACGCTGAGCGTGCGGCTGTGGAGCGTCACGACAGTCAGATGCAAAGCATCCCGTTCAAACGCCCTCCCCTAGAGGA

>Seq_1637
GATACCCCGTCCAACCTGCCCGTTCGGTCTTCAAGCTCTTGGGACATATGTCCAGCTTGGCGGACCATGTTTATTTGGGCAGGCTCTATCTGAGACCATTCCAAATGTCACTCCTGAGCCAGTGGAAACCTAGAGGA

>Seq_1638
GATACCCCAGAAGGCGCGCAGCATAATTTTCATATCTAAAACACTATCAGAAACGGAATTATTATGCATTCAAACACCAAAATAGAATACTTCATGTGCAATTAGATTTCTACATGCCTTGAAACACCCTAGAGGA

>Seq_1639
GATACCCTTGAGGCCGATGAAACCTATTACCCTCTAGGGGAACTCGATTGCCCCCATGGATTGTTCCAGATTGAGGCCAGCACAAATTTTAGCGTATGCAAAAAGATTAAGCCTAGAACCCTAGAGGA

>Seq_1640
GATACCCTATAAGAGACAGACTAGGATTAGATACCCTGTTTTAGGTGGAACCTTACAAAGAAGAGCTGGTACAGCAAGACATGACGCTGTTGCCTGGGGTTATGCTAGAGGA

>Seq_1641
GATACCCCGGACAAACCAATAATTATTATGGTGATCATGGTAGGATGATGGGTAACATGATGTCTGTTGCAATGGCCCCACCATCAAGTACATTATCATCGTCTTATGCAGCCTATGCATACCATGCGAATAACCCCTCACTAGAGGA

>Seq_1642
ATACCCTGCAATGTTATCTCTTGTTACGGATGTATCACCAAAGTCAATTGCATTACCAAGAGAAGCTATTGTTACATAGTCAATGATGCTAGAGGA

>Seq_1643
TTAGATACCCTTAATTCAGGTAATTTTACTGTTGAAAGCTGGGTAAAAACTACAGTTGGAGGCGCGGTATTTTGGAAGTATCCTAGAGGAGCC

>Seq_1644
GATACCCTTCTTTCGTATATTCATTATATGAAGGAAGATCTACTTAAACAACTTTTAGAATCAATTTTAGGACCTGGTAAATCATCTAGAGGA

>Seq_1645
GATACCCTAGGAAGTCATAGCCGCCCTCTACGAAGCTGTCATAGCTTGCAGAACCCCAGTCCTTGAATTCAATGTTAGTGAACTCAGCGAACGTGATCTTGTCAGCATCATTTGTACGCACAAGCATCTTAAGTGCGCTAGAGGA

>Seq_1646
GATACCCTGGGAGCAAAAACAAAGGCAGTTTTAAGTGAGGATGGTACTGAGTGGATTATCACAGGTCAAAAAATGTGGATCACGAATGCAGGATTTGCAGATTTGTTTACTGTGTTTGCTCAAGTACAAGAAGATGATCGCCTAGAGGA

>Seq_1647
GATACCCCACTCATTATCGTACCAGGAGCACACCTTGACCAATGTGCCCTCTGAAACTTTTGTCAGAGTGGCATCAAAAATTGATGATGCTGGGTTATGGTTAAAATCTACGGATACTAGAGGA

>Seq_1648
GATACCCCACTATGCCTAGCCGTAAACACCGATAGTGCATTACGTTAACTATCCGCCCGGGTACTACGAGCATGAGCTTAAAACCCAAAGGACTTGGCGGTGCTTTAGATCCACCTAGAGGAGCCTGTTCTACTGCCCACGAGACCTAGAGGA

>Seq_1649
GATACCCCTTTGTTAAACATAACCTGAGCCGTATCACTTTAAAAGGATTAAATTAAATGGTGCAATATAGAGACGGGAAGAAAGTCCCACCGAAGCAAGAGAAGGAATATTCAAAAAAGGAGCTTTCAAGAGCCTTCGTTCATCAGCTAGAGGA

>Seq_1650
GATACCCCCAGCTAGGACCTGTGAGCATTTGTAATTGCACGGATTTACGTACAGGGTCTACTCGCTGACAGTAGCCACGCATGTAGCCTCGCCACCAAAAGTCTCGCAGGGCGAACTGTGCAATATGGTTTTCAGTTGCCTAGAGGA

>Seq_1651
GATACCCTGGTAGTCCACGCCGTAAACGATGTCAACTAGCCGTTGGGAGGGTAATCCTTTTAGTGGCGCAGCTAACGCTCTAAGTTGACCGCCTGGGGAGTACGGTCGCAAGATTAAAATTCAAAATAATTAGCGGTTCAGAAAAACTAGCTAGAGGA

>Seq_1652
GATACCCTACCATAATTAGAAATTCCGCAACTATAATTAATATTCCTGCAGCCATTACTAATTCCCACCAATCAAATTTGTCGTAGTTCGAAGGGTCTCTTAACCATTCTCCGATAACTCCATTAAATGATAGGGAACCTCCTATTATTGCTAGAGGA

>Seq_1653
AGATACCCCCCTTCTTTGATACCCCCTTAGTTGCTATAGTAATACCAGGTCCTTGGTACCCTTAGTTATAAGGATAGTGGTGGTGGTACCACTTACCTAAGACAGCCTAAGGACTCGTTTGGTTGACTAGAGGA

>Seq_1654
GATACCCCACTATGCTTAGCCTTAAACCTCAACAGTTAAATCAACAAAACTGCTCGCCAGAACACTACGAGCCACAGCTTAAAACTCAAAGGACCTGGCGGTGCTTCGTATCCCTCTAGAGGA

>Seq_1655
ATAAGAGAACTGGGATTAGATACCCCTGCAGGTAATATCGTAAAAGAGATATGTAAAGCAGGACACACAATCGGAATCTCATCTAGAGGAGCCTGTTCTACGTCTCTT

>Seq_1656
GATACCCCGCTATGCTTAACCCTAAACTCGAATAGTTAGATCAACAAAACTGTTCGCCAGAACACTACAAGCAACAGCTTAAAACTCAAAGGACTTGGCCATGCTTTATATCCCTCTAGAGGA
