# Supplementary material for: GoFish: A versatile nested PCR strategy for environmental DNA assays for marine vertebrates
Source: PLoS One. 2018 Dec 11;13(12):e0198717. doi: 10.1371/journal.pone.0198717 (PMC6289459; doi:10.1371/journal.pone.0198717)
Supplement: S4 File — (FAS) [file pone.0198717.s007.fas]

>Seq_1
GATACCCTACTATGCTTAGCCCTAAACCTCAACAGTTAAATCAACAAAACTGCTCGCCAGAACACTACGAGCCACAGCTTAAAACTCAAAGGACCTGGCGGTGCTTCATATCCCTCTAGAGGA

>Seq_2
GATACCCCACTATGCTTAGCCCTAAACCTCAACAGTTAAATCAACAAAACTGCTCGCCAGAACACTACGAGCCACAGCTTAAAACTCAAAGGACCTGGCGGTGCTTCATATCCCTCTAGAGGA

>Seq_3
GATACCCTACTATGCCTAGCCGTAAACTTTGGTGATAAAACACACATATCACCCGCCCGGGTACTACGAGCATTAGCTTAAAACCCAAAGGACTTGGCGGTGCTTTAGATCCACCTAGAGGA

>Seq_4
GATACCCCACTATGCCTAGCCGTAAACTTTGGTGATAAAACACACATATCACCCGCCCGGGTACTACGAGCATTAGCTTAAAACCCAAAGGACTTGGCGGTGCTTTAGATCCACCTAGAGGA

>Seq_5
GATACCCTACTATGCACAGCCGTAAACTTTGATAAGAATATACAACATTATCCGCCTGGGTACTACGAGCGTAAGCTTAAAACCCAAAGGACTTGGCGGTGCTTTAGATCCACCTAGAGGA

>Seq_6
GATACCCCACTATGCACAGCCGTAAACTTTGATAAGAATATACAACATTATCCGCCTGGGTACTACGAGCGTAAGCTTAAAACCCAAAGGACTTGGCGGTGCTTTAGATCCACCTAGAGGA

>Seq_7
GATACCCTACTATGCCTAACCATAAATAGACCCTACCACTACTTACCTTGTCTAAGTCCGCCCGAGTACTACAAGCGCTAGCTTAAAACCCAAAGGACTTGGCGGTGCCCCAGACCCCCCTAGAGGA

>Seq_8
GATACCCCACTATGCACAGCCGTAAACTTTGATATGATATTACAACATTATCCGCCTGGGGACTACGAGCGTAAGCTTAAAACCCAAAGGACTTGGCGGTGCTTTAGATCCATCTAGAGGA

>Seq_9
GATACCCTACTATGCCTAGCCGTAAACTTTTATGCTAATGTACAACTAGCATCCGCCAGGGAACTACAAGCACCAGCTTAAAACCCAAAGGACTTGGCGGTGCCTCAGACCCCCCTAGAGGA

>Seq_10
GATACCCTACTATGCTTAGCCGTAAACATTGATAGAATAGTACATCCCATCTATCCGCCGGGGTACTACGAGCACCAGCTTGAAACCCAAAGGACTTGGCGGTACTTTAGATCCCCCTAGAGGA

>Seq_11
GATACCCTACTATGCTTAGCCCTAAACATTGATTATACATTACACCAAACATCCGCCCGGGTATTACGAACATCAGTTTAAAACCCCAAGGACTTGGCGGTGCTTAACATCCACCTAGAGGA

>Seq_12
GATACCCTATTATTTCTAGCCACCACCTAAAATTTAACTTCAATCAAAGCCAGAGAACTACCTACAACAGTACTAAACTCAAAGAATTTGGCGGTGTTTTAGACCTACCTAGAGGA

>Seq_13
GATACCCTACTATGCACAGCCGTAAACTTTGATATGATATTACAACATTATCCGCCTGGGGACTACGAGCGTAAGCTTAAAACCCAAAGGACTTGGCGGTGCTTTAGATCCATCTAGAGGA

>Seq_14
GATACCCCACTATGCCTAGCCGTAAACATCGATAGTGCATTACGTTAACTATCCGCCCGGGTACTACGAGCATGAGCTTAAAACCCAAAGGACTTGGCGGTGCTTTAGATCCACCTAGAGGA

>Seq_15
GATACCCTACTATGCCCCGCCGTAAACTTAGATATTCCAGTACAACAAATATCCGCCAGGGGACTACGAGCGCCAGCTTAAAACCCAAAGGACTTGGCGGTGCTTCAGACCCCCCTAGAGGA

>Seq_16
GATACCCTACTATGCTCAACCATAAACATTGTTACTAATAATTTACCTTAATACCCGCCCGAGTACTACAAGCGCTAGCTTAAAACCCAAAGGACTTGGCGGTGCTCCAAATCCACCTAGAGGA

>Seq_17
GATACCCTACTATGCCTAGCCGTAAACATCGATAGTGCATTACGTTAACTATCCGCCCGGGTACTACGAGCATGAGCTTAAAACCCAAAGGACTTGGCGGTGCTTTAGATCCACCTAGAGGA

>Seq_18
GATACCCCACTATGCCCCGCCGTAAACTTAGATATTCCAGTACAATAAATATCCGCCAGGGGACTACGAGCGCCAGCTTAAAACCCAAAGGACTTGGCGGTGCTTCAGACCCCCCTAGAGGA

>Seq_19
GATACCCCACTATGCCCCGCCGTAAACTTAGATATTCCAGTACAACAAATATCCGCCAGGGGACTACGAGCGCCAGCTTAAAACCCAAAGGACTTGGCGGTGCTTCAGACCCCCCTAGAGGA

>Seq_20
GATACCCTACTATGCCTAGCCCTAAACCCAAATAGTTACATAACAAAACTATTCGCCAGAGTACTACTCGCAACTGCCTAAAACTCAAAGGACTTGGCGGTGCTTCACATCCACCTAGAGGA

>Seq_21
GATACCCTACTATGCTTAGCCATAAACATTGACAGTCTACTACATTTTCTGTCCGCCCGGGAACTACGAGCATTAGCTTAAAACCCAAAGGACTTGGCGGTGCTTTAGACCCACCTAGAGGA

>Seq_22
GATACCCCACTATGCCTAGCCGTAAACTTTTATGCTAATGTACAACTAGCATCCGCCAGGGAACTACAAGCACCAGCTTAAAACCCAAAGGACTTGGCGGTGCCTCAGACCCCCCTAGAGGA

>Seq_23
GATACCCTACTATGCTTAGTCGTAAACTTAAATAATCCTAAAACAAGATTATTCGCCAGAGTACTATCGGCAACAGCCCAAAACTCAAAGGACTTGGCGGTGCTTCATATCCTTCTAGAGGA

>Seq_24
GATACCCTACTATGCCCCGCCGTAAACTTAGATATTCCAGTACAATAAATATCCGCCAGGGGACTACGAGCGCCAGCTTAAAACCCAAAGGACTTGGCGGTGCTTCAGACCCCCCTAGAGGA

>Seq_25
GATACCCCACTATGCTTAGCCGTAAACATTGATAGAATAGTACATCCCATCTATCCGCCGGGGTACTACGAGCACCAGCTTGAAACCCAAAGGACTTGGCGGTACTTTAGATCCCCCTAGAGGA

>Seq_26
GATACCCCACTATGCATAACTGTAAACACAGATAGCAACTTACTCGCAATCCGCCAGGGAACTACAAGCACTGGCTTGAAACCCAAAGGACTTGGCGGTGCTTTAGACCCACCTAGAGGA

>Seq_27
GATACCCCACTATGCCTAGCCGTAAACATTGATAGTACATTACATTTGCTATCCGCCCGGGTACTACGAGCATAAGCTTAAAACCCAAAGGACTTGGCGGTGCTTTAGATCCACCTAGAGGA

>Seq_28
GGGATTAGATACCCTGTTTTAGGTGGAACCTTACAAAGAAGAGCTGGTACAGCAAGACATGACGCTGTTGCCTGGGGTTATGCTAGAGGAGCCTGTT

>Seq_29
GATACCCCACTATGCCTAGCCGTAAACATAAACAGCCTGTCACCCCGCTGTTCGCCCGGGTACTACAAGCCCTAGCTTAAAACCCAAAGGACTTGGCGGTGCTTTAGACCCCCCTAGAGGA

>Seq_30
GATACCCTACTATGCATAACTGTAAACACAGATAGCAACTTACTCGCAATCCGCCAGGGAACTACAAGCACTGGCTTGAAACCCAAAGGACTTGGCGGTGCTTTAGACCCACCTAGAGGA

>Seq_31
GATACCCTACTATGCTTAGTCCTAAACATTGACAACAATACACACCTGTTGTCCGCCTGGGAACTACGAGCACCAGCTTGAAACCCAAAGGACTTGGCGGTGCTTTAGATCCACCTAGAGGA

>Seq_32
GATACCCCACTATGCCTAGCCCTAAACCCAAATAGTTACATAACAAAACTATTCGCCAGAGTACTACTCGCAACTGCCTAAAACTCAAAGGACTTGGCGGTGCTTCACATCCACCTAGAGGA

>Seq_33
GATACCCTACTATGCTTAGCCTTAAACTTAGATAATAGATTACCTAAATTATCCGCCTGGGGACTACGAGCACTAGCTTAAAACCCAAAGGACTTGGCGGTGCTTAATAACCCCCTAGAGGA

>Seq_34
GATACCCCACTATGCTTAGCCATAAACATTGACAGTCTACTACATTTTCTGTCCGCCCGGGAACTACGAGCATTAGCTTAAAACCCAAAGGACTTGGCGGTGCTTTAGACCCACCTAGAGGA

>Seq_35
GATACCCTACTATGCCTAGCCCTAAATCTAGATACCTCCCATCACACATGTATCCGCCTGAGAACTACGAGCACAAACGCTTAAAACTCTAAGGACTTGGCGGTGCCCCAAACCCACCTAGAGGA

>Seq_36
GATACCCTACTATGCTTAACCATAAACATTGTTATAAATAAACCTACCTTAACATACCGCCTGAATACTACAAGCGCTAGCTTAAAATCCAAAGGACTTGGCGGTGCTCCATACCCACCTAGAGGA

>Seq_37
GATACCCTACTATGTCCAACCACAAACTTAGACAATAAATCACTATATTGTTCGCCCGAGTACTACAAGCGCTAGCTTAAAACCCAAAGGACTTGGCGGTATCCCATACCCACCTAGAGGA

>Seq_38
GATACCCTACTATGCCTAGCCGTAAACATTGATAGTACATTACATTTGCTATCCGCCCGGGTACTACGAGCATAAGCTTAAAACCCAAAGGACTTGGCGGTGCTTTAGATCCACCTAGAGGA

>Seq_39
GATACCCCACTATGCTTAGCCCTAAACATCGATTGTATAATACACTCAATATCCGCCCGGGGATTACAAACGTTAGTTTAAAACCCAAAGGACTTGGCGGTGCTTAACATCCACCTAGAGGA

>Seq_40
GATACCCCACTATGCCTAGCCCTAAATCTAGATACCTCCCATCACACATGTATCCGCCTGAGAACTACGAGCACAAACGCTTAAAACTCTAAGGACTTGGCGGTGCCCCAAACCCACCTAGAGGA

>Seq_41
GATACCCTACTATGCTCAACCATAAACATCGTTACTAATGATTTACCTTAATACCCGCCCGAGTACTACAAGCGCTAGCTTAAAACCCAAAGGACTTGGCGGTGCTCCAAACCCACCTAGAGGA

>Seq_42
GATACCCTACTATGCTTAACTATAAACATTGTTATTAATGAACTTACCTTAATATCCGCCCGAGTACTACAAGCGCTAGCTTAAAACCCAAAGGACTTGGCGGTGCTCCAAATCCCCCTAGAGGA

>Seq_43
GATACCCTATTATTTCTAGCCACCACCTAAAATTTAACTTCAATCAAAGCCAGAGAACTCCCTACAACAGTACTAAACTCAAAGAATTTGGCGGTGTTTTAGACCTACCTAGAGGA

>Seq_44
GATACCCTACTATGCCTAGCCGTAAACATAAGCAGCCTATCACTCCGCTGTTCGCCAGGGGACTACAAGCCCCAGCTTAAAACCCAAAGGACTTGGCGGTGCTTTAGACCCCCCTAGAGGA

>Seq_45
GATACCCTACTATGCCTAGCCCTAAACATCGATAGCGCACTACATCTGCTATCCGCCTGGGAACTACGAGCACCAGCTTGAAACCCAAAGGACTTGGCGGTGCTTTAGATCCACCTAGAGGA

>Seq_46
GATACCCTACTATGCCCAGCCCTAAACTTTGATAATAACCTACACCTATTATCCGCCCGGGTATTACGAGCACCAGCTTAAAACCCAAAGGACTTGGCGGTGCTTTAGATCCACCTAGAGGA

>Seq_47
GATACCCCACTATGCTTAGCCTTAAACTTAGATAATAGATTACCTAAATTATCCGCCTGGGGACTACGAGCACTAGCTTAAAACCCAAAGGACTTGGCGGTGCTTAATAACCCCCTAGAGGA

>Seq_48
GATACCCTACTATGCCTAGCCGTAAACATAAACAGCCTGTCACCCCGCTGTTCGCCCGGGTACTACAAGCCCTAGCTTAAAACCCAAAGGACTTGGCGGTGCTTTAGACCCCCCTAGAGGA

>Seq_49
GATACCCCACTATGCTTAGTCGTAAACTTAAATAATCCTAAAACAAGATTATTCGCCAGAGTACTATCGGCAACAGCCCAAAACTCAAAGGACTTGGCGGTGCTTCATATCCTTCTAGAGGA

>Seq_50
GATACCCCACTATGCTTAGCCCTAAACATCGATTGCACCATACACTCCATATCCGCCCGGGAATTATGAACGTCAGTTTAAAACCCAAAGGACTTGGCGGTGCTTAACATCCACCTAGAGGA

>Seq_51
GATACCCTACTATGCTTAGCCCTAAACATTGACAACAAGATACAACTGTTGTCCGCCTGGACACTACGAGCACCAGCTTGAAAGCCAAAGGACTTGGCGGTGCCTTAGACCCACCTAGAGGA

>Seq_52
GATACCCCACTATGTTTAGTCGTAAACTTAGTAGCCGCCAGGATACTACGAGCAACTGCTTAAAAACCAAAGGACCTGGCGGTGCTTTACTCCCCCTAGAGGA

>Seq_53
GATACCCTACTATGCTTAGCCCTAAACATAGATAATTTTACAACAAAATAATTCGCCAGAGGACTACTAGCAATAGCTTAAAACTCAAAGGACTTGGCGGTGCTTTATATCCCTCTAGAGGA

>Seq_54
GATACCCCACTATGCTTAGCCCTAAACATTGACAACAAGATACAACTGTTGTCCGCCTGGACACTACGAGCACCAGCTTGAAAGCCAAAGGACTTGGCGGTGCCTTAGACCCACCTAGAGGA

>Seq_55
GATACCCTACTATGCTTAGCCGTAAACATTGATTATACCAATACACAATAATCCGCCCGGGAATTACGAACAAAAGTTTAAAACCCAAAGGACTTGGCGGTGCTTAACATCCACCTAGAGGA

>Seq_56
GATACCCTACTATGCTTAGCCCTAAACCTCAACAGTTAAATCAACAAAACTGCTCGCCAGAACACTACGAGCCACAGCTTAAAACTCAAAGGACCTGGCGGTGCTTCATACCCCTCTAGAGGA

>Seq_57
GATACCCTACTATGCTTAGCCCTAAACATCGATTGTATAATACACTCAATATCCGCCCGGGGATTACAAACGTTAGTTTAAAACCCAAAGGACTTGGCGGTGCTTAACATCCACCTAGAGGA

>Seq_58
GATACCCTACTAGAGTTACATTAACAAAACCATTTGCCTGAGCAACAGCTTAAAACTCAAAGGACTTGGCAGTGCTTTATATCCCTCTAGAGGA

>Seq_59
GATACCCCACTATGCTTAGCCCTAAACATTGATTATACATTACACCAAACATCCGCCCGGGTATTACGAACATCAGTTTAAAACCCCAAGGACTTGGCGGTGCTTAACATCCACCTAGAGGA

>Seq_60
GATACCCTACTATGCTTAGCCTTAAACATTGACAACAACATACACCTGTTGTCCGCCTGGGTACTACGAGCATTAGCTTAAAACCCAAAGGACTTGGCGGTGCTTTAGACCCACCTAGAGGA

>Seq_61
GGGATTAGATACCCTGTTTTGGGTGGAACCTTACAAAGAAGAGCTGGTACAGCAAGACATGACGCTGTTGCCTGGGGTTATGCTAGAGGAGCCTGTT

>Seq_62
GATACCCTACTATGCACAGCCCTAAACTTCGATAATATCTTACAACTATTATCCGCCCGGGAACTACGAGCATTAGCTTAAAACCCAAAGGACTTGGCGGTGCTTTAGATCCCTCTAGAGGA

>Seq_63
GATACCCTACTATGCTTAGTCCTAAACATTGACAACAACACACGCCTGTTGTCCGCCTGGGGACTACGAGCACCAGCTTAAAACCCAAAGGACTTGGCGGTGCTTTAGATCCACCTAGAGGA

>Seq_64
GATACCCCACTATGCCTAGCCGTAAACATAAGCAGCCTATCACTCCGCTGTTCGCCAGGGGACTACAAGCCCCAGCTTAAAACCCAAAGGACTTGGCGGTGCTTTAGACCCCCCTAGAGGA

>Seq_65
GATACCCCACTATGCCTAGCCCTAAATCTCGATGCTTGCCGTACCAAAGCATCCGCCCGAGAACTACGAGCACAAACGCTTAAAACTCTAAGGACTTGGCGGTGCCCCAAACCCATCTAGAGGA

>Seq_66
GATACCCCACTATGCTTAGCCCTAAACATAGAATAAACTTTACTTAATATACTCCGCCCGGGTATTACGAGCATCAGCTTAAAACCCAAAGGACTTGGCGGTGCTTTACATCCACCTAGAGGA

>Seq_67
GATACCCCACTATGCCTAGCCCTAAACATCGATAGCGCACTACATCTGCTATCCGCCTGGGAACTACGAGCACCAGCTTGAAACCCAAAGGACTTGGCGGTGCTTTAGATCCACCTAGAGGA

>Seq_68
GATACCCCACTATGCTTAGTCCTAAACATTGACAACAATACACACCTGTTGTCCGCCTGGGAACTACGAGCACCAGCTTGAAACCCAAAGGACTTGGCGGTGCTTTAGATCCACCTAGAGGA

>Seq_69
AGGATTAGATACCCTGTTTTAGGTGGAACCTTACAAAGAAGAGCTGGTACAGCAAGACATGACGCTGTTGCCTGGGGTTATGCTAGAGGAGCCTGTT

>Seq_70
GATACCCTACTATGCTTAGCCATAAACTTAAATAACTGAATAAAGTTATTTGCCAGAGTACTACTACCAGCAACAGCCTAAATCTCAGAGGATTTGGCAGTGCTTTATATTCCTCTAGAGGA

>Seq_71
GATACCCTTGAAACCTAGACAGAAGTGTAACTGAAGTGTAGAAAAAATGTGACGATCCAGCTTCTTCTTGGATGATTCGTTTCAATCCTTGCAAATGTGGAAAATCTAGAGGA

>Seq_72
GATACCCTACTACACTTAGCCCTAAAGTCGAATAGTTACATTAACAAAACCATTCGCCAGACTACTACAAGCAACAGCTTAAAACTCAAAGGACTTGGCGGTGCTTTACATCCCTCTAGAGGA

>Seq_73
GATACCCCACTAGGCTTAGCCCTAAACTCCAATAGTTAAATCAACAAAACTATTCCCCAGAACACTACAAGCAATAGCTTAAAACTCAAAGGACTTGGCAGTGCTTTATATCCCTCTAGAGGA

>Seq_74
GATACCCCACTATGCTTAGCCCTAAACCTCAACAGTTAAATCAACAAAACTGCTCGCCAGAACACTACGAGCCACAGCTTAAAACTCAAAGGACCTGGCGGTGCTTCATACCCCTCTAGAGGA

>Seq_75
GATACCCTACTATGCTTAGCCCTAAACACAGATAATTACATAAACAAAATTATTCGCCAGAGTACTACTAGCAACAGCTTAAAACTCAAAGGACTTGGCGGTGCTTTATATCCTTCTAGAGGA

>Seq_76
GATACCCTTCTATTTCAAGATGTAAAATTTTCTGGGGACTACGAGCTCATGCTTAAAACTTAAAAAACTTGGCGGTGTTTCATCCTACTAGAGGA

>Seq_77
GATACCCCTCTATGCTTAGCCCTAAACCCTAACAGTTACATTAACAAAACCATTCGCCAGAGTACTACAAGCAACAATTTAAAACTCAAAGGACTTGGTGGTGCTTTATATCCCTCTAGAGGA

>Seq_78
GATACCCCACTACACTTAGCCCTAAAGTCGAATAGTTACATTAACAAAACCATTCGCCAGACTACTACAAGCAACAGCTTAAAACTCAAAGGACTTGGCGGTGCTTTACATCCCTCTAGAGGA

>Seq_79
GATACCCCACTATGCTTAGCCCCAAACATTGATAGCACACCACATATGCTATCCGCCCGGGAAGTAAGTGCACGAGCTTGAAACCCAAAGGACTTGGCGGTGCTTTAGATCCCCCTAGAGGA

>Seq_80
GATACCCCACTATGCACAGCCCTAAACTTCGATAATATCTTACAACTATTATCCGCCCGGGAACTACGAGCATTAGCTTAAAACCCAAAGGACTTGGCGGTGCTTTAGATCCCTCTAGAGGA

>Seq_81
GATTAGATACCCTCGTTACTACCGTAAAAATTAATAACGGGTATTCCGTAATTTTCCTCGAAGGTGCGAATCATTTCCGTCGCTAGAGGAGCCTG

>Seq_82
GATACCCCACTATGCTTAGCCTTAAACATAGACAGTTGTTTACCCCCACTGTCCGCCCGGGCACTACGAGCATTAGCTTGAAACCCAAAGGACTTGGCGGTGCTTTAGACCCACCTAGAGGA

>Seq_83
GATACCCTACTATGCTTAGCCCTAAACATCGATTTAATACCCCATTAAATCCGCCTGGGGACTACGAACGTATGTTTAAAACCCCAAGGACTTGGCGGTGCTTTATATCCACCTAGAGGA

>Seq_84
GATACCCTACTATGCCTAGCCCTAAATCTCGATGCTTGCCGTACCAAAGCATCCGCCCGAGAACTACGAGCACAAACGCTTAAAACTCTAAGGACTTGGCGGTGCCCCAAACCCATCTAGAGGA

>Seq_85
GATACCCCACTATGCTTAGCCGTAAACATTGATTATACCAATACACAATAATCCGCCCGGGAATTACGAACAAAAGTTTAAAACCCAAAGGACTTGGCGGTGCTTAACATCCACCTAGAGGA

>Seq_86
GATACCCCACTATGCTTAGTCCTAAACATTGACAACAACACACGCCTGTTGTCCGCCTGGGGACTACGAGCACCAGCTTAAAACCCAAAGGACTTGGCGGTGCTTTAGATCCACCTAGAGGA

>Seq_87
GATACCCCACTATGCTCAGCCCTAAACTTTGATAGTTTTACCACACCCACTATCCGCCCGGGTACTACGAGCTTTAGCTTAAAACCCAAAGGACTTGGCGGTGCTTAAGATCCGTCTAGAGGA

>Seq_88
GATACCCTACTATGCTTAGCCTTAAACATAGACAGTTGTTTACCCCCACTGTCCGCCCGGGCACTACGAGCATTAGCTTGAAACCCAAAGGACTTGGCGGTGCTTTAGACCCACCTAGAGGA

>Seq_89
GATACCCCACTATGCTTAGCCCTAAACTCCAATAGTTAAATCAACAAAACTATTCACCAGAACACTACAAGCAATAGCTTAAAACTCAAAGGACTTGGCGGTGCTTTATATCCCTCTAGAGGA

>Seq_90
GATACCCCACTATGCTTAGCCCTAAACCCTGATAGTTACATTAACAAAACCATTCGCCAGAGTAGTACAAGCAACAGCTTAAAACTCAAAGGACTTGGCGTTGCTTTATATCCCTCTAGAGGA

>Seq_91
GATACCCTACTATGCTTAGCCGTAAACATTGATAGAGATTTACACCTTCTATCCGCCTGGGAACTACGAGCATTAGCTTAAAACCCAAAGGACTTGGCGGTACTTTAGATCCCCCTAGAGGA

>Seq_92
GATACCCTACTATGCTCAACCACAAACTTAAACAACATCCTACTATATTGTTCGCCAGAGTACTACAAGCGCTAGCTTAAAACCCAAAGGACTTGGCGGTATCCCATACCCACCTAGAGGA

>Seq_93
GATACCCCACTATGCTCAGCCGTAAACAACGATAGCCCCTGCACTTGCTACCCGCCCGGGAACTACGAGCCCCAGCTTGAAACCCAAAGGACTTGGCGGTGCTTAAGATCCACCTAGAGGA

>Seq_94
GATACCCCACTATGCTTAGCCCTAAACATAGACAGTTGTTTACCCCCACTGTCCGCCCGGGTACTACGAGCATTAGTTTGAAACCCAAAGGACTTGGCGGTGCTTTAGACCCACCTAGAGGA

>Seq_95
GATACCCCACTATGCTTAGCCGTAAACATTGATAGAGATTTACACCTTCTATCCGCCTGGGAACTACGAGCATTAGCTTAAAACCCAAAGGACTTGGCGGTACTTTAGATCCCCCTAGAGGA

>Seq_96
GATACCCTACTATGTCTAGCCCTAAACATTGATAGAGTCTTACAACCACTATCCGCCAGGGGACTACAAGCATCAGCTTGAAACCCAAAGGACTTGGCGGTGCTTTAGATCCACCTAGAGGA

>Seq_97
GATACCCTACTATGCTTAGCCCTAAACATCGATTGCACCATACACTCCATATCCGCCCGGGAATTATGAACGTCAGTTTAAAACCCAAAGGACTTGGCGGTGCTTAACATCCACCTAGAGGA

>Seq_98
GATACCCCACTATGCTTAGCCCTAAACACAGATAATTACATAAACAAAATTATTCGCCAGAGTACTACTAGCAACAGCTTAAAACTCAAAGGACTTGGCGGTGCTTTATATCCTTCTAGAGGA

>Seq_99
GATACCCCACTATGCTTAGCCCTAAACATCGATTTAATACCCCATTAAATCCGCCTGGGGACTACGAACGTATGTTTAAAACCCCAAGGACTTGGCGGTGCTTTATATCCACCTAGAGGA

>Seq_100
GATACCCTACTATGCTCAGCCCTAAACTTTGATAGTTTTACCACACCCACTATCCGCCCGGGTACTACGAGCTTTAGCTTAAAACCCAAAGGACTTGGCGGTGCTTAAGATCCGTCTAGAGGA

>Seq_101
AGGATTAGATACCCTGTTTTGGGTGGAACCTTACAAAGAAGAGCTGGTACAGCAAGACATGACGCTGTTGCCTGGGGTTATGCTAGAGGAGCCTGTT

>Seq_102
GATACCCTTTAATAAAGTATTCCCCGACTTGATTATGCAAGCTAGTTAATTTATACTTTTGACTAATGGATTTACGTCATGAACAACGATAATCAAAGCAAGGTTTTAGACACGCTAGAGGA

>Seq_103
GATACCCTTTGTTCAGCAAGAGTTAGGCGAAGCCGATATCAAGATATGCAATGGCTTTATCTGTGATGGCGAATTTGTGTTCGATGTGCGCGTGGATGACCTAGAGGA

>Seq_104
GATACCCCACTATGCTTAGCCCTAAACATAGATAATTTTACAACAAAATAATTCGCCAGAGGACTACTAGCAATAGCTTAAAACTCAAAGGACTTGGCGGTGCTTTATATCCCTCTAGAGGA

>Seq_105
GATACCCTACTATGCTTAACCGTAAACATTGTTACAAGCATATTTACCTTAATACACCGCCTGAACACTACAAGCGCTAGCTTAAAATCCAAAGGACTTGGCGGTGCTCCAAACCCACCTAGAGGA

>Seq_106
GGGATTAGATACCCTGTTTTAGGTGGAACCTTGCAAAGAAGAGCTGGTACAGCAAGACATGACGCTGTTGCCTGGGGTTATGCTAGAGGAGCCTGTT

>Seq_107
GATACCCCACTATGCACAGCCGTAAACTTTGATAATAATTTACAATATTATCCGCCCGGGAACTACGAGCGTAAGCTTAAAACCCAAAGGACTTGGCGGTGCTTTAGATCCACCTAGAGGA

>Seq_108
GATACCCTACTATGCTTAGCCCTAAACTCCAATAGTTAAATCAACAAAACTATTCACCAGAACACTACAAGCAATAGCTTAAAACTCAAAGGACTTGGCGGTGCTTTATATCCCTCTAGAGGA

>Seq_109
GATACCCTACTAGGCTTAGCCCTAAACTCCAATAGTTAAATCAACAAAACTATTCCCCAGAACACTACAAGCAATAGCTTAAAACTCAAAGGACTTGGCAGTGCTTTATATCCCTCTAGAGGA

>Seq_110
GATACCCCACTATGCTCAGCCCTAAACATTGGTAGCGCATCACAGCCGCTACCCGCCTGGGTACTACGAGCACCAGCTTAAAACCCAAAGGACTTGGCGGTGCTTTAGACCCCCCTAGAGGA

>Seq_111
GATACCCTACTATGCTTAGTTCTAAACCCAAATAGTTCAACCAACAAAACTATTCACCAGAGTACTACAAGCAACAGCTTAAGACTCAAAAGACTTGGCAGTGCTTTATATCCCTCTAGAGGA

>Seq_112
GATACCCCACTAGAGTTACATTAACAAAACCATTTGCCTGAGCAACAGCTTAAAACTCAAAGGACTTGGCAGTGCTTTATATCCCTCTAGAGGA

>Seq_113
ATTAGATACCCCAGAGAAGCGCACAACGGATGCAGAGGAGAAGGCGTTAGGTATCGATGCAACAAATTGGTTGAAGAAGAAACTAGAGGAGCCT

>Seq_114
GATACCCCACTATGCCCCGCCGTAAACTTAGATATTTCAGTACAATAAATATCCGCCAGGGGACTACGAGCGCCAGCTTAAAACCCAAAGGACTTGGCGGTGCTTCAGACCCCCCTAGAGGA

>Seq_115
GATACCCTACTATGCTTAGCCCTAAACCCTGATAGTTACATTAACAAAACCATTCGCCAGAGTAGTACAAGCAACAGCTTAAAACTCAAAGGACTTGGCGTTGCTTTATATCCCTCTAGAGGA

>Seq_116
GATACCCCACTATGTCTAGCCCTAAACATTGATAGAGTCTTACAACCACTATCCGCCAGGGGACTACAAGCATCAGCTTGAAACCCAAAGGACTTGGCGGTGCTTTAGATCCACCTAGAGGA

>Seq_117
GATACCCCACTATGCTTAGCCCTAAACTCTAATAGTTACATTGAGAAAACCATTCGCCAGAGTACTACAAGCAACAGCTTAAAACTCAAAGGACTTGGCGGTGCTTTATATCCCTCTAGAGGA

>Seq_118
GATACCCTACTATGCTCAACCTTAAACAACGATGACAACATACAAATATCATCCGCCAGGGGACTACGAGCGTTAGCTTAAAACCCAAAGGACTTGGCGGTGCCTCAAACCCACCTAGAGGA

>Seq_119
GATACCCTACTATGCTTAGCCCTAAACCTTAATAATTAAACCTACAAAATTATTTGCCAGAGAACTACTAGCTACAGCTTAAAACTCAAAGGACTTGGCGGTACTTTATATCCATCTAGAGGA

>Seq_120
GATACCCCACTATGCTTAGCCCTAAACCTTAATAATTAAACCTACAAAATTATTTGCCAGAGAACTACTAGCTACAGCTTAAAACTCAAAGGACTTGGCGGTACTTTATATCCATCTAGAGGA

>Seq_121
GATACCCCACTATGCCCAGCCCTAAACTTTGATAATAACCTACACCTATTATCCGCCCGGGTATTACGAGCACCAGCTTAAAACCCAAAGGACTTGGCGGTGCTTTAGATCCACCTAGAGGA

>Seq_122
GATACCCCACTATGCTTAGCCTTAAACATTGACAACAACATACACCTGTTGTCCGCCTGGGTACTACGAGCATTAGCTTAAAACCCAAAGGACTTGGCGGTGCTTTAGACCCACCTAGAGGA

>Seq_123
GATACCCTACTAGCGTGGAAATAGAAATTTGCAGACCATATATCTATAGTCTAATAAAAATTTTAAAACCCGACATTATATTATGTGTTGGAGAAATCGCCACAACCCTCATTTTAAAAACCAATAAAGGTATTATTAAATCTAGAGGA

>Seq_124
GATACCCTACTATGCTTAGTCGTAAACTTAAATAGTCCTAAAACAAGACTATTCGCCAGAGTACTATCGGCAACAGCCCAAAACTCAAAGGACTTGGCGGTGCTTCATATCCTTCTAGAGGA

>Seq_125
GATACCCTACTATGCTTAGCCCTAAACCTCAACAGTTAAATCAAGAAAACTGCTCGCCAGAACACTACGAGCCACAGCTTAAAACTCAAAGGACCTGGCGGTGCTTCATATCCCTCTAGAGGA

>Seq_126
GATACCCTACTATGCACAGCCGTAAACTTTGATAATAATTTACAATATTATCCGCCCGGGAACTACGAGCGTAAGCTTAAAACCCAAAGGACTTGGCGGTGCTTTAGATCCACCTAGAGGA

>Seq_127
GATACCCCACTATGCCCAGCCGTAAACTTTAATGCTAATGTACAACTAGCATCCGCCAGGGGACTACGAGCACCAGCTTAAAACCCAAAGGACTTGGCGGTGCCTCAGACCCCCCTAGAGGA

>Seq_128
GATACCCCACTATGCTCAACCTTAAACAACGATGACAACATACAAATATCATCCGCCAGGGGACTACGAGCGTTAGCTTAAAACCCAAAGGACTTGGCGGTGCCTCAAACCCACCTAGAGGA

>Seq_129
GATACCCCACTATGCCTAGCCCTAAATCTCGATGCTTGCCGTACCAAAGCATCCGCCCGAGAACTACGAGCACAAACGCTTAAAACTCTAAGGACTTGGCGGTGTCCCAAACCCATCTAGAGGA

>Seq_130
GATACCCTACTATGCTTAGTCGTAAACATTGACAACAACACACACCTGTTGTCCGCCTGGGAACTACGAGCGCCAGCTTAAAACCCAAAGGACTTGGCGGTGCTTTAGATCCACCTAGAGGA

>Seq_131
GATACCCCATTATTCTCTTTTTTAATTTTTTTTTACCTGGGTATTAAAAGTTTCCTTAAAACCCCAAAGACTTGGCGGTTCTTTATTCTTACTAGAGGA

>Seq_132
GATACCCTACTATGCTTAGCCGTAAACATTGATAGAATAGTACACCCCATCTATCCGCCGGGGTACTACGAGCACCAGCTTGAAACCCAAAGGACTTGGCGGTACTTTAGATCCCCCTAGAGGA

>Seq_133
GATACCCCACTATGCTTAGCCCTAAACATTGGCAGCACACCACATATGCTGCCCGCCTGGGAAGTAAGAGCACCAGCTTGAAACCCAAAGGACTTGGCGGTGCTTTAGATCCCCCTAGAGGA

>Seq_134
GATACCCTACTATGCTTAGCCCCAAACATTGATAGCACACCACATATGCTATCCGCCCGGGAAGTAAGTGCACGAGCTTGAAACCCAAAGGACTTGGCGGTGCTTTAGATCCCCCTAGAGGA

>Seq_135
GATACCCTTGGTAATTCTATTGTAACAGAACAAAACTCTGGAATAGGAATAGGGGGCGGAGTACAAAGCGGATTTAAATTAGATATTAATGGACCATCTGTAACTAGAGGA

>Seq_136
GATACCCCACTATGCTTAGCCCTAAACCTCAACAGTTAAATCAACAAAACTGCTCGCCAGAACACTACGAGCCACAGCTTAAAACTCAAAGGACCTGGCGGTGCTTCATATTCCTCTAGAGGA

>Seq_137
ATTAGATACCCTCATCCAGTATATAGGAGGGAGCAGTGTGTATAAGCATGGCACGGAGTACGCACTGAACGCAATGAAAAAGCTAGAGGAGCCT

>Seq_138
GATACCCCACTATGCTTAGCCCTAAACATTGACAACAACATACACCTGTTGTCCGCCTGGGAACTACGAGCATCAGCTTGAAACCCAAAGGACTTGGCGGTGCTTTAGATCCACCTAGAGGA

>Seq_139
GATACCCTACTATGCTTAACTATAAACATTGCTATTAATAAATATACCTTAATATCCGCCTGAGTACTACAAGCGCTAGCTTAAAACCCAAAGGACTTGGCGGTGCTCCACACCCACCTAGAGGA

>Seq_140
GATACCCTACTATGCCCCGCCGTAAACTTAGATATTTCAGTACAATAAATATCCGCCAGGGGACTACGAGCGCCAGCTTAAAACCCAAAGGACTTGGCGGTGCTTCAGACCCCCCTAGAGGA

>Seq_141
GATACCCCACTATGCACAGCCATAAACTTTGATAAAAATATACAATATTATCCGCCCGGGTACTACGAGCATGAGCTTAAAACCCAAAGGACTTGGCGGTGCTTTAGATCCACCTAGAGGA

>Seq_142
GATACCCTACTATGCTTAGCCCTAAACATTGACAACAACATACACCTGTTGTCCGCCTGGGAACTACGAGCATCAGCTTGAAACCCAAAGGACTTGGCGGTGCTTTAGATCCACCTAGAGGA

>Seq_143
GATACCCTACTATGCTTAGCCCTAAACATAGAATAAACTTTACTTAATATACTCCGCCCGGGTATTACGAGCATCAGCTTAAAACCCAAAGGACTTGGCGGTGCTTTACATCCACCTAGAGGA

>Seq_144
GATACCCTACTATGCCTAGCCGTAAACATTGATAGTTCATTACATTTGCTATCCGCCCGGGTACTACGAGCATAAGCTTAAAACCCAAAGGACTTGGCGGTGCTTTAGATCCACCTAGAGGA

>Seq_145
GATACCCTACTATGCTTAGCCCTAAACTCTAATAGTTACATTGAGAAAACCATTCGCCAGAGTACTACAAGCAACAGCTTAAAACTCAAAGGACTTGGCGGTGCTTTATATCCCTCTAGAGGA

>Seq_146
GATACCCTACTATGCACAGCCATAAACTTTGATAAAAATATACAATATTATCCGCCCGGGTACTACGAGCATGAGCTTAAAACCCAAAGGACTTGGCGGTGCTTTAGATCCACCTAGAGGA

>Seq_147
GATACCCTACTATGCTTAGCCCTAAACATTGGCAGCACACCACATATGCTGCCCGCCTGGGAAGTAAGAGCACCAGCTTGAAACCCAAAGGACTTGGCGGTGCTTTAGATCCCCCTAGAGGA

>Seq_148
GATACCCCACTATGCTTAGCCCTAAACTTCAACAGTTAAATTAACAAAACTGCTCGCCAGAACACTACGAGCCACAGCTTAAAACTCAAAGGACCTGGCGGTGCTTCATATCCCTCTAGAGGA

>Seq_149
GATACCCTACTATGCTTAGCCCTAAACATAAACCATTCTATAACAAAATAATTCGCCAGAGAACTACTAGCAACAGCTTAAAACTCAAAGGACTTGGCGGTGCTTTATATCCCTCTAGAGGA

>Seq_150
GATACCCTACTATGCCTAGCCCTAAATCTCGATGCTTGCCGTACCAAAGCATCCGCCCGAGAACTACGAGCACAAACGCTTAAAACTCTAAGGACTTGGCGGTGTCCCAAACCCATCTAGAGGA

>Seq_151
GATACCCTTACGCTCCATAAGACCGCGCTTTTCTAGCTCGCTGTTTGGGTAGAGGAAGCCGTCGGTAGTCACCAGCTCTACGTTTGGAATACCCTCCCAGCGCTGCATTAACTCCTAGAGGA

>Seq_152
CTGGGATTAGATACCCTATTATTTTTAATTGTAGGATTGAAGGATTATATCGAAAATTAATAAATTTGGCGGCTGTTAATTACTAGAGGAGCCTGTTCT

>Seq_153
GATACCCCACTATGCTTAGTTCTAAACCCAAATAGTTCAACCAACAAAACTATTCACCAGAGTACTACAAGCAACAGCTTAAGACTCAAAAGACTTGGCAGTGCTTTATATCCCTCTAGAGGA

>Seq_154
GATACCCCACTATGCCCTGCCGTAAACTTAGATATTTCAATACAATAAATATCCGCCCGGGGACTACGAGCGCCAGCTTAAAACCCAAAGGACTTGGCGGTGCTTCAGACCCCCCTAGAGGA

>Seq_155
GATACCCTGAATGAAAAGATGACCATTGAAACAGAGAGCCTCACGCTCGCGCTCAAGGGTGATACGAAGACACAGGGGACGTGGGGTGAAGTCGTTCTGGAACGGATACTAGAGGA

>Seq_156
GATACCCTACTACGCTTAGCCCTAAAGTCGAATAGTTACATTAACAAAACCATTCGCCAGACTACTACAAGCAACAGCTTAAAACTCAAAGGACTTGGCGGTGCTTTACATCCCTCTAGAGGA

>Seq_157
GATACCCTACTATGCTTAGCCCTAAATCTTGATGCTCCTTCGTACTAAAGCATCCGCCTGAGAACTACGAGCACAAACGCTTAAAACTCTAAGGACTTGGCGGTGCCCTAAACCCACCTAGAGGA

>Seq_158
GATACCCCACTATGCTCAGCCCTAAACTTCAACAGTTAAATCAACAAAACTGCTCGCCAGAACACTAGGAGCAACAGCTTAAAACTCAAAGGACCTGGCGGTGCTTCACATCCCTCTAGAGGA

>Seq_159
GATACCCTACTATGCCCAGCCGTAAACTTTAATGCTAATGTACAACTAGCATCCGCCAGGGGACTACGAGCACCAGCTTAAAACCCAAAGGACTTGGCGGTGCCTCAGACCCCCCTAGAGGA

>Seq_160
GATACCCTACTATGCTTAACCATAAATAGACCTTTACCACTACTTACTTTGTTTAAGTCCGCCTGAGTACTACAAGCGCTAGCTTAAAACCCAAAGGACTTGGCGGTGCCCCAGACCCCCCTAGAGGA

>Seq_161
GATACCCCACTATGCCTAGCCCTAAACATTGACAGTAAATTCACCAACTGTTCGCCCGGGAACTACGAGCACCAGCTTAAAACCCAAAGGACTTGGCGGTGCTTTAGACCCACCTAGAGGA

>Seq_162
ATTAGATACCCTGCAGCTTTTATATGCTTGCGCCCTATCAGCACCTAGCAAATCTGACCTGCAGCAAACTGCGATCATCCACCTAGAGGAGCCT

>Seq_163
GATACCCTTTCAAGAGCAGCTCAACGATGAAGGTGTATTTCTCGTTGATGACGATCCGGTTGTGCAAAATGTGCCGGTTGTCTATTGGTATCGGTTAAGCGGCAATGAAGTCCTAGAGGA

>Seq_164
GATACCCTACTATGCCTAGCCGTAAACACCGATAGTGCATTACGTTAACTATCCGCCCGGGTACTACGAGCATGAGCTTAAAACCCAAAGGACTTGGCGGTGCTTTAGATCCACCTAGAGGA

>Seq_165
GATACCCTGCTATTTCTAGCCCCCACCCATACCCCTTACCCCTTAAAAGCCCGAGAACTAATTACAATCGTATTAAACTCAAAGAATTTGGCGGTGTTTTAGACCTACCTAGAGGA

>Seq_166
GATACCCTACTATGCCTGGCCCTAAATCTTGATGCTTAAACCTACTAAAGCATCCGCCCGAGAACTACGAGCACTAACGCTTAAAACTCTAAGGACTTGGCGGTGCCCCAAACCCACCTAGAGGA

>Seq_167
GATACCCCACTATGCTTAGCCCTAAACCCAGATAGTTAAATTAACAAAACTACTCGCCAGAGTACTACAAACAACAGCTTAAAACTCAAAGGACTTGGCAGTGCTTTATATCCCTCTAGAGGA

>Seq_168
GATACCCTACTATGCCCAACCACAAACTTAAACAACATCCCACTATATTGTTCGCCAGAGTACTACAAGCGCTAGCTTAAAACCCAAAGGACTTGGCGGTATCCCATACCCACCTAGAGGA

>Seq_169
GATACCCTACTATGCTTAGCCCTAAACATAAGCTATTCTATAACAAAATAATTCGCCAGAGAACTACTAGCAACAGCTTAAAACTCAAAGGACTTGGCGGTGCTTTATACCCCTCTAGAGGA

>Seq_170
GATACCCTACTATGCTCAGCCCTAAACATTGGTAGCGCATCACAGCCGCTACCCGCCTGGGTACTACGAGCACCAGCTTAAAACCCAAAGGACTTGGCGGTGCTTTAGACCCCCCTAGAGGA

>Seq_171
GGATTAGATACCCTCCAGCTAAATGATTTTAGGTCGGGCAGGTGCTTCTATTGACCTAACCTCGATCAGTAATACAGAGCTTCTAGAGGAGCCTGT

>Seq_172
GATACCCTCGTAGTCCATGCCGTAAACGATGTGTGTTAGACGTTGGAAATTTATTTTCAGTGTCGCAGGGAAACCGATAAACACACCGCCTGGGGAGTACGACCGCAAGGTTAAAACTCAAATGAATTGACGGGGACCCGCACAACTAGAGGA

>Seq_173
GGGATTAGATACCCCGTACTAGGTGGAACTTTACAAAGAAGAGCTGGTACCGCAAGACATGACGCTGTCGCTTGGGGATACGCTAGAGGAGCCTGTT

>Seq_174
GATACCCCACTATGCTCAGTCATAAACTTTGGTGATAAATTACACATATTGCCCGCCAGGGTACTACGAGCGCTAGCTTAAAACCCAAAGGACTTGGCGGTGCCCCAGACCCACCTAGAGGA

>Seq_175
GGGATTAGATACCCTAAAGAGTATGCAAGAGACAGCAGCCGAGTCTGCAGCTTTGTCAAAGCGCTTGGCGGAAGTTCGTGAGCTAGAGGAGCCTGTT

>Seq_176
GATACCCTACTATGCACAGCCCTAAACTTTGATAGAAACATTACACCCACTATCCGCCAGGGTACTACGAGCTCTAGCTTAAAATCCAAAGGACTTGGCGGTGCTTTAGACCCACCTAGAGGA

>Seq_177
GATACCCCACTATGCACAGCCGTAAACTTTGATATGATATTACAACATTATCCGCCCGGGGACTACGAGCGTAAGCTTAAAACCCAAAGGACTTGGCGGTGCTTTAGATCCATCTAGAGGA

>Seq_178
GATACCCTACTATGCTTAGCCCTAAACACAAATAATTATAAGAACAAAATTATTCGCCAGAGTACTACCGGCAACAGCCCGAAACTCAAAGGACTTGGCGGTGCTTTATACCCTTCTAGAGGA

>Seq_179
GATACCCTACTATGCTTAGCCCTAAACTTCAACAGTTAAATTAACAAAACTGCTCGCCAGAACACTACGAGCCACAGCTTAAAACTCAAAGGACCTGGCGGTGCTTCATATCCCTCTAGAGGA

>Seq_180
GATACCCCACTATGCACAGCCGTAAACTTTGATAAGAATATACAACATTATCCGCCCGGGTACTACGAGCGTAAGCTTAAAACCCAAAGGACTTGGCGGTGCTTTAGATCCACCTAGAGGA

>Seq_181
GATACCCTTCTATGCTTAGCCCTAAACCCTAACAGTTACATTAACAAAACCATTCGCCAGAGTACTACAAGCAACAATTTAAAACTCAAAGGACTTGGTGGTGCTTTATATCCCTCTAGAGGA

>Seq_182
GATACCCCCTTCTCTGTCTCCATTTCGCCACCTTGTTTCTCACTCTTGCTGTTCTCACCTACGTCCTCTTTGTCATCGTCACTATCGCTGTCACTATCGTCGCTTTCGCTAGAGGA

>Seq_183
GATACCCTGGTAGTCCTCACTGTAAACTATGAATGAAAGTTAAATTGCGGGGGTTGCCGTGATAGAGGATAACTTAAGAAAATCCCGCCTGAAGAGTACGGTTGCAAGATTAAAATTTAAAAAATTTGGCGGTTCACTAAACCAACTAGAGGA

>Seq_184
GATACCCCCTTGTAGAATTCTGTTTTTGATGAGAAACTAAACATAATTCATTCAGCTGCCATATGACATGTATACGATCTTTTATCTTTTGTCATCTAGAGGA

>Seq_185
TTAGATACCCTCGGGCATCACGCTTGGTACTGCTGCAGCTGTCAATAGAGAAACAATCGCTACAGGGCCTGTTGCAAGTTGTCTAGAGGAGCC

>Seq_186
GATACCCCACTATGCCCAGCCCTAAACTTTGATGATAAGACACATATATCATCCGCCCGGGTACTACGAGCATTAGCTTGAAACCCAAAGGACTTGGCGGTGCTTTAGATCCACCTAGAGGA

>Seq_187
GATACCCTACTATGCTCAGCCATAAACATTGACAGTCTACTACATTTTCTGTCCGCCCGGGAACTACGAGCATTAGCTTAAAACCCAAAGGACTTGGCGGTGCTTTAGACCCACCTAGAGGA

>Seq_188
GATACCCTACTATGTCTAACCATAAACTTAAACAATAATTTACTATATTGTTCGCCAGAGAACTACAAGCGCTAGCTTAAAACCCAAAGGACTTGGCGGTGTCCCAAACCCACCTAGAGGA

>Seq_189
GATACCCTACTATGCTTAGCCCTAAACCCCAACAGTTAAATCAACAAAACTGCTCGCCAGAACACTACGAGCCACAGCTTAAAACTCAAAGGACCTGGCGGTGCTTCATATCCCTCTAGAGGA

>Seq_190
GATACCCTACTATGCCCTGCCGTAAACTTAGATATTTCAATACAATAAATATCCGCCCGGGGACTACGAGCGCCAGCTTAAAACCCAAAGGACTTGGCGGTGCTTCAGACCCCCCTAGAGGA

>Seq_191
GATACCCCACTATGCCTAGCCCTAAATCTTGGCACTTCCCCCACTAAAGTGCCCGCCCGAGAACTACGAGCACAAACGCTTAAAACTCTAAGGACTTGGCGGTGCCCCAAACCCACCTAGAGGA

>Seq_192
GATACCCTTGATAAGTATTTTTCAAATTCCGCATTTGATATGCTGTATTTGTAAATAAATAAACAAAATAATTATTCTATAAATGGAAAAATTAGTAAGAACACTTGCAGATTTTAATAAACAAAAACTAGAGGA

>Seq_193
GATACCCCACTATGCCCCGCCGTAAACTTAGATATATTAGTACAACAAATATCCGCCCGGGAACTACGAGCGCCAGCTTAAAACCCAAAGGACTTGGCGGTGCTTCAGACCCCCCTAGAGGA

>Seq_194
GATACCCTCGTTCACTGCAGGGTGGGCTACTGCCCTCCTGTCGCTCTCCCCCTTGGACTCGAACCAAGAACCATTCGATTAACAGTCGAACGCTCTGCCAATTGAGCTAGAGGA

>Seq_195
GATACCCCACTATGCTTAGCCCTAAACCTCAACAGTTAAATCAACAAAACTGCTCGCCAGAACACTACGAGCCACAGCTTAAAACTCAAAGAACCTGGCGGTGCTTCATATCCCTCTAGAGGA

>Seq_196
GATACCCCACTATGCCTGGCCCTAAATCTTGATACTTACTTTACCGAAGTATCCGCCAGAGAACTACGAGCACAAACGCTTAAAACTCTAAGGACTTGGCGGTGCCCCAAACCCACCTAGAGGA

>Seq_197
GGGATTAGATACCCTTTGCTACAGGTTATAGTAGTTGAGAAACATCATGGAATACATGTAGCGCTGCAAAGTACTATAGTAACTAGAGGAGCCTGTT

>Seq_198
GATACCCCCCAATACGCTTAGCCCTAAACTCCAATAGTTAAATCAACAGAACTATTCACCAGAACACTACAAGCAATAGCTTAAAACTCAAAGGACTTGGCGGTGCTTTATATCCCTCTAGAGGA

>Seq_199
GATACCCCTAGAGAGATCACTTCGATCTCTCATAAATTGTCCACAACTAACCTAAGAATACATTTAGCTACGACTAATCCACTTCAAGAGTTGTGGACAACGAAATCTTTTCGTTAGCTACATCGCGCCACCAAGCCGCGCCACCTACCTAGAGGA

>Seq_200
GATACCCTACTATGCTAAGCCTTAAACATAGACATACTCTGTCCGCCAGGGTATTACGAGCATCAGCTTAAAACCCAAAGGACTTGGCGGTACTTTACACCCACCTAGAGGA

>Seq_201
GATACCCCCGAAAAATATCAACACAGTCTTAAAGGATATTACAGAATGATCTCGGGTATAGACTTGGAAATCAAAAGAATAAGAGAAAAGCTAGAGGA

>Seq_202
GATACCCTTGAAGGCAACGAAGAGACTATGCAGTCTCGTAGCCAAAAGGTCACCATTGACCAGGCTCGAAACGCTGTCCGAGTAGCTGACCTAGAGGA

>Seq_203
GATACCCTCCGTATGAGTTCTATTGGTACAAAAAATAGAAAACTTTGGTATATTCATAATCTTCCAAAAGAAAACCAAGAGGTTATTAAAGGTCCAACAGCAATTAAATTTATGTATGGACACATACTAGAGGA

>Seq_204
GATACCCTATGCTTTCTCTTCTTCTTCTTACTAATTGTGGACGTCACCAGCCCACTCTGCAATTCTTCCAGGTTTGTCACCACCAAGACCTAGAGGA

>Seq_205
GATACCCCACTATGCTTAGCCCTAAACTATAATAGTTAAATTAACAAAACAATTTACCAGAATACTACAAGCAACAGGTTAAAACTCAAAGGACTTGGCAGTGCTTTATATCCATCTAGAGGA

>Seq_206
ACTAGGATTAGATACCCTCTGTAGCTCAAGCATTGTGAAAAGACTCAGGGCATGTGTCGACTCATTGATCTGATTTTAATAGCTAGAGGAGCCTGTTCTA

>Seq_207
GATACCCTAGTAGTCCAAACTGTAAACGATGAATGCTAGATATTAGGGTTAAACTTAATGTCAAAGATAACTCATTAAGCATTCTACCAGAGTACTACGGTCGCAAGACTAAAATTCAAAATAATTAGCGGTTCAGAAAAACTAGCTAGAGGA

>Seq_208
GATACCCCACTATGCCTAGCCGTAAACTTTGGTGATAAAACACACATATCGCCCGCCCGGGTACTACGAGCATTAGCTTAAAACCCAAAGGACTTGGCGGTGCTTTAGATCCACCTAGAGGA

>Seq_209
GATACCCTACTATGCTTAGCCCTAAACCTCAACAGTTAAATCAACAAAACTGCTCGCCAAAACACTACGAGCCACAGCTTAAAACTCAAAGGACCTGGCGGTGCTTCATATCCCTCTAGAGGA

>Seq_210
GATACCCCACTATGCTTAGCCCTAAACTCTAATAGTTACATTAACAAAACCATTCGCCAGAGTACTACAAGCAACAGCTTAAAACTCAAAGGACTTGGCAGTGCTTTATATCCCTCTAGAGGA

>Seq_211
GATACCCTACTAGCGTGGAAATAGAAATTTGTAGACCATATATCTATAGTCTAATAAAAATTTTAAAACCCGCTATTATATTATGTGTTGGAGAAATTGCCACAAGCCTCATTTTAAAAACCAATCAAGGAATTATTAAATCTAGAGGA

>Seq_212
GATACCCTATGCCATATCATGTATCATATACCATTATATCATATATCAAATATCACATGTCATATCTCATATCATGTCATATCATGTCACATCATACTGCAGTGGCTGGATTGTGCAGGGGCAGGCATGGGTGAGAGGGCTAGAGGA

>Seq_213
GATACCCCACTATGTTTAGCCATAAACTTAAAGTTATTCACTAGAGTACTATCAGCAACAGCTTAAAACTCAAAGGACTTGGTGGTATGGTGTTTCCATCCCCCCTAGAGGA

>Seq_214
GATACCCCACTATGCCTGGCCCTAAATCTTGATACTAATATACTCACGTATCCGCCTGAGAACTACGAGCACAAACGCTTAAAACTCTAAGGACTTGGCGGTGCCCTAAACCCACCTAGAGGA

>Seq_215
GATACCCTACTATGCTTAGCCCTAAACCTCAATAGTTAAATCAACAAAACTGCTCGCCAGAACACTACGAGCCACAGCTTAAAACTCAAAGGACCTGGCGGTGCTTCATATCCCTCTAGAGGA

>Seq_216
ATTAGATACCCTGTGTCTCTCCCGATTAGCTTTCTTTCTTTCCTTCACATTGTTGGCGCCTACTGCGTCGTAGGTACGCCGTCTAGAGGAGCCT

>Seq_217
GATACCCTACCCTACTACACCTTGCTAGATCCCGTTCCCTACAATACAACATACTCTGTACCAGACCCTGTGTAGTGCACAGTAAGTTAGAGGGTGGACCGGATTTGCAGAGGGCTAGCCGACCTATGGCATGTGTGGAGGGCTAGAGGA

>Seq_218
GATACCCTGCTATTCTTAGCCCTAAACCCAAATAATCATAAGAACTAGACTATTCACCAGAGTACTACTGGCAACAGCTTAAAACTCAAAGGACTTGCTGGTGCTTCACACCTCTCTAGAGGA

>Seq_219
GATACCCCACTATGCACAACCGTAAACTTTGATAAGAATATACAACATTATCCGCCTGGGTACTACGAGCGTAAGCTTAAAACCCAAAGGACTTGGCGGTGCTTTAGATCCACCTAGAGGA

>Seq_220
GATACCCTACTATGCTTAGCCCTAAACCTCAACAGTTAAATCAACAAAACTGCTCGCCGGAACACTACGAGCCACAGCTTAAAACTCAAAGGACCTGGCGGTGCTTCATATCCCTCTAGAGGA

>Seq_221
GATACCCCACTATGCCTAGCCCTAAACATCGATAGAGCACTACATCTGCTATCCGCCTGGGAACTACGAGCACCAGCTTGAAACCCAAAGGACTTGGCGGTGCTTTAGATCCACCTAGAGGA

>Seq_222
GATACCCTACTATGCCCAGCCGTAAACTTTAATGCTAATGTACAACTAGCATCCGCCAGGGGACTACGAGCACCAGCTTAAAACCCAAAGGACTTGGCGGTGCCTCAGACCCCCCCTAGAGGA

>Seq_223
GATACCCTACTATGCATAGCCGTAAACTTTGATAAGAATATACAACATTATCCGCCTGGGTACTACGAGCGTAAGCTTAAAACCCAAAGGACTTGGCGGTGCTTTAGATCCACCTAGAGGA

>Seq_224
GATACCCTACTATGCTCAGCCGTAAACAACGATAGCCCCTGCACTTGCTACCCGCCCGGGAACTACGAGCCCCAGCTTGAAACCCAAAGGACTTGGCGGTGCTTAAGATCCACCTAGAGGA

>Seq_225
GATACCCTACTATGCACAACCGTAAACTTTGATAAGAATATACAACATTATCCGCCTGGGTACTACGAGCGTAAGCTTAAAACCCAAAGGACTTGGCGGTGCTTTAGATCCACCTAGAGGA

>Seq_226
GGGATTAGATACCCTGTTTTGGGTGGAACCTTACAAAAAAGAGCTGGTACAGCAAGACATGACGCTGTTGCCTGGGGTTATGCTAGAGGAGCCTGTT

>Seq_227
TGGGATTAGATACCCTGAGAGGGAGAAGCCTGGGAAGAAGGAGCCTGGGAAGGAAGAGCCTCCCAATATTCTAGCGTCTTCTCTAGAGGAGCCTGTTC

>Seq_228
GATACCCTACTATGCCTGGCCCTAAATCTTGATACTTACCCTACCGAAGTATCCGCCAGAGAACTACGAGCACAAACGCTTAAAACTCTAAGGACTTGGCGGTGCCCTAAACCCACCTAGAGGA

>Seq_229
GATACCCTGTTGGAGTTTGTTCTTTATGGGCCGTAAAGTAAAAGAATGGGGATTCATGGATTGGGTCAAACATGAAGGATACAGATGGATACACAACGAAAAATATCTTGCTAGAGGA

>Seq_230
GATACCCTACCTTGTTTAATGTAGATGTCTAGTTTCTGGATAGACAGTTCACTACCATCTATGTCAGCTTCTAGACCAACCTGTAATACTTCTCCGCTACCACCTAGAGGA

>Seq_231
GATACCCTACTATGCCTAGCCGTAAACCTTGATAGAAATATACAATTGATATCCGCCAGGGAACTACAAGCGCCAGCTTAAAACCCAAAGGACTTGGCGGTGCCTCAGACCCACCTAGAGGA

>Seq_232
GGGATTAGATACCCTGTTTTAGGTGGAACTTTACAAAGAAGAGCTGGTACAGCAAGACATGACGCTGTTGCCTGGGGTTATGCTAGAGGAGCCTGTT

>Seq_233
GATACCCTACTATGCCTAGCCGTAAACTTTTATGCTAATGTACAACTAGCATCCGCCAGGGAACTACAAGCACCGGCTTAAAACCCAAAGGACTTGGCGGTGCCTCAGACCCCCCTAGAGGA

>Seq_234
GATACCCCACTATGCCTAGCCGTAAACTTTGATGATAAAACACACATATCACCCGCCCGGGTACTACGAGCATTAGCTTAAAACCCAAAGGACTTGGCGGTGCTTTAGATCCACCTAGAGGA

>Seq_235
GATACCCCACTATGCATAGCCCTAAACCTTGATAGAATTTTACACCCCCTATCCGCCAGGATACTACGAGCCCCAGCTTAAAATCCAAAGGACCTGGCGGTGCTTTAGACCCACCTAGAGGA

>Seq_236
ACTGGGATTAGATACCCTCAGGTGCACCATGCCATAGTAGTGTAGCCTGAGTAGGTTTAAGTGTGAACAATGGTGTAGGTTTCTAGAGGAGCCTGTTCTA

>Seq_237
GATACCCCGCTATGCTTAACTCTAAACTCAAATAGTTAGATCAAAAAAACTGTTCGCCAGAACACTACAAGCAACAGCTTAAAACTCAAAGGACTTGGCGGTGCTTTATATCCCTCTAGAGGA

>Seq_238
GATACCCTGTGTATTAAAGGAGCAAAGTAAATGGCCGTAGGAACAACAATTTCCGATGTGTTTAGCTCGTCACCTTTCGCTCTTCTAGAGGA

>Seq_239
GATACCCTACTATGACTAGCCCTAAATCTAGATACCTCCCATCACACATGTATCCGCCTGAGAACTACGAGCACAAACGCTTAAAACTCTAAGGACTTGGCGGTGCCCCAAACCCACCTAGAGGA

>Seq_240
GATACCCCGCGGCGGCCCCGACGACTGAGTCAAAAAGTGAGACCTCCGGCAGCCCGAGTCCGGTTGCGGCAACGAGTAAGCCGAGCTAGAGGA

>Seq_241
GATACCCTACTATGCCTGGCCCTAAATCTTGATGCTCGATCTTACCGGAGCATCCGCCCGAGAACTACGAGCACAAACGCTTAAAACTCTAAGGACTTGGCGGTGTCCCAAACCCACCTAGAGGA

>Seq_242
GGGATTAGATACCCCGTTTTAGGTGGAACCTTACAAAGAAGAGCTGGTACAGCAAGACATGACGCTGTTGCCTGGGGTTATGCTAGAGGAGCCTGTT

>Seq_243
GATACCCTTTGTAGGTGAATATGGTATATCTAAAAACCCTGAATCGTTTGCATCGGAATCTTATAGGGCTTATTTTACCGATAAATCTAGAGGA

>Seq_244
GATACCCTACTATTCTTTATTTTAAAATAAATAACCAGAGTACTACGAGTAAAAACTTAAAACTCTAAAGGCTTGGCGGTGTTTTATCTTCCTAGAGGA

>Seq_245
AGATACCCTAGATTTAGAAATATTGGTGGTGACACCAACCAAAAAGACTTCTTGAGAGGCTATGGTTATCAAGGGGGAGGTTCTAGAGGAG

>Seq_246
GATACCCTAACATAGAAGTGCAGCTTACCGGCGAAGACGGTAATGCTATGGCAATTATGGCAAGAGTCCGTCGAGCCTTAAAACTAGAGGA

>Seq_247
GATACCCTCCTTTTTTTTTGTTTGATTTTTCAAAGCAAATCCAGTATAATCATCCAAAAGTTTTCAAATATAAGAACCTTCGAGGTCTAGAGGA

>Seq_248
GATACCCCACTATGCTTAGCCCTAAACCTCAACAGTTAAACCAACAAAACTGCTCGCCAGAACACTACGAGCCACAGCTTAAAACTCAAAGGACCTGGCGGTGCTTCATATCCCTCTAGAGGA

>Seq_249
GATACCCCACTATGCCTAACCGTAAACTTTTATGCTAATGTACAACTAGCATCCGCCAGGGAACTACAAGCACCAGCTTAAAACCCAAAGGACTTGGCGGTGCCTCAGACCCCCCTAGAGGA

>Seq_250
GATACCCTACTATGCTTAGCCCTAAACATAAATCAGTCTATAACAAAATAATTCGCCAGAGAACTACTAGCAACAGCTTAAAACTCAAAGGACGTGGCGGTGCTTTATATCCCTCTAGAGGA

>Seq_251
GATACCCTAGTAGTCCTTACTGTAAATTATGAGTATAAGATCGCCATGAATTTAGGGTGGTCGACAAAAACTTAAGATAATTCTGCCTGAAGAGTACGATCGCAAGATTAAAATTCAAAAAATTTGGCGGTTCACTAATCCAACTAGAGGA

>Seq_252
GATACCCCACCGGTGACACCTCAACGGCCACAACACAACTTATGACCAAACCGGAACCGTGATTATAGCTACAGGTTCGGTTTCCTAACCCTAGAGGA

>Seq_253
CTAGGATTAGATACCCTATTATTTTTAATTGTAGGATTGAAGGATTATATCGAAAATTAATAAATTTGGCGGCTGTTAATTACTAGAGGAGCCTGTTCT

>Seq_254
GATACCCCGCTATGCTTAACTCTAAACTCGAATAGTTAGATCAACAAAACTGTTGGCCAGAACACTACAAGCAACAGCTTAAAACTCAAAGGACTTGGCGGTGCTTTATAGCCCTCTAGAGGA

>Seq_255
GATACCCTTCTATTCTTAACCACAAACTAAATCTCCTGGCACTACGAGTACACACTTAAAACCTAAGAACTTGGCGGTGTTTCAACATACTAGAGGA

>Seq_256
GATACCCCACTATGTTTAGTCGTAAAACTTCGTAGCCGCCAGGATACTACGAGCAACTGCTTAAAAACCAAAGGCCCTGGCGGTGCTTTATTCCCCCTAGAGGA

>Seq_257
GATACCCTACTATGCCTAGCCCTAAACATTGACAGTAAATTCACCAACTGTTCGCCCGGGAACTACGAGCACCAGCTTAAAACCCAAAGGACTTGGCGGTGCTTTAGACCCACCTAGAGGA

>Seq_258
GATACCCTTATATATAGTACTATATAACTACCTACCACCCTTACGGTATGTTTACCAGGCTTTCTCTCTAACTTGTAAGGTTCATTTATGATATGTTCAAACCTTATACAAATGCGGGAATTAGAAAAAAACGTTTGACTAGAGGA

>Seq_259
GATACCCTACTATGCTTAGCCGTAAACATTGATAGAATAGTACATCCCATCTATCCGCCGGGGTACTACGAGCACCAGCTTGAAACCCAAAGGACTTGGCGGTCCTTTAGATCCCCCTAGAGGA

>Seq_260
GATACCCCACTATGCTTAGCCCTAAACATTGACAACAATATACACCTGTTGTCCGCCTGGGAACTACGAGCATCAGCTTAAAACCCAAAGGACTTGGCGGTGCTTTAGACCCACCTAGAGGA

>Seq_261
GATACCCCACTATGCTTAGCCCTAAATCTCAACAGTTAAATCAACAAAACTGCTCGCCAGAACACTACGAGCCACAGCTTAAAACTCAAAGGACCTGGCGGTGCTTCATATCCCTCTAGAGGA

>Seq_262
GATACCCTACTATGCCCAGCCCTAAACTTTGATGATAAGACACATATATCATCCGCCCGGGTACTACGAGCATTAGCTTGAAACCCAAAGGACTTGGCGGTGCTTTAGATCCACCTAGAGGA

>Seq_263
GATACCCTACTATGCACAGCCGTAAACTTTAATAAGAATATACAACATTATCCGCCTGGGTACTACGAGCGTAAGCTTAAAACCCAAAGGACTTGGCGGTGCTTTAGATCCACCTAGAGGA

>Seq_264
GATACCCCACTATGCTTAGCCCTAAACATAAATCAGTCTATAACAAAATAATTCACCAGAGAACTACTAGCAACAGCTTAAATCTCAAAGGACGTGGCTGTGCTTTATATCCCTCTAGAGGA

>Seq_265
GATACCCTACCTTGTTTAATGTAGATGTCTAGTTTCTGGATAGATAGCTCACTACCATCTATGTCAGCTTCCAGACCAACCTGTAATACTTCTCCACTACCACCTAGAGGA

>Seq_266
GATACCCTACTAGGATGGAAATAAAAATTTGCAGACCATATATTTATAGTCTAGTAAAAATTTTAAAACCTGCCATTATATTATGTGTTGGAGAAATTGCCACAAGCCTCATTTTAAAAACCAATCAAGGAATTATTAAATCTAGAGGA

>Seq_267
ATTAGATACCCTCGCAGACTGTATATTGGTGCCTTTTTCCAGTCCCACATCACTAAATCTAAAGCCTGATTTTAATAGCTTACTAGAGGAGCCT

>Seq_268
GATACCCTACTATGCATAGCCCTAAACCTTGATAGAATTTTACACCCCCTATCCGCCAGGATACTACGAGCCCCAGCTTAAAATCCAAAGGACCTGGCGGTGCTTTAGACCCACCTAGAGGA

>Seq_269
GATACCCTACTATGCACAGCCGTAAACTTTGATAAGAATATACAACATTATCCGCCTGGGTACTACGAGCATAAGCTTAAAACCCAAAGGACTTGGCGGTGCTTTAGATCCACCTAGAGGA

>Seq_270
GATACCCCACTATGCTTAGCCCTAAACATCGATTGCACCATACACTCCATATCCGCCCGGGAATTATGAACGTCAGTTCAAAACCCAAAGGACTTGGCGGTGCTTAACATCCACCTAGAGGA

>Seq_271
GATACCCCACGAAACACCAGAAGAGACACCCCACGAAACACCCCAGAAGAGACACCCCACGAAACACCAGAGAGGAACACCCATACCTGTGGAGCCCCTGTGGCGGAACCCATGCTAGAGGA

>Seq_272
GATACCCTAGTAAACCTTTTTGTAAATTGAATAAAATCTATCTGAACAGTACACTTTAAAGAGTGAAAATCAAAAATTTTGGCTGTTTACTTTCCAACTAGAGGA

>Seq_273
GATACCCCCGAACAACAAGAAGAAGGACCACGACAAGAGAACTCAAAGAAAGAAGCATACCAGACGAAAGAAAAGAAGGAAAAGAAGAAAAGAAAAGGAAGGAAGGAACCTGTAAAACTAGAGGA

>Seq_274
GATACCCTGCAGTTCCGTCTTTGATGTTGAAAGTGATTTCGTCTTCGAAATTGGCTTGACACCTAACCGCACGGATGCGATGGGACATATCGGTGTCGCCCGCGATTTACGTGCCGCAATGATTACCAAAGGAATGGATGCCCCGGAACTAGAGGA

>Seq_275
GGGATTAGATACCCCGTACTAGGTGGAACTTTACAAAGAAGAGCTGGTACTGCAAGGCATGACGCTGTCGCTTGGGGATACGCTAGAGGAGCCTGTT

>Seq_276
GATACCCTAAGGCAGTTCAGAGACTGGCTGAGTGGCACTGGCTTGTACGCCGATAAGGCCATGTTGGCAGAGTATCGTGCCTACACATTAACGCTAGAGGA

>Seq_277
GATACCCCCCCGTGTGACTTCGCTTGCTTCCCCTCATCGCCCAGGGGCCAGCGCTGGTGCGTTCGACTCGACTCGTCGCGTACTGTTCAGATCCCAGTCCGGTAGCGTCCGGTAATCGATCTAGAGGA

>Seq_278
GATACCCCACTATGCTTAGCCCTAAACCTCAACAGTTAAATCAACAAAACTGCTCGCCAGAACACTACGAGCCGCAGCTTAAAACTCAAAGGACCTGGCGGTGCTTCATATCCCTCTAGAGGA

>Seq_279
GGGATTAGATACCCTGTATTAGGCGGAACATTACAAAGAAGAGCTGGCACAGCAAGACATGATGCTGTTGCTTGGGGTTATGCTAGAGGAGCCTGTT

>Seq_280
GATACCCTGAATACGAGAGTTAACGTCTTGCCATGTGTTGTAGTAGGTTGTCCAAGGGCCAGAAGAGCTCCACTCCCCTGTAGAATAAACGTTTTGTCTAGAGGA

>Seq_281
ACTGGGATTAGATACCCTCGTGATGCTAGGGATATTCCTAGAGAGAAAATTGTATATCTTTGCACGGGTAGTCAAGGTGAGCCTAGAGGAGCCTGTTCTA

>Seq_282
GATACCCTACTATGCCCAACCATAAACTTAGACAACACTCCACTATATTGTTCGCCAGAATACTACAAGCGCTAGCTTAAAACCCAAAGGACTTGACGGTATCCCACACCCACCTAGAGGA

>Seq_283
GATACCCCACTATGCCCCGCCGTAAACTTAGATATTCCAATACAGTAAATATCCGCCAGGGGACTACGAGCGCCAGCTTAAAACCCAAAGGACTTGGCGGTGCTTCAGACCCCCCTAGAGGA

>Seq_284
GATACCCTGAATCTGATGACGAGAGGTGGTTATGTCATGTCGGAATCTTGCCGAGAAATAGGGGCGCGGCAGTCATCACTACTCCCGTCAATTGATCTAGAGGA

>Seq_285
GATACCCCACTACGCTTAGCCCTAAAGTCGAATAGTTACATTAACAAAACCATTCGCCAGACTACTACAAGCAACAGCTTAAAACTCAAAGGACTTGGCGGTGCTTTACATCCCTCTAGAGGA

>Seq_286
GATACCCCACTATGCTTAGCCCTAAACTCCAATAGTTAAATCAACAAAACTATTCACCAGAACACTACAAGCAATAGCTTAAAACTCAAAGGACTTGGCGGTGCTTTGTATCCCTCTAGAGGA

>Seq_287
AGATACCCCGCCTCCACCGCCACCGGCATTTGTGGAAACAACGATAGTATTGTCTCCACTGCTAACAGAAACACTGTTTGTGCTAGAGGAG

>Seq_288
GATACCCTACTATGCTTAGCCCTAAACATTGATTATACGTTACACCAAACATCCGCCCGGGTATTACGAACATCAGTTTAAAACCCCAAGGACTTGGCGGTGCTTAACATCCACCTAGAGGA

>Seq_289
GATACCCTACTATGCTTAGCCCTAAATCTTGATGTTATCTCATACTAAAACATCCGCCCGAGAACTACGAGCACAAACGCTTAAAACTCTAAGGACTTGGCGGTGCCCTAAACCCACCTAGAGGA

>Seq_290
GATACCCTACTATGCTTAGCCCTAAACCTCAACAGTTAAATCAACAAAACTGCTCGCCAGAACACTACGAGTCACAGCTTAAAACTCAAAGGACCTGGCGGTGCTTCATATCCCTCTAGAGGA

>Seq_291
GATACCCTACTATGCACAGCCGTAAACTTTGATATGATATTACAACATTATCCGCCCGGGGACTACGAGCGTAAGCTTAAAACCCAAAGGACTTGGCGGTGCTTTAGATCCATCTAGAGGA

>Seq_292
GATACCCTTTTATTCATAGCTATAAATAACTTTCCTAGGTACTACGAACACATGTTTAAAACCTAAAGAAATTGGCGGCAAGTTAACTTCCTAGAGGA

>Seq_293
GATACCCCACTATGCTTAGCCCTAAACCTCAACAGTTAAATCAACAAAACTGCTCGCCGGAACACTACGAGCCACAGCTTAAAACTCAAAGGACCTGGCGGTGCTTCATACCCCTCTAGAGGA

>Seq_294
GATACCCCGTCGCCGCGGACATCCGGGAGCTCATCTCGCTCGCGGACGTCATGGAGGAGATGAACCTCGGGCCCAACGGCGCGTTGCTGTACTGCATGGAATACCTAGAGGA

>Seq_295
TAGATACCCCTTAAAAATTATTGGAAATTAAAATATGCCCACGGTCCTTTTTCTTCTAAAAAGTATATTTCATTACTAACTTCTAGAGGAGC

>Seq_296
GATACCCTTCTATTCTTAACCTCACCCCATTTCTCCTGGCACTACGAGTACATACTTAAAACCTAAGAACTTGGCGGTGTCTCAACATACTAGAGGA

>Seq_297
GATACCCCACCCTTCCTGTGCATTGCTCTTAAAATGAAAACAACTGATTTTTCGTAATCTATATTCATGATTAGAAGGGATAAAAAAGCCCCTACTAGAGGA

>Seq_298
GATACCCTACTATGCCTAGCCCTAAACATCGATAGCGCACTACACCTGCTATCCGCCTGGGAACTACGAGCACCAGCTTGAAACCCAAAGGACTTGGCGGTGCTTTAGATCCACCTAGAGGA

>Seq_299
GATACCCTCAATTATCAGCAGTAATGGAGTGTGCTGATGCGGCTCATGGACTGGGCGGACACATTATTGCCGATGGTGGATGCGCGACTCCTGGTGACGTCGTAAAAGCATTTGCTAGAGGA

>Seq_300
GATACCCCACTATGCCTGGCCCTAAATCTTGATACTTACCCTACCGAAGTATCCGCCAGAGAACTACGAGCACAAACGCTTAAAACTCTAAGGACTTGGCGGTGCCCTAAACCCACCTAGAGGA

>Seq_301
GATACCCTACTATGCTTAACCATAAACATTGTTATAAATAAACCTACCTTAACATAACGCCTGAATACTACAAGCGCTAGCTTAAAATCCAAAGGACTTGGCGGTGCTCCATACCCACCTAGAGGA

>Seq_302
GATACCCTACTATGCCTAGCCGTAAACTTTGGTGATAAAACACACATATCACCCGCCCGGGTACTGCGAGCATTAGCTTAAAACCCAAAGGACTTGGCGGTGCTTTAGATCCACCTAGAGGA

>Seq_303
GATACCCCAATGCGACGTGATATTATATTCTTTGTTATATTCTTTATGATATCTAACGTACCTGATTGTGTCTGAAGGGCAAGAAAACCGACCATATCTCTGTTTGCTAGAGGA

>Seq_304
GATACCCTACTATGCTTAGCCCTAAACATAGACAGTTGTTTACCCCCACTGTCCGCCTGGGTACTACGAGCATTAGTTTGAAACCCAAAGGACTTGGCGGTGCTTTAGACCCACCTAGAGGA

>Seq_305
GATACCCCACTATGTGTGGTCCTCAACATCGATAATTATTGTACTTAAATTATCCGCCCGGGAACTACGAGCATTAGCTTAAAACCCAAAGGACTTGGCGGTGCTTTAGACCCCCCTAGAGGA

>Seq_306
GATTAGATACCCTCGTTACTACCGTAAAAATTAATAACGGGTATTCCGTAATTTTCCTCGAAGGTACGGATCATTCCCGTCGCTAGAGGAGCCTG

>Seq_307
GATACCCTATTGGGACAGCGAAGCGCGCGGTGTCATGTTTGGATTGTCGCCCCGTCACGGCAAAGCCCATATGTATCGCGCTATTCTAGAGGA

>Seq_308
GATACCCTATCCTCAATAGTTTTCAGCACGCGGTAAATTACTATAAGATAGACCAATGGTTGATAGATGCTTTCTTTGATAGTATGGAGATGGACCTAGAGGA

>Seq_309
GATACCCCACTATGCCTAACCATAAATAGACCCTACCACTACTTACCTTGTCTAAGTCCGCCCGAGTACTACAAGCGCTAGCTTAAAACCCAAAGGACTTGGCGGTGCCCCAGACCCCCCTAGAGGA

>Seq_310
GGGATTAGATACCCTGTACTAGGTGGAACTTTACAAAGAAGAGCTGGTACCGCAAGACATGACGCTGTCGCTTGGGGATACGCTAGAGGAGCCTGTT

>Seq_311
GATACCCTACTATGCCCCGCCGTAAACTTAGATATTCCAGTACAATAAATATCCGCCAGGGGACTACAAGCGCCAGCTTAAAACCCAAAGGACTTGGCGGTGCTTCAGACCCCCCTAGAGGA

>Seq_312
TAGGATTAGATACCCTCGTCGACGCTTGCTTCTACGTCTATGTTTGCGAGAACTGTTCTGTGCCTTGTTCTTCCCACGTCCACTAGAGGAGCCTGTTC

>Seq_313
GATACCCTTCAGTTTGCTTCAGACAGTATCGCTGACCTTGAGTTGCTAGCGGATGATGTGCGCGCGTCTCTTGAGCGATATCCCGGTGTTTTCGATATAAGCGACAGTTTTGACGCGCCGCTAGAGGA

>Seq_314
GATACCCTAGAGGAGCCGAGAGGAATGTTAGTAGCCTGGGACACGGCGGTTTAGGGTTTAGGGTTTAGGGTTTAGGGTTTAGGGTTTAGGGTTTAGGGTTTAGGGTTTAGTTTAGTTTAGCTCAGCTACCTAGAGGA

>Seq_315
GATACCCCACTACGCCTAGCCGTAAACTTTGGTGATAAAACACACATATCACCCGCCCGGGTACTACGAGCATTAGCTTAAAACCCAAAGGACTTGGCGGTGCTTTAGATCCACCTAGAGGA

>Seq_316
GATACCCTACTATGCTCAGCCCTAAACTTCAACAGTTAAATCAACAAAACTGCTCGCCAGAACACTAGGAGCAACAGCTTAAAACTCAAAGGACCTGGCGGTGCTTCACATCCCTCTAGAGGA

>Seq_317
AGATACCCTGGGCTAGTCAAGATTGTTGAGGCATTAGAATAAAATGAGAACTGTTAGCACGGCCTTTAAAACTGGGCTAGAGCTAGAGGAG

>Seq_318
GATACCCCACTATGCGCAGCCGTAAACTTTGATAAGAATATACAACATTATCCGCCTGGGTACTACGAGCGTAAGCTTAAAACCCAAAGGACTTGGCGGTGCTTTAGATCCACCTAGAGGA

>Seq_319
GATACCCTAGACTGACACATGTGCTCAAAGATTTGCCGTAGTCAGCCCACTCGGCTAAATACTGCTGACTAGCCTAGACTAGCCTAGAGGA

>Seq_320
GATACCCTACTAGCATGGAAATAAAAATTTGCAGACCATATATTTATAGTCTAGTAAAAATTTTAAAACCTGCCATTATATTATGTGTTGGAGAAATTGCCACAAGCCTCATTTTAAAAACCAATCAAGGAATTATTAAATCTAGAGGA

>Seq_321
GATACCCTACTATGCTTAGCCTTAAACATTGATCGTTTACTACATCAAACATCCGCCCGGGAATTACGAACATTAGTTTAAAACCCAAAGGACTTGGCGGTGCTTAACATCCACCTAGAGGA

>Seq_322
GATACCCTAAACTCTCTACACTGCATCGTTCGACGAGGAAGCAGGACTGCTTCGTCGAGCTATGGCGTTTGAATTGAACGCAATGAAAGGGACTCTAGGTCCCCAGCTCCCCTAGAGGA

>Seq_323
GATACCCTACTATGCTTAGCCCTAAACCTCAACAGTTAAATCAACAAAACTGCTCGCCAGAACACTACGAGCCTCAGCTTAAAACTCAAAGGACCTGGCGGTGCTTCATATCCCTCTAGAGGA

>Seq_324
GATACCCTACTATGCCTAGCCGTAAACTTTGGTGATAAAACACACATATCACCCGCCCGGGTACTACGAGCATTAGCTTAAAACCCAAAGGACTTGGCGGTGTTTTAGATCCACCTAGAGGA

>Seq_325
GATACCCTACTATGCCTAGCCGTAAACTTTGGTGATAAAACACACATATCGCCCGCCCGGGTACTACGAGCATTAGCTTAAAACCCAAAGGACTTGGCGGTGCTTTAGATCCACCTAGAGGA

>Seq_326
GATACCCCTTTTTCCCGAGACCATTGACTCCATTTATTACAATCAAATCAGCCCGCTGAAGCTCCCTTGGTGACTCCCTTAGAAAGCCCGCTGGAAGCAAATAGCCCCCACCTAGAGGA

>Seq_327
GATACCCCACCATGCTTAGCCTTAAACTTAGATAATAGATTACCTAAATTATCCGCCTGGGGACTACGAGCACTAGCTTAAAACCCAAAGGACTTGGCGGTGCTTAATAACCCCCTAGAGGA

>Seq_328
GGGATTAGATACCCTAAAGAGTATGCAAGAGACAGCAGCCGAGTCCGCAGCTTTGTCAAAGCGCTTGGCGGAAGTTCGTGAGCTAGAGGAGCCTGTT

>Seq_329
GATACCCCACTAGGCTTAGCCCTAAACTCCAATAGTTAAATCAACAAAACTATTCCCCAGAACACTACAAGCAATAGCTTAAAACTCAAAGGACTTGGCAGTGCTTTACATCCCTCTAGAGGA

>Seq_330
GATACCCCACTATGCATAACCGTAAACACCGATGGCAATTTACTCGCAATCCGCCAGGGAACTACAAGCACTAGCTTGAAACCCAAAGGACTTGGCGGTGCTTTAGACCCACCTAGAGGA

>Seq_331
GATACCCCACTATGCTTAGCCCTAAACATAAGCTATTCCATAACAAAATAATTCGCCAGAGAACTACTAGCAACAGATTAAACCTCAAAGGACTTGGCAGTGCTTTATACCCCTCTAGAGGA

>Seq_332
AGATACCCTTGGAGACCTAGTTTCGTTTAATAAAAACGATTTGATGAAGTTCAGAAACTTCGGTAAAAAATCACTTACTGAGCTAGAGGAG

>Seq_333
GATACCCCCACCTCTCCCCCTCCTGAGGCACCTCTCTCGACCCCATCGCAAAGCACACCACACATACACTTCTTCGTGACACAGATGGACTAGAGGA

>Seq_334
GGGATTAGATACCCTCTTTCATTAGTTGAAAAAGAAATGACTGGGTTACGCTACCGTAGTCGCCTAAAGGACGGACGCTTTTCTAGAGGAGCCTGTT

>Seq_335
GATACCCTAGTAGTCCAAACTGTAAACGATGAATGCTAGATATTAGGGTTTAACTTAATGTCAAAGATAACTCATTAAGCATTCTACCAGAGTACTACGGTCGCAAGACTAAAATTCAAAATAATTAGCGGTTCAGAAAAACTAGCTAGAGGA

>Seq_336
GATACCCTACTATGCCTGGCCCTAAATCTTGATACTTACTTTACCGAAGTATCCGCCAGAGAACTACGAGCACAAACGCTTAAAACTCTAAGGACTTGGCGGTGCCCCAAACCCACCTAGAGGA

>Seq_337
GATACCCTACTATGCCTAGCCGTAAACTTTGGTGATAAAACACACATATCCCCCGCCCGGGTACTACGAGCATTAGCTTAAAACCCAAAGGACTTGGCGGTGCTTTAGATCCACCTAGAGGA

>Seq_338
GATACCCTACTATGCTCAACCATAAACATTCTTACTAATAATTTACCTTAATACCCGCCCGAGTACTACAAGCGCTAGCTTAAAACCCAAAGGACTTGGCGGTGCTCCAAATCCACCTAGAGGA

>Seq_339
GATACCCCTTTATTCTTAAATTTAACTTTTTTTTGCCTGAGTATTAGAAGTGTTCTTAAAATTCAAAAAACTTGGCGGTTTTCTATATCAGTCTAGAGGA

>Seq_340
GATACCCTCTTGAATTATGGGAAAGCGGTCCATTTGAGCCTGTTATTAAAAAGACAGACATTCACCCCGACGGCGCTATATTCGCTAGAGGA

>Seq_341
GATACCCTTTTATTTTAAGCCTAAAAACCAAATCTAGGGTACTACAAGCACATGCTTAAAACCCAAAGACCTTGGCAGTACTTTAATCTATCTAGAGGA

>Seq_342
GATACCCTAGTAGTCCTTACTGTAAATTATGAGTAAGAGATCCCCAGCAGGTGGGGGGTCACAGATAACTCGAGATACTTCTGCCTGAAGAGTACGATCGCAAGATTCAAATTCAAAAAATTTGGCGGTTCACTAATCCAACTAGAGGA

>Seq_343
GATACCCTACTATGCCTGGCCCTAAATCTTGATACTAATATACTCACGTATCCGCCTGAGAACTACGAGCACAAACGCTTAAAACTCTAAGGACTTGGCGGTGCCCTAAACCCACCTAGAGGA

>Seq_344
GATACCCTCAAAATAGTCAAGGCTATTAGCATGAATATATTCTACTGGCTGGATGCCGCAGTCTTTGTAGTGATTGCCTCCAACCTGCTTGGTCAGAGTGTTGTTGGTGTCTTCTTTATAACGTCTTAGATAGTACTCTTCTGATCCTTCTCTAGAGGA

>Seq_345
GATACCCTATTCTCCCTTGCAGAAGCGTATTTGTTCATGCAACTCGTTGAGATGAAGGATGCTGATGTGGAAGGTTTTCCTGCTGGAAAGTCGTACGCAGATGTGTACAGGGAGGCTAGAGGA

>Seq_346
GATACCCTAGTTGAGCGAAAAGAACATTCAAAGATTGCATGAAATGTAAACGCGTGTTCAAATGAGAGTTTAGAAGTTCGGATTTATTGAACTCCTCTAGCAACTAGAGGA

>Seq_347
GATACCCCTATAGTCATGCTCGTAGTCTCCCTTGGGTTTCTGAGGGGGTCCCTTAGTTAACCCATTGATATCATTGTTTTCTTTTTGGCGTCATTTTGGGTGCTAGAGGA

>Seq_348
GATACCCCACTATGCCCTGCCGTAAACTTAGATATTTCAATACAACAAATATCCGCCCGGGGACTACGAGCGCCAGCTTAAAACCCAAAGGACTTGGCGGTGCTTCAGACCCCCCTAGAGGA

>Seq_349
GATACCCTACTATGCTTAGCCCTAAACTATAATAGTTAAATTAACAAAACAATTTACCAGAATACTACAAGCAACAGGTTAAAACTCAAAGGACTTGGCAGTGCTTTATATCCATCTAGAGGA

>Seq_350
CTGGGATTAGATACCCTCCTCGTCATGGTACTGCCTCCTGCTGCCCCTACATTAATAGTAAAGCCCTCTCCAAGTCCAGAGTCTAGAGGAGCCTGTTCT

>Seq_351
GATACCCTACTAGAGTTACATTAACAAAACCATTTGCCTGAGCAACAGCTTAAAAATCAAAGGACTTGGCAGTGCTTTATATCCCTCTAGAGGA

>Seq_352
GATACCCTACTATGCACAGCCATAAACTTTGATAAGAATATACAACATTATCCGCCTGGGTACTACGAGCGTAAGCTTAAAACCCAAAGGACTTGGCGGTGCTTTAGATCCACCTAGAGGA

>Seq_353
GATACCCTACTATGCACAGCCGTAAACTTTGATATGATATTACAACATTATCCGCCTGGGAACTACGAGCGTAAGCTTAAAACCCAAAGGACTTGGCGGTGCTTTAGATCCATCTAGAGGA

>Seq_354
GATACCCTACCACAATAATAGTTAAAATAGGAATGCTGTAAATTCCGTTAATCTCTTGGAGATAGTCAAATAAACTTCCAGCTTTAGCAACTAGAGGA

>Seq_355
GATACCCCACTATGCTTAGCCCTAAACACAAATAGTTATATTAACAAGACTGTTCGCCAGAGTACTACATGCAGCAGCTTAAAACTCAAAGGACTTGGCGGTGCTTTATAGCCTTCTAGAGGA

>Seq_356
GATACCCTACTATGCCTTGCCCTAAACATAGATGGTAAAATACAACTTCCATCCGCCAGGGAACTACGAGCGTAAGCTTAAAACCCAAAGGACTTGGCGGTGCTTTAGACCCCCCTAGAGGA

>Seq_357
GATACCCTAGAGGAGCCGAGAGGAATGTTAGTAGCCTGGGACACGGCGGTTTAGGGTTTAGGGTTTAGGGTTTAGGGTTTAGGGTTTAGGGTTTAGGGTTTAGTTTAGTTTAGCTTAGCTACCTAGAGGA

>Seq_358
GATACCCCACTATGCCTAGCCGTAAACTTTGGTGATAAAACACACATATTACCCGCCCGGGTACTACGAGCATTAGCTTAAAACCCAAAGGACTTGGCGGTGCTTTAGATCCACCTAGAGGA

>Seq_359
GATACCCTACTATGCTTAGCCGTAAACATTGATAGAATAGTACATCCCATCTATCCGCCGGGGTGCTACGAGCACCAGCTTGAAACCCAAAGGACTTGGCGGTACTTTAGATCCCCCTAGAGGA

>Seq_360
GATACCCCACTATGCTTAGCCCTAAATCTTGATGTTATCTCATACTAAAACATCCGCCCGAGAACTACGAGCACAAACGCTTAAAACTCTAAGGACTTGGCGGTGCCCTAAACCCACCTAGAGGA

>Seq_361
GATACCCCCCAGCATTTCTGAGTCGAGTTGAGTTGAGTTGAGTTGAGAGCATTTCGGACCGAACCCGAATGCGAATCTCTACTGAGGCGCACGAAGTCGATACGGGTTTACACACTTAGGTCTTCGAGCCACGCCCCTAGAGGA

>Seq_362
GATACCCTACTATGCCTAGCCATAAACTTTGGTGATAAAACACACATATCACCCGCCCGGGTACTACGAGCATTAGCTTAAAACCCAAAGGACTTGGCGGTGCTTTAGATCCACCTAGAGGA

>Seq_363
GATACCCTACTATGCTTAGCCGTAAACATTGATTATACCAATACACAATAATCCGCCCGGGAATTACGAACAAAAGTTTAAAACCCAAAGGACTTGGAGGTGCTTAACATCCACCTAGAGGA

>Seq_364
GATACCCTACTATGCTCAACCACAAACTTAAACAACATCCTACTATATTGTTCGCCAGAGTACTACAAGCGCTAGCTTGAAACCCAAAGGACTTGGCGGTATCCCATACCCACCTAGAGGA

>Seq_365
GATACCCCACTATGCCTAGCCGTAAACATAAGCAGCCTATCACTCCGCTGCTCGCCAGGGGACTACAAGCCCCAGCTTAAAACCCAAAGGACTTGGCGGTGCTTTAGACCCCCCTAGAGGA

>Seq_366
GATACCCCCGGTGATAGAGCAAAGTGGAACGCAATTGAGCGCTTGTTAAATCCAGGTTCAAAAAGCGGTAGCAAACCGAAAAGGTCTCCGCGAAAACGTACATCGAATGCAGGATCTAGAGGA

>Seq_367
GATACCCTCAGTTAGTATACTGAATACCATCCCACGTTATTGCTGGCAGGTCTTGGATAGCGATGAGATAAGTGCGGATTGAGTCAGCAGGTGTGGGCTCATAACCCATGAGATGAACAGCTCTAGAGGA

>Seq_368
GATACCCTACTATGCTTAGCCGTAAACATTGATAGAATAGTACATCCCATCTATCCGCCGGGGTACTACAAGCACCAGCTTGAAACCCAAAGGACTTGGCGGTACTTTAGATCCCCCTAGAGGA

>Seq_369
GATACCCCACTATGCTTAGCCCTAAACCTCAACAGTTAAATCAACAAAACTGCTCGCCAGAACACTACAAGCCACAGCTTAAAACTCAAAGGACCTGGCGGTGCTTCATATCCCTCTAGAGGA

>Seq_370
GATACCCTTACTTTCCCGAGTACAGACAGTTCGAACCGGCATTTTTGCAGTTTTCGGAGGAGCAAATCTCTTTCTCTTCAGATTCAGGCCAGATGGTTACTTTGTGGCTTCTGAAAAGAGTAATTCCTTGCTTCACACGTGGTCGTTGTCACTAGAGGA

>Seq_371
GATACCCTCTACAAGGTGAACTGCACAGGAGACGTAAACGTGTTCACCACATTCAACGGCGAGGACTACGCCAAGCAGATTGGCTCCGAGATTGAGGTGGACCTAGAGGA

>Seq_372
GATACCCTACTATGCTTAGCCCTAAACAATGATACTTACATACATCCACCATCCGCCCGGGTACTACGAGCATTAGCTTAAAACCCAAAGGACTTGGCGGTGCTTTAAAACCATCTAGAGGA

>Seq_373
GATACCCTATTGTCGAAAGGGATATCATAGAATTAGAGAAAAAGATATTTGAATTTAAAAACCTTCAGATAGACGAACAAAAGTTTAGAAGTTTAAGACTTGCTAGAGGA

>Seq_374
GATACCCTGTCTTTGATGACTACATAGAGAACCTAAAGTACTGTCGTTCTCTTGTGACTGTGCTTGAGGCTTTCACAATGGACGACTACACTGACACAATAGTACAACTAAACAAGTACTCACGGGTACTAGAGGA

>Seq_375
GATACCCTGGTAGTCCACACTGTGAACTCTGAAGATGATGCTTAGCAGACCCGAAAGGTTAAATCTTCCGCCTGAGTAGTACGATCGCAAGATTAAAATTCAAAAACTTTGGCTGTTCACTATTTCGACTAGAGGA

>Seq_376
GATACCCTATTAGTTTGTATTAGGGTGGCTACATATGGAAATAAAATGGAAGTGGAAACAAAGTGTCCCAAGTGTTCATCTGAACAAACTTATGATATCGATCTTTCACAGTGGATTGGTTCTATTGGAAACTTCCACTAGAGGA

>Seq_377
GATACCCTGAATCGAGTATATGCAAGTTGCAGCAATAGTGGCCAGGTTCGTAGAGGCAATGTCATGTATAAACAACGGGATACATCAAAAAGAAGGGACTAGAGGA

>Seq_378
GATACCCCACTATGCCTAGCCCTAAACATCGATAGCGCACTACATCTGCTATCCGCCTGGGAACTACGAGCACTAGCTTGAAACCCAAAGGACTTGGCGGTGCTTTAGATCCACCTAGAGGA

>Seq_379
GATACCCTACTGTGCTTAGCCCTAAACTCTAGTAGTTACATTAACAAAACCATTCGTCAGAATACTACGAGCAACAGCTTAAAACTCAAAGGACCTGGCAGTTCTTTATATCCCTCTAGAGGA

>Seq_380
GATACCCTACTATGCTGAGCCGTAAACATTGATAGAATAGTACATCCCATCTATCCGCCGGGGTACTACGAGCACCAGCTTGAAACCCAAAGGACTTGGCGGTACTTTAGATCCCCCTAGAGGA

>Seq_381
GATACCCTCCTAACATGGAGAGCGTTGGTTGATGGCGCGCACGCGCGCGCCATCGATGTTTTGAAATCTCTAGTTCCGCCTATCTCTTCACCTCATTATGTAAGTTAGACTAGAGGA

>Seq_382
CTGGGATTAGATACCCCCCTCTGTACCCGTGGCAACAAATTCATGTTGGCCAGATGAGTTTTCAATCCTAATCCCTTCTGAACTAGAGGAGCCTGTTCT

>Seq_383
GATACCCCACTATGCCTAGCCGTAAACATAAGCAGCCTAGCACTCCGCTGTTCGCCAGGGGACTACAAGCCCCAGCTTAAAACCCAAAGGACTTGGCGGTGCTTTAGACCCCCCTAGAGGA

>Seq_384
GATACCCCACTATGCACAGCCGTAAACTTTGATAAGAATATACAACATTATCCGCCTGGGAACTACGAGCGTAAGCTTAAAACCCAAAGGACTTGGCGGTGCTTTAGATCCACCTAGAGGA

>Seq_385
GATACCCTATAGGGAACTTGCAAGAATATCGAGTGAACTTCTAGGTGATTTTGATGCTAACAAAGCGTCAAGACAAGACTGGGAAGACGCTTACACGAATGGTTTAGAGCTTCTTGGTTTTACTTATGACGAGAGAACACAACCTTCTAGAGGA

>Seq_386
GATACCCTTGAGTAGGTTTGTCTTCACGGCTCAAGCTGGCACTAGACCCTTGAGTAGGTTTGGCTTCACGGCTCAAGCTGGCGCTAGACCCTTCATTCATCAGTCATTAGCACTAAGCCTTGCAGGTATCGCTAGAGGA

>Seq_387
GATACCCCACTATGTGTGGCTGTTAACATCGAGGGCCCGATACTCTGACCCTCCGCCCGGGGACTACGAGCACTAGCTTAAAACCCAAAGGACTTGGCGGTGCTTTACCCCCCACTAGAGGA

>Seq_388
GATACCCCACTATGCTTAGCCCTAAACATCGATTTAATACCCTATTAAATCCGCCTGGGGACTACGAACGTATGTTTAAAACCCCAAGGACTTGGCGGTGCTTTATATCCACCTAGAGGA

>Seq_389
GATACCCTGGCCTTCTGGATGACTACTCTTCTTCGGGCTCCTGCTGCGAAGTCCACTCCAAGGTCCTACCCACTCTGCTCCATAGTCAGCTTGATGTTGTGCTAGAGGA

>Seq_390
GATACCCCACTATGCTTAGCCCTAAACTCTAATAGTTACATTGAGAAAACCATTCGCCAGAGTACTACAAGTAACAGCTTAAAACTCAAAGGACTTGGCGGTGCTTTATATCCCTCTAGAGGA

>Seq_391
GATACCCTACTATGCTTAGTCCTAAACATTGACAACAATACACACCTGCTGTCCGCCTGGGAACTACGAGCACCAGCTTGAAACCCAAAGGACTTGGCGGTGCTTTAGATCCACCTAGAGGA

>Seq_392
GATACCCTATTATTCTCTTTTTTAATTTTTTTTTACCTGGGTATTAAAAGTTTCCTTAAAACCCCAAAGACTTGGCGGTTCTTTATTCTTACTAGAGGA

>Seq_393
GATACCCTACTATGCTTAGCCCTAAACATTGATTATACATTACACCAAACATCCGCCCGGGTATTACAAACATCAGTTTAAAACCCCAAGGACTTGGCGGTGCTTAACATCCACCTAGAGGA

>Seq_394
GATACCCCACTATGCCTAGCCGTAAACTTTTATGCTAATATACAACTAGCATCCGCCAGGGAACTACAAGCACCAGCTTAAAACCCAAAGGACTTGGCGGTGCCTCAGACCCCCCTAGAGGA

>Seq_395
GATACCCTATAGTCATGCTCGTAGTCTCCCTTGGGTTTCTGAGGGGGTCCCTTAGTTAACCCATTGATATCATTGTTTTCTTTTTGGCGTCATTTTGGGTGCTAGAGGA

>Seq_396
GATACCCTACTATGCTTAGCCATAAACATTGACAGTCTACTACATTCTCTGTCCGCCCGGGAACTACGAGCATTAGCTTAAAACCCAAAGGACTTGGCGGTGCTTTAGACCCACCTAGAGGA

>Seq_397
GATACCCCACTATGCTTAGCCCTAAACATCGATTGTGTAATACACTCAATATCCGCCCGGGGATTACAAACGTTAGTTTAAAACCCAAAGGACTTGGCGGTGCTTAACATCCACCTAGAGGA

>Seq_398
GATACCCCAGACTGCCAAGATAAACACCGGAAAGGCAAAAGAACAGTAAAGCATGTTTGTCTAATAATAGCTTGAGGCTCAACAAAACAGGCTCAAGAACCAGAACTTGCTACATGGTGACGAACAGCATGACACTAGAGGA

>Seq_399
GATACCCTACTATGCTTAGCCCTAAACATCGATTGTATAATACACTCAATATCCGCCCGGGAATTACAAACGTTAGTTTAAAACCCAAAGGACTTGGCGGTGCTTAACATCCACCTAGAGGA

>Seq_400
GATACCCCACTATGCTTAGCCCTAAACCCAGATAGTTAAATTAACAAAACTACTCGCCAGAGTACTACAAACAACAGCTTAAAACTCAAAGGACTTAGCAGTGCTTTATATCCCTCTAGAGGA

>Seq_401
GATACCCCACTATGCATAACTGTAAACACAGATAGCAACTTACTCGCAATCCGCCAGGGAACTACAAGCACTGGCTTGAAACCCAAAGGACTCGGCGGTGCTTTAGACCCACCTAGAGGA

>Seq_402
GGGATTAGATACCCTGCGGCATTGGATCAGAGGGCGTCAGGCAGGTCTGGTGGAAAATATGCTCCTGCCCGGATATGAAGGGCTAGAGGAGCCTGTT

>Seq_403
GATACCCCACTATACTTAGCCCTAAACATCGATTGCACCATACACTCCATATCCGCCCGGGAATTATGAACGTCAGTTTAAAACCCAAAGGACTTGGCGGTGCTTAACATCCACCTAGAGGA

>Seq_404
GATACCCTACTATGCTTAGTTCTAAACCCAAATAGTTCAACCAACAAAACTATTCACCAGAGTACTACAAGCAACAGCTTAAGACTCAAAAGACTTGGCAGTGCTTTATATTCCTCTAGAGGA

>Seq_405
GATACCCTTTTAGCGTGTTCGCTTTGGATCGCATAACTTCTGTGTTATGTTTTAGCGTAAGGAAGGAGATCCCAAGGGTGTGACATGAACGTGGGGACATGAACGTGGGTGCTTCGGTGGTTGCGAGTAACCCTAGAGGA

>Seq_406
GATACCCCCTTAGTTGCTATAGTAATACCAGGTCCTTGGTACCCTTAGTTATAAGGATAGTGGTGGTGGTACCACTTACCTAAGACAGCCTAAGGACTCGTTTGGTTGACTAGAGGA

>Seq_407
GATACCCCAGGAGGGAATTACCTGATGACGTTCTATCTGATGAGGGTCAAGCGGGAGGCAAAGAAGAGGTGGAAGAGGAAGAAGATCTAGAGGA

>Seq_408
GATACCCCGTTAGTGGAACGCATTGCCACCTATGAATCAGAAGACCCCACGTCTCGGATTCCTGAGCTCTATGCCATCTTGGGGACAGAAGTTGGCCAACTCCCGCAGGAGCTAGAGGA

>Seq_409
GATACCCTACTATGCCTAGCCCTAAATCTTGGCACTTCCCCCACTAAAGTGCCCGCCCGAGAACTACGAGCACAAACGCTTAAAACTCTAAGGACTTGGCGGTGCCCCAAACCCACCTAGAGGA

>Seq_410
GATACCCTACTATGCACAGCCGTAAACTTTGATAAGAATATACAACATTATCCGCCTGGGTACTACGAGCGTAAGCTTAAAACCCAAAGGACTTGGCGGTACTTTAGATCCACCTAGAGGA

>Seq_411
GATACCCCACTATGCCCCGCCGTAAACTTAGATATTCCATTACAATAAATATCCGCCAGGGGACTACGAGCGCCAGCTTAAAACCCAAAGGACTTGGCGGTGCTTCAGACCCCCCTAGAGGA

>Seq_412
GATACCCTACATCAGATAGTCTCTAGCCTCATAGTAGATTTAAAGATGACTGAAGGCAGATACTGTAGTCGCACAATTAAAAGGAGTAGCTTTACAGGAGAAGACTTTGGAAGAGATGTCTTTGATGCTGTTATCCAAAGACTAGAGGA

>Seq_413
ACTGGGATTAGATACCCTTCACGAAAATCTTAAACGATGGCGTAGTAGTATGGCTGTCACACGAATGATTGAAAGCTTCAGACTAGAGGAGCCTGTTCTA

>Seq_414
GATACCCTTACACGACATAGTGATGCTGTATATCGTCTACTTATCCATGGTGGCAAGCTGTACTCTACGGCTGGTAACGTCATCAAGGTGTATGATTGCAGCGACGATACTCTCATTACTACTCTAGAGGA

>Seq_415
GATACCCTTTAATAAAGTATTCCCCGACTTGATTATGCAAGCTAGTTAATTTATACTTTTGACTAATGGATTTACGTCATGAACAACGATAACCAAAGCAAGGTTTTAGACACGCTAGAGGA

>Seq_416
GATACCCTACTATGCTTAGCCCTAAACCTCAGCAGTTAAATCAACAAAACTGCTCGCCAGAACACTACGAGCCACAGCTTAAAACTCAAAGGACCTGGCGGTGCTTCATATCCCTCTAGAGGA

>Seq_417
GATACCCCACTATGCTTAGCCCTAAACCTCAACAGTTAAATCAAGAAAACTGCTCGCCAGAACACTACGAGCCACAGCTTAAAACTCAAAGGACCTGGCGGTGCTTCATATCCCTCTAGAGGA

>Seq_418
TTAGATACCCCAGAGTTACCTGAAAGAAACATAGCAACTAGAGGTCAAGCTAATTATGATGCTGGAAGAGTAATACTAGGTGCTAGAGGAGCC

>Seq_419
GATACCCTACTATGCTTAGCCCTAAACCTCAACAGTTAAATCAACGAAACTGCTCGCCAGAACACTACGAGCCACAGCTTAAAACTCAAAGGACCTGGCGGTGCTTCATATCCCTCTAGAGGA

>Seq_420
GATACCCTACTAGCGTGGAAATAGAAATTTGTAGACCATATATCTATAGTCTAATAAAAATTTTAAAACCCGCTATTATATTATGTATTGGAGAAATAGCAACAAGCCTCATTTTAAAAAACAATCAAGGAATTATTAAATCTAGAGGA

>Seq_421
GATACCCCACTATGTTCCGTCGTAAACTTAGATATTCCAGTACAATAAATATCCGCCAGGGGATTACGAGCGCCAGCTTAAAACTCAAAGGACTTGGCGGTGCTTCAGACCCCCCTAGAGGA

>Seq_422
GATACCCTACTATGCTTAGCCCTGAACATTGACAACAAGATACAACTGTTGTCCGCCTGGACACTACGAGCACCAGCTTGAAAGCCAAAGGACTTGGCGGTGCCTTAGACCCACCTAGAGGA

>Seq_423
GATACCCCACTATGCCTAGCCGTAAACATAAGCAGCCCATCACTCCGCTGTTCGCCAGGGGACTACAAGCCCCAGCTTAAAACCCAAAGGACTTGGCGGTGCTTTAGACCCCCCTAGAGGA

>Seq_424
GATACCCTACTATGTCCAACCACAAACTTAGACAATAAATCACTATATTGTTCGCCCGAGCACTACAAGCGCTAGCTTAAAACCCAAAGGACTTGGCGGTATCCCATACCCACCTAGAGGA

>Seq_425
GATACCCTTTGCCTTATGTGAGAGTAGATAAGGAACCTAATTACACGGCTCAGGGATTAGTCCAGAATATCTTTAATGCCTTGGCAACTATGGGAGAGCTAGAGGA

>Seq_426
GATACCCTTATCCAAAGAATTTACCACCCTACAGACCCAGTGAAGTTACTCGGCCAGTTCCGTTTATCGAGCGCCTGAGAACTCAGTATAATCCTAAAAAGAATAATCAGGAGCCAGAAAGTCTAGAGGA

>Seq_427
GATACCCCCCAACACTGCATTTTCTAATGATTGTGATTTGTTATTGTAAGATTTGTCTTACTGTGAGCTGCAATTAATGGAACTCCTGACTAGAGGA

>Seq_428
GATACCCTGGTAGTCCACGCCGTAAACGATGGATACTAGCTGTTCGGGACCTTGAGTTCTGAGCGGCTAAGCGAAAGTGATAAGTATCCCACCTAGAGGA

>Seq_429
GATACCCCACTATGCTTAGCCGTAAACATTGATAGAATAGTACATCCCATCTATCCGCCGGGGTACTACGGGCACCAGCTTGAAACCCAAAGGACTTGGCGGTACTTTAGATCCCCCTAGAGGA

>Seq_430
GATACCCTCCCCAACCCGACCCAATCGCCCCATCCCTCATCACGGTTGCTCCTTTTCTCCCCATGTCCTGCCCCTGTCCCTGTTAGACTAGAGGA

>Seq_431
GATACCCCCCTCTAGAAGAGCCTGTACTGTCTCTGTGCGGCCGTTTTTGGCAGCCAAGATAAGCGCTGTATCGCCATAATTATCCTGTGCATTCACGTCAGCACCGTTCTCTAGAGGA

>Seq_432
GATTAGATACCCTCGTTACTACCGTAAAAATTAATAACGGGTATTCCGTGATTTTCCTCGAAGGTGCGAATCATTTCCGTCGCTAGAGGAGCCTG

>Seq_433
GATACCCTTCTAAGAGAACTAATGCATCACCTCGAACTACTTGGCTACTTGGTATCCGCTCTTCTTTTCCATCTCGAATAACTAGAGCTAGAGGA

>Seq_434
GATACCCTTCACAAGAAACAAGGTAAACACCATATGATTTTTCCAAATTGAAGGTATTCAATTGGATGTCAAAACCTGCACTTGAGCTGACATAAAGTGCGCGTTGGCTAGAGGA

>Seq_435
GATACCCTGGATGAGTACGGCGTTGCTGAAAATACATTGGTTGTTTTTGTTGGAGATCATGGTGAGGCGCTCGGCTCTCATGGAACCCGGGAGAAGAATACGTTCCTAGAGGA

>Seq_436
GATACCCCACTATGCTTAGCCCTAAACATCGATTGTAAAATACACTCAAAATCCGCCCGGGTATTACGAACATTAGTTTAAAACCCAAAGGACTTGGCGGTGCTTAACATCCACCTAGAGGA

>Seq_437
GATACCCTACTATGCTCAACCATAAACATCGTTACTAATGATTTACCTTAATACCCGCCCGAGTACTACAAGCGCTAGCTTAAAACCCAAAGGACTTGGCGGTGCTCCAAACCCGCCTAGAGGA

>Seq_438
GATACCCCAACCACTTGCGGTTGTATTTTCTGATACATGTAATAAGTTTACAGGATTATCAGTTCCAATTCCAACTCTATTATTTGTAGCATCAACTACTAAAGTTGTTGTATCAAAAACAGCGTTACCAGTAAATGTCGGACTTGCTAGAGGA

>Seq_439
GATACCCCACTATGCTTAGCCGTAAACATTGATGGAATAGTACATCCCATCTATCCGCCGGGGTACTACGAGCACCAGCTTGAAACCCAAAGGACTTGGCGGTACTTTAGATCCCCCTAGAGGA

>Seq_440
GATACCCCATTAAAACAATTAAACGTAGTACCTAAGAAATCGCTAAGACAGAAGTTCGTGACTGCTTCGGTTCCTATGTTTACTAGAGGA

>Seq_441
GATACCCCACTATGCCTAGCCGTAAACATAAACAGCCTGTCACCACGCTGTTCGCCCGGGTACTACAAGCCCTAGCTTAAAACCCAAAGGACTTGGCGGTGCTTTAGACCCCCCTAGAGGA

>Seq_442
GGGATTAGATACCCCGTACTAGGTGGAACTTTACAAAGAAGAGCTGGTACTGCAAGACATGACGCTGTCGCTTGGGGATACGCTAGAGGAGCCTGTT

>Seq_443
GATACCCTACTATGCCTAGCCGTAAACTTTGGTGATAAAACACACATATCACCCGCCCGGGTACTACGAGCATTAGCTTAAAACCCAAAGGACTTGGCAGTGCTTTAGATCCACCTAGAGGA

>Seq_444
GATACCCTTGCAGAAAGAAGAGCCAAGGCCAAGGTTACCATGGTCTACAGGATGCTCACCGGTCTGGTATTCATTCCACAAGACCTACTGAATCCATCCTCCACCCCATCAAGAACTAGAGGA

>Seq_445
GATACCCTACGTTGTGGCATTCCGTGAAACCCTCAGAAAAGGACAAGATCTGTACTTCATGGATCGTCTGCTCATTGCCAGTATCATCGAAGCACGAGGTGCCGAGCGATTTCAGCTCGTCGCTGACGCACTAGAGGA

>Seq_446
GATACCCTACTATGCCTAGCCCTAAATCTCGATGCTTGCCGTACCAAAGCATCCGCCCGAGAACTACGAGCACAAACGCTTAAAACTCTAAGGACTTGGCGGTGCCCCAAATCCATCTAGAGGA

>Seq_447
GATACCCTGTCGCCCGCCATGTGAGGAAATCAGTCAGGTCCATGAACTGCCATGCAGCGCCGTATACCTCGGGATTGTTTTCTTTAAGCTAGAGGA

>Seq_448
GATACCCCAACGTTCAGCGATGTTTATATTCCTCAACAAGATGTGCTTTAGGGGTGTGTACAGGGAGGGACCAAATGGATTCAACGTACCTTACGGTCATTATAAAACCACACCTGCCCAAATTACCCTAGAGGA

>Seq_449
GATACCCTATCACACATGCTTTACGCTCAAACTGAAGTTCTTGCCCCAACTGTTCCTCAAAGTAATCTAACTCCCACCACATGTAATTTTCTAGAGGA

>Seq_450
GATACCCCGCTATGCTTAGCCCTAAACCCAGATAATTACAAGAACCAGATTATTCGCCAGAGTACTACTAGCAACAGCTTAGAACTCAAAAGACTTGGCGGCGCTTCACACCCCTCTAGAGGA

>Seq_451
GATACCCTACGTAAACAATGTCGCTATTTTCTGGATGTGGGTTAACGTGCATGCCATCTCCACCATAAAGACGCTCCCAAGGCTGTTCTCTGTTTGGTGTGGACCTAGAGGA

>Seq_452
GATACCCTACAGTAGGTAATTTAATGGATAAATTAGAACCAATGGGTGTTCATTTATGTTTTGGAGAAACATCTGAATTAACAGGTGCTGAACAAGTTTGTGCTACTAGAGGA

>Seq_453
GATACCCTCTGCCTTAACAACGGCAAACCCAATGGAGGCACTTGGAAGACTCCAAGTCTAGATCTCGCCATGCAGTATAAGCACCCTCTTGGTGAGACAGGGCAGAGATTCTACTCCAAGTTCCCTATCTATAGACCTAGAGGA

>Seq_454
GATACCCTACTACACTTAGCCCTAAAGTCGAATAGTTACATTAACAAAACCATCCGCCAGACTACTACAAGCAACAGCTTAAAACTCAAAGGACTTGGCGGTGCTTTACATCCCTCTAGAGGA

>Seq_455
GATACCCTACTATGCTTAGCCCTAAACCTCAACAGTTAAATCAACAAAACTGCTCGCCAGAACACTACGAGCCACAGCTTAAAACTCAAAGGACCTGGCGGTACTTCATATCCCTCTAGAGGA

>Seq_456
GATACCCTTTAATAAAGTATTCCCCGACTTGATTATGCAAGCTAGTTAATTTATACTTTTGACTAATGGATTTACGTCATGAACAACGATAATCAGAGCAAGGTTTTAGACACGCTAGAGGA

>Seq_457
GATACCCTACTATGCCTAACCATAAATAGACCCTACCACTACCTACCTTGTCTAAGTCCGCCCGAGTACTACAAGCGCTAGCTTAAAACCCAAAGGACTTGGCGGTGCCCCAGACCCCCCTAGAGGA

>Seq_458
GATACCCCACTATGCTAAGCCTTAAACATAGACATACTCTGTCCGCCAGGGTATTACGAGCATCAGCTTAAAACCCAAAGGACTTGGCGGTACTTTACACCCACCTAGAGGA

>Seq_459
GATACCCCACTATGCTTAGCCTTAAACTTAGTTAGTATATTACATACACACCCGCCTGGGAACTACGAGCATTAGCTTAAAACCCAAAGGACTTGGCGGTGCTTAACACCCCCCTAGAGGA

>Seq_460
GATACCCTGAGTTGTTGTCATTCGTAGCAGCATATAACGAGCAACGCTTTGCATCTATTGAGACACGCTTGACGGCATTGGAAGGATAATCACACATGACTAGAGGA

>Seq_461
GATACCCTTGTGGAATCCAAATTAAAGAATATACCACAGATTACAAAGTCGGACTCATCTTACATGAACAAACCCAAGAGCGAATTAAATCTAGAGGA

>Seq_462
GATACCCTACTATGCACAGCCCTAAACTTTGATAGAAACATTACACCCACTATCCGCCAGGGTACTACGAGTTCTAGCTTAAAATCCAAAGGACTTGGCGGTGCTTTAGACCCACCTAGAGGA

>Seq_463
GATACCCTACTATGCTTAGCCCTAAACATAGACAGTTGTTTACCCCCACTGTCCGCCCGGGTACTACGAGCATTAGTTTGAAACCCAAAGGACTTGGCGGTGCTTTAGACCCACCTAGAGGA

>Seq_464
GATACCCCACTATGCTTAGTTCTAAACCCAAATAGTTCAACCAACAAAACTATTCACCAGAGTACTACAAGCAACAGCTTAAGACTCAAAAGACTTGGCAGTGCTTTATATTCCTCTAGAGGA

>Seq_465
TTAGATACCCCTAGCTGATGCAAGATCGACTTCGAATGCTCGAGAGTGAAGTTTCAGCTACCCGGCATGGCGTCAGCCAGCGCTAGAGGAGCC

>Seq_466
GATACCCCACTATGCCCCGCCGTAAACTTAGATATTCCAGTACAACAAATATCCGCCAGGGGACTACGAGCGCCGGCTTAAAACCCAAAGGACTTGGCGGTGCTTCAGACCCCCCTAGAGGA

>Seq_467
GATACCCTGGTAGTCTACACTGTAAATTCTGAGTGCTGTAATTTAGAAAATAAATTCTGGATTTTTTAAGCTAACGCCATAAGCATTCCGCTAGAGGA

>Seq_468
GATACCCTGATGCCGACCGACAGGCGTATGAGGATGGGTATGACCGAGGCGTAACGGATTACTGCGACTATGATGACCCCACACCACTAGAGGA

>Seq_469
GATACCCTACTATGCTTAGCCCCAAACATTGATAGCACACCACATATGCTATCCGCCCGGGAAGTAAGCGCACGAGCTTGAAACCCAAAGGACTTGGCGGTGCTTTAGATCCCCCTAGAGGA

>Seq_470
GATACCCTACTATGCCTAGCCCTAAACATCGATAGCGCACTACATCTGCTATCCGCCTGGGAACTACGAGCACCAGCTTGAAACCCAAAGGACTAGGCGGTGCTTTAGATCCACCTAGAGGA

>Seq_471
GATACCCCCCCTAATTACATCGCTTGCTTCCCCTCATCGCCCATTGGCCAGCGATAGCTCGTTAGAATCGCGACGACGAGAGTACTTATAATCTCAGTCCGGTAACGTCCGGTAATTGATCTAGAGGA

>Seq_472
GATACCCCACTATGCTTAGCCCTAAACCTCAACAGTTAAATCAACAAAACTGCTCGCCAGAACACTACGAGACACAGCTTAAAACTCAAAGGACCTGGCGGTGCTTCATATCCCTCTAGAGGA

>Seq_473
GATACCCTACTATGCTTAGCCCTAAACCTCAACAGTTAAATCAACAAAACTGCTCGCCAGAACACTAAGAGCCACAGCTTAAAACTCAAAGGACCTGGCGGTGCTTCATATCCCTCTAGAGGA

>Seq_474
ATTAGATACCCTTATACGGGAGAGGCTATGTTTGAGCTATATGGGAAGGATAAGTCAGGAGGAGCAGGTAGTCAAGGAGGAACTAGAGGAGCCT

>Seq_475
GATACCCTGAAACTTGTCAAAAAACTTTTTATAGGGGGGATAGTCGGTAAAGAGGATTATGCCGCTGCTCTTCGTGGACACCAAGCTGCTGTGGATGCAACAAAAAGTTCTCAGAGGGAGAAGGGGGAAGCACTTTTTGACGCTAGAGGA

>Seq_476
GATACCCTACTATGCCCCGCCGTGAACTTAGATATTCCAGTACAACAAATATCCGCCAGGGGACTACGAGCGCCAGCTTAAAACCCAAAGGACTTGGCGGTGCTTCAGACCCCCCTAGAGGA

>Seq_477
GATACCCCGCGACTCCAAAAAAATGAGGTCGCCCAGCTTCCCGCTGGTCTCACAGATACACAACGTACAAGCATGCAAGAAAGGTTGAGCTCGAGTGAAGACTCTAGAGGA

>Seq_478
AGATACCCCTAATTGAACCCAACTCATGTAAACATGGATCCAAAATGATCAAAATGCCACCCAAATGGTTAAAAATCCTCCCCTAGAGGAG

>Seq_479
GATACCCCACTATGCACAGCCGTAAACTTTGATATGATATTACAACATTATCCGCCTGGGAACTACGAGCGTAAGCTTAAAACCCAAAGGACTTGGCGGTGCTTTAGATCCATCTAGAGGA

>Seq_480
GATACCCCCACTAACAGCCCCTTGACAACAGGGCCCAGTGCCGAACGTGCGGAGCGCATGGCGAAGCTGCAGGGGCTGGCCGAGCTAGAGGA

>Seq_481
GGGATTAGATACCCTCGAAGGCCGATTCTTTGCTGCTCGACCTGATCTGACTCCGTGTCAATTCTGAACTGGGTGGCCTGGGCTAGAGGAGCCTGTT

>Seq_482
GATACCCCACTATGCTTAACCATAAACATTGTTATAAATAAACCTACCTTAACATACCGCCTGAATACTACAAGCGCTAGCTTAAAATCCAAAGGACTTGGCGGTGCTCCATACCCACCTAGAGGA

>Seq_483
GATACCCCATGCGCATATACATAATGCCTAGATGAAGTTCAGACATGCTGCTCGTATTCCCATCCGTCAGACAGGCTTTCTAATTGAGGAAGAATTCGTACTAGAGGA

>Seq_484
GATACCCTTCTCATTACAGCGCTTAATGATGGCCCAACCTGCCACCTTGGACGTGAATCATGTTTCGTCGAATCACCAAGTAACACTGATTTTATAGCAAAGCTAGAGGA

>Seq_485
GATACCCTGGTAGTCTACACTGTAAATTCTGAGTGCTGTAATTTAGAAAATAAATTTTGGATTTTTTAAGCTAACGCCATAAGCATTCCGCTAGAGGA

>Seq_486
GATACCCTACTATGCTCAGCCCTAAACTTCAACAGTTAAATCAACAAAACTGCTCGCCAGAACACTAGGAGCAACAGCTTAAAACTCAAAGGACCTGGCAGTGCTTCACATCCCTCTAGAGGA

>Seq_487
GATACCCTCGTTCACTGCAGGGTGGGCTACTGCCCTCCTGTCGCTCTCCCCCTGGGACTCGAACCAAGAACCATTCGATTAACAGTCGAACGCTCTGCCAATTGAGCTAGAGGA

>Seq_488
GATACCCTTGAGACCTAGACAGAAGTGTAACTGAAGTGTAGAAAAAATGTGACGATCCAGCTTCTTCTTGGATGATTCGTTTCAATCCTTGCAAATGTGGAAAATCTAGAGGA

>Seq_489
GATACCCTACTATGCTTAGCCCTAAACATTGGCAGCACACCACATATGCTGCCCGCCTGGGAAGCAAGAGCACCAGCTTGAAACCCAAAGGACTTGGCGGTGCTTTAGATCCCCCTAGAGGA

>Seq_490
GATACCCTCTGCGACACAGGTTGTCTTCGGCCAGCTGGGCTTTCAAAAGCTGAAGAGGAGATGCACGTTCTTCGACTTAGGGAACTAGAGGA

>Seq_491
GATACCCTACTATGCCTAGCCGTAAACATCGATAGTGCATTACGTTAACTATCCGCCCGGGTACTAGGAGCATGAGCTTAAAACCCAAAGGACTTGGCGGTGCTTTAGATCCACCTAGAGGA

>Seq_492
GATACCCCACTATGCACAGCCATAAACTTTGATAAGAATATACAACATTATCCGCCTGGGTACTACGAGCGTAAGCTTAAAACCCAAAGGACTTGGCGGTGCTTTAGATCCACCTAGAGGA

>Seq_493
GGATTAGATACCCCCTTGTCCTATTTGTTGAAGTTTTCTAGTGTGAGATCCTCCTCCGCTGTTAGCACCAAAACCTTCATAGCTAGAGGAGCCTGT

>Seq_494
GATACCCTCGATGTGAAAGTTTGCAAGCTGAAAGTATGAGAACTGACAGCTCCATCGCGATCGGTCTGGGAAGGCATCCCGGACTAGAGGA

>Seq_495
GATACCCTACTATGCTTAGCCCTAAACTTCAACAGTTAAATTAACAAAACCGCTCGCCAGAACACTACGAGCCACAGCTTAAAACTCAAAGGACCTGGCGGTGCTTCATATCCCTCTAGAGGA

>Seq_496
GATACCCTACTATGCCTAGCCGTAAACATAAACAGCCTGTCACTCCGCTGTTCGCCCGGGTACTACAAGCCCTAGCTTAAAACCCAAAGGACTTGGCGGTGCTTTAGACCCCCCTAGAGGA

>Seq_497
GATACCCTCACCCACTCGTGTCAGTAACATCTTTAACTCATGGGTTGTGATGTTCTGTGTTTCGTCAACTATGATAAAAGCATTATCAAAAGAACGACCACGCATAAGTGCTAGAGGA

>Seq_498
GATACCCTGGACGACGATATGCGTCCCGTGGTGTGTCTCCGCATCGACGGGTACACGAACGAAGAGATTGGTCAACGGTTGAATCGCTCGGTGGCAACCATTGAACGACGCTTGCGATTGTTGCGAGATCAGTGGCTAGAGGA

>Seq_499
GATACCCCACTATGCTTAACTGTAAACAAAGATGATAATACACAAACATCATCCGCCAGGGGATTACGAGCAAAGTTTAAAACCCAAAGGACTTGGCGGTGCCTCAAACCCACCTAGAGGA

>Seq_500
GATACCCCCGAGAGAGAGGGCGAGCCGGCGAAAACTCGAAGAGCTCGTGTCGCTCTGCATGATCAAGAACGCGGCCACCGCGCTGAGTGTGTTCGAGAGGAGGAACGCCAAGCTCGGCTCGTTCTCGAACACTCCCGGGCCCTAGAGGA

>Seq_501
GATACCCTACTATGCTTAGCCATAAACATTGACAGTCTACTACATCTTCTGTCCGCCCGGGAACTACGAGCATTAGCTTAAAACCCAAAGGACTTGGCGGTGCTTTAGACCCACCTAGAGGA

>Seq_502
GATACCCCATCATCGCTATATTGATACTCATATATAAAATGTTATCCAGAAATCTTCAACGGCGACAAATACCACCGGACCAGAGTGCATGAATAGCGAAGCCCAACACAGGTTTGTGTGTTGGCCTAAAGAACTCGACCTAGAGGA

>Seq_503
GATACCCTACTATGCTTACCCCTAAACTCTAATAGTTACATTTAAAAAAAAATTTGCCAGAATACTACCAGCAACAGCTAAAAACTCAAAGGATTTGATGCTGCTTATATCCCTCTAGAGGA

>Seq_504
GATACCCTCTATGCTTAGCCCTAAACCCTAACAGTTACATTAACAAAACCATTCGCCAGAGTACTACAAGCAACAATTTAAAACTCAAAGGACTTGGTGGTGCTTTATATCCCTCTAGAGGA

>Seq_505
GATACCCCACAAGCAGACATTCAGCGCATTGCTGCCCGCCGGCGGTTGGCTAATTGCGATAAGGGCAACCGGTCGCTATATGAATGGCTAGAGGA

>Seq_506
GATACCCCACTATGCCCCGCCGTAAACTTAGATATTCCAGTACAACAAGTATCCGCCAGGGGACTACGAGCGCCAGCTTAAAACCCAAAGGACTTGGCGGTGCTTCAGACCCCCCTAGAGGA

>Seq_507
TAGGATTAGATACCCTTTCCCTCGCGAAGAAGTAGTTAAGCAACTCAACAAATACCCGAATGCTACTGAGGTAGTATGGTGTCTAGAGGAGCCTGTTC

>Seq_508
GATACCCTCGTTTTGGGGACCTTTTGAACATTCATAGGGACCCAGGGCGTATTTGACCCCAGAAGCGTGCTGAAAACTTCGTGCGAGATGCAGGCTTTCTCAACGTTGTGCGCCCAAGACCCTAGAGGA

>Seq_509
GATACCCCACTATGCCGCGCCGTAAACTTAGATATTCCAGTACAACAAATATCCGCCAGGGGACTACGAGCGCCAGCTTAAAACCCAAAGGACTTGGCGGTGCTTCAGACCCCCCTAGAGGA

>Seq_510
GATACCCTCCAGTATCAAACAGCCTTGGAGCAACAGAAGTCAGACACTATTCGTCAGTTGATTCAGTCTATGGGAGCCATGAGTGGCGCTAGAGGA

>Seq_511
GATACCCTTTTAGCGTGTTCGCTTTGGATCGCATAACTTCTGCGTTATGTTTTAGCATAAGGAAGGAGATCCCAAGGGTGTGACATGAACGCGTGGGGACATGAACGTGGGTGCTTCGGTGGTTGCGAGTAACCCTAGAGGA

>Seq_512
GATACCCCGGCCTTAAGATTTTAAATTCAGTTTTAAGAAAATTTTACACTGAGACCCAAAACAATTTAATGGAAGATAGTAGGTTCCTAAATAAGTTCGTTAACGAAGACGATGAATCTTTATATTACTTACTACAAACTAGAGGA

>Seq_513
GATACCCTACTATGCTTAGTCCTAAACATTGACAACAATACACACCTGTTGTCCGCCTGGGATCTACGAGCACCAGCTTGAAACCCAAAGGACTTGGCGGTGCTTTAGATCCACCTAGAGGA

>Seq_514
GATACCCCACTATGCCTAGCCGTAAACATCGATAGTGCATTACGTTAACTATCCGCCCGGGTACTACGAGCATGAGCTTAAAACCCAAAGGGCTTGGCGGTGCTTTAGATCCACCTAGAGGA

>Seq_515
GATACCCTGAATGAAAAGATGACCATTGAAACAGAGAGCCTCACGCTCGCGCTCAAGGGTGATACGAAGACGCAGGGAACGTGGGGTGAAGTGGTTCTGGAACGGATACTAGAGGA

>Seq_516
GATACCCCACTATGCCCCGCCGTAAACTCAGATATTCCAGTACAATAAATATCCGCCAGGGGACTACGAGCGCCAGCTTAAAACCCAAAGGACTTGGCGGTGCTTCAGACCCCCCTAGAGGA

>Seq_517
GATACCCTACTATGCCCAGCCGTAAACTTTAATGCTAATGTACAACTAGCATCCGCCAGGGGACTACAAGCACCAGCTTAAAACCCAAAGGACTTGGCGGTGCCTCAGACCCCCCTAGAGGA

>Seq_518
GATACCCCATTATTTTTAATTTTAATTTTTTTTCCTGGGTATTATTTTTAGAAACCCAAAAGGCTTGGCGGTTCTTTATGTCCTTCTAGAGGA

>Seq_519
GATACCCTACTATGCTTAGCCCTAAACCTAGATATTTATATACAAAAATATCCGCCAGAGAATTACGAGCGAAAACGCTTAAAACTCTAAGGACTTGGCGGTACCTCAAACCCACCTAGAGGA

>Seq_520
GGGATTAGATACCCCGTACTGGGTGGAACTTTACAAAGAAGAGCTGGTACCGCAAGACATGACGCTGTCGCTTGGGGATACGCTAGAGGAGCCTGTT

>Seq_521
GATACCCTCCGACTGACAATTGCGACTGATCGGGATAATCCACCGCTATTAATAACCGCGATCCCTGAGAATTACATACATGTATGTAGAGATTTTGGCTAGAGGA

>Seq_522
GATACCCTACTATGTCCAACCACAAACTTAGACAATAAATCACTATATTGTCCGCCCGAGTACTACAAGCGCTAGCTTAAAACCCAAAGGACTTGGCGGTATCCCATACCCACCTAGAGGA

>Seq_523
GATACCCCACTATGCCTAGCCCTAAATCTTGATGCTTACCGTACCAAAGCATCCGCCTGAGAACTACGAGCACAAACGCTTAAAACTCTAAGGACTTGGCGGTGCTCCAAACCCACCTAGAGGA

>Seq_524
GATACCCCACTATGCTTAGCCCTAAATCTTGATGCTCCTTCGTACTAAAGCATCCGCCTGAGAACTACGAGCACAAACGCTTAAAACTCTAAGGACTTGGCGGTGCCCTAAACCCACCTAGAGGA

>Seq_525
GATACCCTAATTCTAGTAAAGCTAGTGGATCTAAGAAACAAGGCGCGAACGATAGACTTGACGAATCTTTAGGAATGAGAGATGGCAAAGAATCTACAAAGACTCAAAGCTATAAAGATAGAAGAGACGAATCTAGAGGA

>Seq_526
GATACCCCTGCGTGAGAGCAGATGTTTATTTTAAGATTCGATTTGTTTTAGTCACGGCTGCCAAGAAGCAGGGTTAAATAATCCAGATTCCAATCATTCAATTTTAGCGTTAAACAACCAATTTGGGCCTAGAGGA

>Seq_527
TTAGATACCCCTGGTACTGTATTTATAGGAGGTGAGCAAGTCACATACACAGGCGTACTAGGAAACGACATAACAGGTTGTACTAGAGGAGCC

>Seq_528
GATACCCCACTATGCTTAGCCCTAAACATAAACCATTCTATAACAAAATAATTCGCCAGAGAACTACTAGCAACAGCTTAAAACTCAAAGGACTTGGCGGTGCTTTATATCCCTCTAGAGGA

>Seq_529
GATACCCCCAACCTCGAATATTTGCTCTTCGAACAAGGTAAAATAGAGAAGTTAGCAAACCCGAATTTAAGTCGCATTGCGCTGTTATGTGGAACTAACTCGTTACTAGAGGA

>Seq_530
GATACCCCGGACAAACCAATAATTATTATGGTGATCATGGTAGGATGATGGGTAACATGATGTCTGTTGCAATGGCCCCACCATCAAGTACATTATCATCGTCTTATGCAGCCTATGCATACTATGCGAATAACCCCTCACTAGAGGA

>Seq_531
GATACCCCACTATGCACAGCCCTAAACTTTGATAGAAACATTACACCCACTATCCGCCAGGGTACTACGAGCTCTAGCTTAAAATCCAAAGGACTTGGCGGTGCTTTAGACCCACCTAGAGGA

>Seq_532
GATACCCCACTATGCCCCGCCGTAAACTTAGATATTCCAGTACAATAAATATCCGCCAGGGGACTACGAACGCCAGCTTAAAACCCAAAGGACTTGGCGGTGCTTCAGACCCCCCTAGAGGA

>Seq_533
GATACCCCACTATGCTTACACAAATAGTTATATTAACAAGACTGTTCGCCAGAGTACTACATGCAGCAGCTTAAAACTCAAAGGACTTGGCGGTGCTTTATAGCCTTCTAGAGGA

>Seq_534
GATACCCTCCAATACGCTTAGCCCTAAACTCCAATAGTTAAATCAACAGAACTATTCACCAGAACACTACAAGCAATAGCTTAAAACTCAAAGGACTTGGCGGTGCTTTATATCCCTCTAGAGGA

>Seq_535
GATACCCTAGTTGAGCGAAAAGAACATTCAAAGATTGCATGAAATGTAAACGCGTGTTCAAATGAGAGTTTCTAGAAGTTCGGGTCCCCATTAGATCTCTCTAGAGGA

>Seq_536
GATACCCCCTCCTTACCTACCGACACCACTGTTGACCGCAAATCAAATGAAACCACGGACGCTGCACTACTACCAACCCCAAACCAGATGTCCCCACAACTCTAGAGGA

>Seq_537
GATACCCTGTTATTTTTCTTTCTAGTTTTTTTTACCTGGGTATTAAAAGAAATCTTAAAACCCAAAGAACTTGGCGGTGTTTTATTCATTCTAGAGGA

>Seq_538
GATACCCTCAGAAAAGGACAAGATCTGTACTTCATGGATCGTCTGCTCATTGCCAGTATCATCGAAGCACGAGGTGCCGAGCGATTTCAGCTCGTCGCTGACGCACTAGAGGA

>Seq_539
GATACCCCAACGTTCAGCGATGTTTATATTCCTCAACAAGATGTGCTTTAGGGGTGTGTACAGGGAGGGACCAAATGGATTCAACGTACCCTACGGTCATTATAAAACCACACCTGCCCAAATTACCCTAGAGGA

>Seq_540
GATACCCCATAGCATCCGCGACAAGGGTTATCGAAACCTCACGCCAATCACCCCGGGTAACTTTGGATACTCGGTATTGCGAACATCCGCGCTCGGCAAAGAATTCACCGAGTTCATGAACTACTGCGCAAATATCGATTGTGAGCTAGAGGA

>Seq_541
GATACCCTACTATGCTTAGCCATAAACATTGACAGTCTACTACATTTTCTGTCCGCCCGGGAACTACGAGCATTAGCTTAAAACCCAAAGGACTTGGCGGTGCTTTGGACCCACCTAGAGGA

>Seq_542
GATACCCTCTGACTACTTTGAATTGATAAGATAGACCTCACCGTACTCTTCATTTTGATTCTTTTTGAGCTCCTAATAGAAGTCAATTGCACTGATTCTCTGAAAATCTAGAGGA

>Seq_543
GATACCCTTGGGAAAGTGGAGAGGGATGAAACAAGTGATCATAGTCGCAATCTCAGACATGATACATCATTCAAGTTCTTCTCTAGAGGA

>Seq_544
GATACCCCACTATGCTCAGCCCTAAACCTCAACAGTTAAATCAACAAAACTGCTCGCCAGAACACTACGAGCCACAGCTTAAAACTCAAAGGACCTGGCGGTGCTTCATATCCCTCTAGAGGA

>Seq_545
ATTAGATACCCCAGAGAAGCGCACAACGGATGAAGAGGAGAAGGCGTTGGGTATCGATGCAACAGAATGGTTGAAGAAGAAACTAGAGGAGCCT

>Seq_546
GATACCCCACTATGCTTAGCCCTAAACATTGACAACAAGATACAACTGTTGTCCGCCTAGACACTACGAGCACCAGCTTGAAAGCCAAAGGACTTGGCGGTGCCTTAGACCCACCTAGAGGA

>Seq_547
GATACCCCTAGATTTAGAAATATTGGTGGTGACACCAACCAAAAAGACTTCTTGAGAGGCTATGGTTATCAAGGGGGAGGTTCTAGAGGA

>Seq_548
GATACCCTACTATGCCTAGCCCTAAACCCAAATAGTTACATAACAAAACTATTCGCCAGAGTACTACTCGCAACTGCCTAAAGCTCAAAGGACTTGGCGGTGCTTCACATCCACCTAGAGGA

>Seq_549
GATACCCCACTATGCTTAGCCATAAACATTGACAGTCTATTACATTTTCTGTCCGCCCGGGAACTACGAGCATTAGCTTAAAACCCAAAGGACTTGGCGGTGCTTTAGACCCACCTAGAGGA

>Seq_550
GATACCCCACTATGCCTAGCCGTAAACATTGATAGTACATTACATTTGCTATCCGCCCGGGTACTACGAGCATAAGCTTAAAACCCAAAGGACTTAGCGGTGCTTTAGATCCACCTAGAGGA

>Seq_551
GATACCCTACTATGCCCCGCCGTAAACTTAGATATTCCAGTACGATAAATATCCGCCAGGGGACTACGAGCGCCAGCTTAAAACCCAAAGGACTTGGCGGTGCTTCAGACCCCCCTAGAGGA

>Seq_552
GATACCCTCCTTTTTTTTTGTTTGATTTTTCAAAGCAAATCCAGTATAATCATCCAAAAGTTTTCGAATATAAGAAACCTTCGAGGTCTAGAGGA

>Seq_553
GATACCCCTCCAGACCACGCTTGTTGGCATGACCGGGGCAGAAACTTTGTTCAGACTTGTTCCCATGGCTGCAACTCCCCGACGTCTGAATCTTCACCGACTAAGAGCTAGAGGA

>Seq_554
GATACCCTGGTAGTCTACACTGTAAATTCTGAGTGCTGTAATTTAGAAAACGAATTTTGGATTTTTTAAGCTAACGCCATAAGCATTCCGCTAGAGGA

>Seq_555
GATACCCTACTATGCATAACTGTAAACACAGATAGCAACTTACTCGCGATCCGCCAGGGAACTACAAGCACTGGCTTGAAACCCAAAGGACTTGGCGGTGCTTTAGACCCACCTAGAGGA

>Seq_556
GATACCCCTAGGAAGAATCCTAGGAAGAAGTGAGAAGTAGTTAACCATGATCTTGGTGATACATAGTTTACTGAGTTAATCTCTGTTGCAACACCACCTACTGAGTTTAAAGCACCTAGAGGA

>Seq_557
GATACCCTACTATGCTTAGCCCTAAGCACAGATAATTACATAAACAAAATTATTCGCCAGAGTACTACTAGCAACAGCTTAAAACTCAAAGGACTTGGCGGTGCTTTATATCCTTCTAGAGGA

>Seq_558
GATACCCTCTCCGTCCTGGAGCCTCAGCAGAGCCTCAATCCCAGTAACTTCGTTTGTCTCAAGATTAACTTGTTTTTGATATGCCAGCTCAATGCGTTGATGCTCGATGCAATCAATTGTGTTTTTTAAAGCATCTAAGCCAGACCTAGAGGA

>Seq_559
GATACCCTGAAAAGTCGGGCGGGCTACTTGTGAATATTGGAATCCACTTATTCGATGTGTTTTTGTGGATTGCTCGCAGCATTAGCCCTGAGCTAGAGGA

>Seq_560
GATACCCTACATAAAGATCATGTATGTATGTATGTATGTATGTATGTATGTATGTATGTATGTATGTATGTATGTATGTATGTATGTATTGGGGGTTTGTGTCTAGAGGA

>Seq_561
TGGGATTAGATACCCCTTTATGATTGCTATGCTGTGAGTAATCACTTTGGAGGACTTGGAGGGGGGCATTACACTGCCTACGCTAGAGGAGCCTGTTC

>Seq_562
GATACCCTACTATGCCTAGCCGTAAACATAAACAGCCTGTCACCCCGCTGTTCGCCCGTGTACTACAAGCCCTAGCTTAAAACCCAAAGGACTTGGCGGTGCTTTAGACCCCCCTAGAGGA

>Seq_563
GATACCCTACTATGCTTAGCCCTAAACCCAAGTAGTTAAATTAACAAAACTATTCACCAGAGAACTACAAGCCACAGCTTAAAACTACTTGGCGGTGCTTTATATCCTTCTAGAGGA

>Seq_564
GATACCCCTGTGTCAGCTCCTCTAGCTAGACCTGCTACTGAAGTTGTTCTTGGATCATATCCTTGCGCTGTATAACCTTGTGCTTCATAGCCCTGTGATGGCGCTAACGTTGCTAGAGGA

>Seq_565
ATTAGATACCCCAGAGAAGCGCACAACGGATGCAGAGGAGAAGGCGTTAGGTATCGATGCAACAGAATGGTTAAAGAAGAAACTAGAGGAGCCT

>Seq_566
GATACCCTGTGGATATGTACGCGACCGAACACAAGAACGATTGGATAAGCAAATGTTACGGCGCAAGGATGCAGTCATTCAAGATAAGTTCTTCAATAGAATGACAGAGCCTGGAGATGCTAGAGGA

>Seq_567
GGGATTAGATACCCCGTACTAGGTGGAACTTTACAAAGAAGAGCTGGTACTGCAAGACATGACGCTGTTGCTTGGGGATACGCTAGAGGAGCCTGTT

>Seq_568
GATACCCTTGAAAAACGTGGTGCTGATCAAAATTTATGGATTTGGGAACCCGCTGATTATTCAAGAACCTATCTTGTTGTAGCTGACGTAGCTAGAGGA

>Seq_569
GATACCCTACTATGTTTAGTCGTAAACTTAGTAGCCGCCAGGATACTACGAGCAACTGCTTAAAAACCAAAGGACCTGGCGGTGCTTTACTCCCCCTAGAGGA

>Seq_570
GATACCCCACTATGCCCAGCCCTAAACTTTGATAATTTATCACACTCATTATCCGCCTGGGAACTACGAGCTTCAGCTTTAAACCCAAAGGACTTGGCGGTGCTTAAGATCCACCTAGAGGA

>Seq_571
GATACCCTACTATGCCCAACCATAAACTTAGACAACACTCCACTATATTGTTCGCCAGAATACTACAAGCGCTAGCTTAAAACCCAAAGGACTTGGCGGTATCCCACACCCACCTAGAGGA

>Seq_572
GATACCCTACTATGTTTAGCCATAAACATTGACAGTCTACTACATTTTCTGTCCGCCCGGGAACTACGAGCATTAGCTTAAAACCCAAAGGACTTGGCGGTGCTTTAGACCCACCTAGAGGA

>Seq_573
ATTAGATACCCCAGAGAAGCGCACAACGGATGAAGAGGAGAAGGCGTTAGGTATCGATGCAACAGAATGGTTAAAGAAGAAACTAGAGGAGCCT

>Seq_574
GATACCCCGTGGAGGTACCATTTATATTCCTCTATAGCTCAGTTGGTAGAGCGTTCCGCTGTTAACGGAAATGTCGGTGGGTCGGAGCCATCTAGAGGA

>Seq_575
GATACCCCACTATGCTTAGCCATAAACTTAAATAACTGAATAAAGTTATTTGCCAGAGTACTACTACCAGCAACAGCCTAAATCTCAGAGGATTTGGCAGTGCTTTATATTCCTCTAGAGGA

>Seq_576
GATACCCTACTATGCTTAGCCCTAAACATCGATTGTATAATACACTAAATATCCGCCCGGGGATTACAAACGTTAGTTTAAAACCCAAAGGACTTGGCGGTGCTTAACATCCACCTAGAGGA

>Seq_577
GATACCCTTGTCTAGTAAATCTCCAATAAATGATCATATAGTAAAACATGGTGATGGGGTAAAAGTAGTGGCTCTTTGGGTAGAGGATGCTCGAAAAGCATACAAAGAAACAACCTCTAGAGGA

>Seq_578
GATACCCCGCTATGCTTAACCCTAAACTCGAATAGTTAGATCAACAAAACTGTTCTCCAGAACACTACAAGCAACAGCTTAAAACTCAAAGGACTTGGCAGTGCTTTACATCCCTCTAGAGGA

>Seq_579
AGGATTAGATACCCTCAATGTCTTTTTGCCAGAAAAAAAACTACGAAAACAAATCATGGGAATACAAACAGACAGTACTCCACTAGAGGAGCCTGTT

>Seq_580
GATACCCTCTACTTATGATGACCAAATGCCATTTAAGATGGCATCTAATATAAGTGAGATTGATGCTTTTCCGCCAAGGAAGACGATGGCTAGAGGA

>Seq_581
GATACCCTACTAGCGTGGAAATAGAAATTTGTAGACCATATATCTATAGTCTAACAAAAATTTTAAAACCCGCTATTATATTATGTGTTGGAGAAATTGCCACAAGCCTCATTTTAAAAACCAATCAAGGAATTATTAAATCTAGAGGA

>Seq_582
GATACCCCCGTGTACCGAGAGCGGACATGATGTAGTTGAGGCTGCCTGTTGAGCGAGCCCCTCGCCGTCACCCGCCCGGCCACAGCGCACAGGGCGCTCCGTTGCACGGACCTTGTAGACCTAGAGGA

>Seq_583
GATACCCTGTTTACAAAATTGTTGAAAACGTCATTGGCTCTGTGCAACGGTATAACGCAGCGAAAGAAGCGGCGCCGTTAAAAAAAGAAGCCGCGGTAAGTAAGAAAACCGCACCAGAATTTCTTACTGGTTCCGTGCTTAGCGCGCTAGAGGA

>Seq_584
GATACCCTACTATGCCTAGCCGTAAACTTTGGCGATAAAACACACATATCGCCCGCCCGGGTACTACGAGCATTAGCTTAAAACCCAAAGGACTTGGCGGTGCTTTAGATCCACCTAGAGGA

>Seq_585
GATACCCCAGATTTCTCTCAGACGTTAAGTGAAGAAAAAGACATGCTTGCTAAATTGAAAAAAGTGTTTTTAATGGTTGCCGGTGCTGCAGTACAAAAATATGGACCAGAGCTAGAGGA

>Seq_586
GATACCCCACTATGCCTGGCCCTAAATCTCAGTGCTTGACTAACTAAAGCACTCGCCCGAGAACTACGAGCACAAACGCTTAAAACTCTAAGGACTTGGCGGTGCCTCAAACCCACCTAGAGGA

>Seq_587
GATACCCTAGTAACACTTACTGGTCCTGAGATTGTAGATCTTAATATCTCAGTGCGCTTTAAGAGTGCGCGCCCGCATGAATTTTACGATCTAGAGCTAGAGGA

>Seq_588
GATACCCTCATCGTGCTGAGAGTTTGGATACGTTCGCTGGTCCACGATTCTGGTCATAGGTATAGCAATTGAGATAAAAGTAGGCCCGAATGGCCTAAGCTACGGGATGGTAAAGGAAACTAGAGGA

>Seq_589
AGGATTAGATACCCTGTTTTAGGTGGAACCTTGCAAAGAAGAGCTGGTACAGCAAGACATGACGCTGTTGCCTGGGGTTATGCTAGAGGAGCCTGTT

>Seq_590
GATACCCTACTATGCTTAGCCCTAAACGTAAACTGCAAACTATTCCATAATAAAATAATTCGCCCAAGAACTACTAGCAACAGCTTAAAACTCAAAGGACTTGGTGGTGCTTTCTACCCCTCTAGAGGA

>Seq_591
GATACCCCCCCCCCTCGTACTAAGTGGACACGCCGCGTCCCTCACCCCGTACTAATCGGACGCACACACACAGGCCAACCACTGGCTGTATCTAGAGGA

>Seq_592
GATACCCTACTATGCCCCGCCGTAAACTTAGATATTTCAGTACAATAAATATCCGCCAGGGGACTACAAGCGCCAGCTTAAAACCCAAAGGACTTGGCGGTGCTTCAGACCCCCCTAGAGGA

>Seq_593
GATACCCCCCCTGTAAGAAAGAATACCAGCGATTCAATGTTGCAATGTGTGCTGTGTATGCTCTGACAAGTTGCTGGTGGTTCCAGGCCTAGAGGA

>Seq_594
GATACCCTAACCTAAACCCAGTCTCTATCGCAAAAGGAGCTGGCATAATTTAACAGAACAATTATATTTATAATAAACTATGGGATTTTTAAATAATACCGCTGTAACAGTTGATGCAATTCTAACTAAAAAAGGAAGAGAACTCCTGGCTAGAGGA

>Seq_595
GATACCCCACTATGCTCAACCATAAACATTGTTACTAATAATTTACCTTAATACCCGCCCGAGTACTACAAGCGCTAGCTTAAAACCCAAAGGACTTGGCGGTGCTCCAAATCCACCTAGAGGA

>Seq_596
GATACCCTCCTTTTTTTTTGTTTGATTTTTCAAAGCAAATCCAGTATAATCATCCAAAAGTTTTCAAATATAAGAAACCTTCGAGGTCTAGAGGA

>Seq_597
GATACCCCTGATTCGGTTAGGGGAATTGGTCTCACTAATGCGGAATTAATGAAACTAACAGCCTTAGGAGGCGGTGTTGGAATTTCAGTAAGCAGAATTCGCCCTAGAGGA

>Seq_598
GATACCCTACTATGCCTAGCCGTAAACATTGATAGTACATTACATTTGCTATCCGCCCGGGTACTGCGAGCATAAGCTTAAAACCCAAAGGACTTGGCGGTGCTTTAGATCCACCTAGAGGA

>Seq_599
GATACCCCATTGACAGTCCAGCTATATCATGAGACAGATCGATCATCAGTGCTCTTGTCTGGAAGTGAGAGAGGATGGAAGAATCTGGGACTAGAGGA

>Seq_600
GATACCCTACTATGCTTAGCCCTGAACCCCAACAGTTAAATCAACAAAACTGCTCGCCAGAACACTACGAGCCACAGCTTAAAACTCAAAGGACCTGGCGGTGCTTCATATCCCTCTAGAGGA

>Seq_601
GATACCCCACTATGCTTAGCCCTAAACAATGATACTTACATACATCCACCATCCGCCCGGGTACTACGAGCATTAGCTTAAAACCCAAAGGACTTGGCGGTGCTTTAAAACCATCTAGAGGA

>Seq_602
GATACCCTACTATGCACATCCGTAAACTTTGATAAGAATATACAACATTATCCGCCTGGGTACTACGAGCGTAAGCTTAAAACCCAAAGGACTTGGCGGTGCTTTAGATCCACCTAGAGGA

>Seq_603
GATACCCCACTATGCCTAGCCCTAAATCTCGATGCTTGCCGTACCAAAGCATCCGCCTGAGAACTACGAGCACAAACGCTTAAAACTCTAAGGACTTGGCGGTGCCCCAAACCCATCTAGAGGA

>Seq_604
GATACCCTTGTAACCACTGGCTTCGTTTGTACCCTAATCTATCAAAATGCGTTTTGCTAATCGTCTTGCCTCATTGGTTAACACCCAACTCCGGAAGCTCAAAGTGCAAATTGTCTCCGCAGGCTGGCTAGAGGA

>Seq_605
GATACCCCACTATGCTTAGCCCTAAACATAAGCTATTCTATAACAAAATAATTCGCCAGAGAACTACTAGCAACAGCTTAAAACTCAAAGGACTTGGCGGTGCTTTATACCCCTCTAGAGGA

>Seq_606
GATACCCCCGTCATCGCAGACCGAAAGAGTTTTCATCTATATCAATTGGTCAGTGCAGCTGTTCTTGATCTTTGTCGTCTTAGTGCATGCACCGATTGTGTTCTAGCAAATCAGGTTTCAGCTTTAGAGGCTCTGCAAACGAAGCGTACTAGAGGA

>Seq_607
GATACCCCCAAATTGAGCAATTACCAACTTGAAAGTCATTTTAAGGAAGAACATGGTTTGAGAACCGATCGTTCACGTATGACTGCAGAGAAACTAGAGGA

>Seq_608
GATACCCTCCGGAAAGATGGGTCAGGCTGATGCTGGAGGCTGAGGCAGAAGGCCAGACCAAGAGGGGGCGACAACAGGCGACCCTGCGGGCTGATATCAGGAAAGAGCTAGAGGA

>Seq_609
GATACCCTACTATGCTTAGCCCTAAACCTCAACAGTTGAATCAACAAAACTGCTCGCCAGAACACTACGAGCCACGGCTTAAAACTCAAAGGACCTGGCGGTGCTTCATATCCCTCTAGAGGA

>Seq_610
GATACCCCACTATGCTTAGCCCTAAACTTAGATAGTTACCCTAAACAAAACTATCCGCCAGAGAACTACTAGCAATAGCTTAAAACTCAAAGGACTTGGCGGTGCTTTACATCCCTCTAGAGGA

>Seq_611
GATACCCCGGATATTTATTTTGGAAAATCCGGCAAACCTGTTATGCTGATCGAGTCGTATGAAGATATTAAACAAAATCACCCGGGTGAGAGTAATGAACACTGGAGAGATATTGTTACAAAGGCTCTTAAACTAGAGGA

>Seq_612
GATACCCTCCTCAGCCTTTTGGCCTCGCCAAGCCTCGCACAAACAAGTTATCAATCGGGGCAGCATATCGAGCCCGCTTACGAAGGCTGGCGGCCCAATGCAGACGGAACCTTTAGTTTTATGTTCGGCTACATGAACGAGAACTGGCTAGAGGA

>Seq_613
GATACCCTCCTAACACGGAGAGCGTGTTGGTTGATGGCGCGCACGCGCGCGCCATCGATGTTTTGAAATCTCTAGTTCCACCAATCTCTTCACCTCATTATGTAAGTTAGACTAGAGGA

>Seq_614
GATACCCCCCTTTTTTTTTGTTTGATTTTTCAAAGCAAATCCAGTATAATCATCCAAAAGTTTTCAAATATAAGAACCTTCGAGGTCTAGAGGA

>Seq_615
GATACCCTCCAAGGCAATCTTGGCTGAGCCAGATGGTAAAACCCACAGTGACAAGCTGATTGATGAAGAGACGACTATACACCATCCATTGGACAGCAGCTCTAGAGGA

>Seq_616
GATACCCCACTATGCCCCGCCGTAAACTTAGATATTTCAGTACAATAAATATCCGCCAGGGGACTACGAGCGCAAGCTTAAAACCCAAAGGACTTGGCGGTGCTTCAGACCCCCCTAGAGGA

>Seq_617
GATACCCCGCAGGAGTTACGATTTCTTTTGCCGATCTTTTCCCGGAATAGCCGAGGGAATTGGTATGTGCTCCACTACTCGACAGTTGAGCGGAAGTTCCCACGTTCTTGAACCGGATCATATCGAAACGGACCTCGTCTCTAGAGGA

>Seq_618
GATACCCTACTATGCCTGGCCCTAAATCTTGATGCTTACACCTACTAAAGCATCCGCCCGAGAACTACGAGCACCAACGCTTAAAACTCTAAGGACTTGGCGGTGCCCCAAACCCACCTAGAGGA

>Seq_619
GATACCCCACGAAACACCCCAGAAGAGACACCCCACGAAACACCAGAGAGGAACACCCCTACCTGTTGAGCCCCTGTGGTGGAACCCATGCTAGAGGA

>Seq_620
GATACCCCCCAAGAACATGATGCCAGGAGTACTAAGCAAGGAGGAAGAGTGGAAAAAGTGGAAGTCGGATGTAGAGGACTATTGTGAAGAGACGTTTGAAGGGATGAAGTCGATGCTAGAGGA

>Seq_621
TACACGTAAGGAGTCGTCGGCAGCGTCAGTGTGTATAAGAGACAGACTAGGATTAGATACCCTCCCAGCGCTGCATTAACTCCTAGAGGAGCCTGTTCTACTGTTCTTATACACATCTCCGAGCCCACGAGACCGAGGCTGATCT

>Seq_622
GATACCCTACTATGCCTAGCCGTAAACTTTTATGCTAATGTACAACTAGCATCCGCCAGAGAACTACAAGCACCAGCTTAAAACCCAAAGGACTTGGCGGTGCCTCAGACCCCCCTAGAGGA

>Seq_623
GATACCCTCTGGTTACGATCGCCGAAAAGTACTCTAAAGAGACACGAATTATCTGTTTTGATGAGTTCTTTGTCTCTGATATCACCGATGCGATGATTCTTGGTAGTTTACTAGAGGA

>Seq_624
GATACCCTTGGAAAAACACATGGTGCAGACAATCCAGATGTATATGTAGGTGCTGAACCTGCAGGAGCAAGTATTGAAGAACAAGGGCTAGGGTGGAAAAATACACTGGGATCAGGTAATGGTGTAAACACTATAACAAGTGGACTAGAGGA

>Seq_625
GATACCCCACTATGCTTAGCCTTAAACATAGACAGTTGTTTACCCCCACTGTCCGCCCGAGCACTACGAGCATTAGCTTGAAACCCAAAGGACTTGGCGGTGCTTTAGACCCACCTAGAGGA

>Seq_626
GATACCCCTGCAAAATTAGAGTATTATCTCGCAACTGCAGATTATTCTGATACTTATAAGGCTTATTGGGGCTCTCGTCCTCGCGGCTTTAGAGACCGTCTAGAGGA

>Seq_627
GATACCCCACTACACTAAGCCCTAAAGTCGAATAGTTACATTAACAAAACCATTCGCCAGACTACTACAAGCAACAGCTTAAAACTCAAAGGACTTGGCGGTGCTTTACATCCCTCTAGAGGA

>Seq_628
GATACCCTACTATGCTTAGCCCTAAACATAAGCCATTCTATAACAAAATAATTCGCCAGAGAACTACTAGCAACAGCTTAAAACTCAAAGGACTTGGCGGTGCTTTATATCCCTCTAGAGGA

>Seq_629
GGATTAGATACCCTTTACCACTCAAGCATTCTCATCTATTTCATGCCTCTATCCGCTCGCGGTCTTCCAACATAATCAGTCCCTAGAGGAGCCTGT

>Seq_630
ACCACCGAGATCTACACCGTCTAATTCGTCGGCAGCGTCAGATGTGTATAAGAGCAGACTGGGATTAGATACCCCACGAGACCTAGAGGAGCCTGTTCTACTGTTCTTATACACATCTCCGAGCCCACGAGACATCTCAGGATCTCGTATGCCGTCT

>Seq_631
ATTAGATACCCCAATTTGAGGAGAAAATCGGGATTTTTTTCAAAAAATGTGGTATTTTCCTCATCCGGAGACTGCAATTCCTCTAGAGGAGCCT

>Seq_632
GATACCCCCTCAAGATAGCGTGTCTACCAATTCCACCACTTCGGCAAGGGACGCGCAGATTAATGATCTGCGCTTGAAAAATCAAGAAATCAGTCGACGGTTTTCGGCGCAACTGGTGCTAGAGGA

>Seq_633
GATACCCTACCTCAAGCCACCACCGCTTACGCGACTAACCGAAGGGAATATACCCGGGCGGCAGGCAGAAAAACCGGAGTGATCTAGCCACGGTGCTAGAGGA

>Seq_634
GATACCCCACTCTGCTTAGCCATACGCTCAAATAATTTAACAAAAAAATTATACACCAGCGTACTACAAGCAATAGCTTAAAAATCAAAGGAATTCATGGTGCTTTACATCCTTCTAGAGGA

>Seq_635
GATACCCTCTTCGACAGCAACGTGACCAGAGGTGCTCTCAAGAACCTTGTTACTGACAAGCCTTCTCCAATCACCACTAAGCTTGCCCAGAAGTCTGATGCCGACAACTTGAGCACTCTCTTCGACTCCAACGTCACTAGAGGA

>Seq_636
GATACCCCCATCGCTGGCTATGATTTAGCATCCTGAAGGCCAGCACCCGAAAAAGAGGAGACTTCAATGCCGCCTCACCTCACCTAGAGGA

>Seq_637
GATACCCCACTATGCTTAGCCCTAAACATCGATTTAATACCCTATTAAATCCGCCTGGGGGCTACGAACGTATGTTTAAAACCCCAAGGACTTGGCGGTGCTTTATATCCACCTAGAGGA

>Seq_638
GATACCCTCCTAGTTACGAAGTGCGATTATATTCAAATTAGTTGAGGCATATCCTCTTCCTGTAATTCAGCTACATCTAAACCTCTTAGATAGGTTAGTGACACCATTATATTAGAATGCCCCATAGCTGCCTTAAGCTTCTCTAGAGGA

>Seq_639
GATACCCTACTATGCTTAACTATAAACATTGCTATTAATAAATATACCTTAATATCCGCCTGAGTACTACAAGCGCTAGCTTAAAACCCAAAGGACTTGGCGGTGCACCACACCCACCTAGAGGA

>Seq_640
GATACCCTACTATGCCTAGCCCTAAATCTCGATGCTTGCCGTATCAAAGCATCCGCCCGAGAACTACGAGCACAAACGCTTAAAACTCTAAGGACTTGGCGGTGCCCCAAACCCATCTAGAGGA

>Seq_641
GATACCCTACTATGCCTAGCCCTAAACCCAAATAGTTACATAACAAAACTATTCGCCAGAGTACTACTCGCAACTGCCTAAAACTCAAAGGACTTGGCGGTGCTTCCCATCCACCTAGAGGA

>Seq_642
GATACCCTCGGCAGCGATTGTCACCTCCTACCCAGGCGCATCTCCTGAGGTGGTGGACGACCAGGTCTCACAAGCCATAGAGCAGGCAGTTATTGGCCTAGAGGA

>Seq_643
GATACCCCGATAAAGATGACTTTGATGGAAGTTGGGGGATTTACGACATCCCTTACTTTCAATACTTAGCTTCAGAGCAGGCAAAACTAGAGGA

>Seq_644
GATACCCTACTATGCTTAGTCCTAAACATTGACAACAACACACGCCTGTTGTCCGCCTGGGGACCACGAGCACCAGCTTAAAACCCAAAGGACTTGGCGGTGCTTTAGATCCACCTAGAGGA

>Seq_645
GATACCCCGCAAGAGACATTCAGCGTATGACAGCCCGCCGGCGGTTGGCAAATTGCGATAAAGGCAACCGATCGCTATATGAATGGCTAGAGGA

>Seq_646
GATACCCTACTATGCCCAGCCCTAAACTTTGATGATAAGACACATATATCATCCGCCCGGGTACTACGAGCATTAGCTTGAAACCCAAAGGACTTGGCGGTGCTCTAGATCCACCTAGAGGA

>Seq_647
GATACCCCACTATGCCTAGCCCTAAACCCAAATAGTTACATAACAAAACTATTCGCCAGAGTACTACTCACAACTGCCTAAAACTCAAAGGACTTGGCGGTGCTTCACATCCACCTAGAGGA

>Seq_648
GATACCCTCACTTTTGAACTCTTGTGCTTCGAGGTTATGAGATGTGACCAGCGGACTGTAACCACAGCGACTGTAGTCACTTTTCTTTGTGAACCTCAATGGGAAATTAGCTGACATTACTGAGCTCACTAGAGGA

>Seq_649
GATACCCCACTATGCTTAGCCCTAAACTATAATAGTTATATTAACAAAACCATTCGCCAGAATACTAGAAGCAATAGCTTAAAACTCAAAGGACTTGGCGGTGCTTTATATCCCTCTAGAGGA

>Seq_650
GATACCCTTCATGGTCGTCCACGGCGATAAAGATTCGTTGGTTCCAATTGGCTTGGGGCGGGTTTTTGCAGCGGAACTCGCCGCTGCCTCGGACAATGCGGTTGTCTACCTAGAGGA

>Seq_651
GATACCCTGGGCGATGCCGCGGAGCTCTCCGGCGCCGTGCAGCTCGAGCAGGGGGCGCGGCGGGTTTTTGCCGGGGCTGCCCATTACGATGCGGTGGCTCGGCGCCTCGCGTTGGAAGAAGGGGTGAGCCTAGAGGA

>Seq_652
GATACCCCACTATGCTTAGCCCTAAACCCAAGTAGTTAAATTAACAAAACTATTCACCAGAGAACTACAAGCCACAGCTTAAAACTACTTGGCGGTGCTTTATATCCTTCTAGAGGA

>Seq_653
GATACCCTCTTTCTTCTTCTGATAAAGACATGCAGAAAAAGAAGATGGAGTTTGCTGTAAAAGCAAAGAAGTCTTTACAGGGGCTTAAGAATAAATTGGGTGTTGAAGTTTTCGGAAACCCTGATGCAGTTCCAGACACACTAGAGGA

>Seq_654
GATACCCCACTATGCCTGGCCCTAAATCTTGATACTTACTTTACCGAAGTATCCGCCATAGAACTACGAGCACAAACGCTTAAAACTCTAAGGACTTGGCGGTGCCCCAAACCCACCTAGAGGA

>Seq_655
AGGATTAGATACCCTCTTTCATTAGTTGAAAAAGAAATGACTGGGTTACGCTACCGTAGTCGCCTAAAGGACGGACGCTTTTCTAGAGGAGCCTGTT

>Seq_656
GATACCCTACTATGTATGGTTGTTAACATCGATGGTTTTATACCCAAACCATCCGCCTGGGGACTACGAGCAATAGCTTAAAACCCAAAGGACTTGGCGGTGCTTTAGACCCCCCTAGAGGA

>Seq_657
GATACCCCACTATGCCCCGCCGTAAACTTAGATATTCCAGTACAATAACTATCCGCCAGGGGACTACGAGCGCCAGCTTAAAACCCAAAGGACTTGGCGGTGCTTCAGACCCCCCTAGAGGA

>Seq_658
GATACCCCAGTACAGTGTCTGAGAATGCTCGCGATGTAATGAAAAGCAGGTATCTATATTTTAGGACATTGCGAGATATTTACATGGATGAAGGGCTAGATCGGCATGAAACTGCACTAGAGGA

>Seq_659
GATACCCCGGAGAAAGGTCTTATTTTACATACTACGCTTACCATTGGCTATGATGTACCTTGGCGTGACGTCCATCAAACGCTATTGGAAGCTGCTAAAAAAACCAACTTTATCCTAGAGGA

>Seq_660
ACTAGGATTAGATACCCTCGTGATGCAAGGGATATTCCTAGAGAGAAAATTGTTTATCTTTGCACAGGTAGTCAGGGTGAGCCTAGAGGAGCCTGTTCTA

>Seq_661
GATACCCCGCTATGCTTAACCCTAAACTCGAATAGTTAGATCAACAAAACTGTTCGCCAGAACACTACAAGCAACAGCTTAAAACTCAAAGGACTTGGCGGTGCTTTACATCCCTCTAGAGGA

>Seq_662
GATACCCTAAACTAATGTTATGTGCGCCACTTATCATAGCGTAAGAACTTTGCTGTCCTATTGCTATGTTGTCTGTTCCAGATAAAGCACCGGTGTGTCTAGAGGA

>Seq_663
GATACCCCTAAGCCATACAGAGAGTTTGAAGAGAGAGTGTTTAAACACAGAAAAAATTTAGTAGAATTAATTAAAGCTCTGGTTGCTGACGGTAAAAAAGTTTTTGGATATGGAGCGAGCACTAGAGGA

>Seq_664
GATACCCTGCTATTTCTAGCCCCCACCCATACCCCTTACCCCTTAAAAGCCCGTGAACTAATTACAATCGTATTAAACTCAAAGAATTTGGCGGTGTTTTAGACCTACCTAGAGGA

>Seq_665
GATACCCTACTACGCCTAGCCCTAAATCTAGATACCTCCCATCACACATGTATCCGCCTGAGAACTACGAGCACAAACGCTTAAAACTCTAAGGACTTGGCGGTGCCCCAAACCCACCTAGAGGA

>Seq_666
GATACCCTACTATGCACAGCCATAAACTTTGATAAAAATATACAATATTATCCGCCCGGGTACTACGAGCATGAGCTTAAAACCCAAAGGACTTGGCGGCGCTTTAGATCCACCTAGAGGA

>Seq_667
GATACCCCACTATGTATGGTTGTTAACATCGATGGTTTTATACCCAAACCATCCGCCTGGGGACTACGAGCAATAGCTTAAAACCCAAAGGACTTGGCGGTGCTTTAGACCCCCCTAGAGGA

>Seq_668
GATACCCTACTACACTTAGCCCTGAAGTCGAATAGTTACATTAACAAAACCATTCGCCAGACTACTACAAGCAACAGCTTAAAACTCAAAGGACTTGGCGGTGCTTTACATCCCTCTAGAGGA

>Seq_669
GATACCCTCTGGTATATATGTACGAGGGCCCCTACGTCACACGCACGTGTGACGTCACGTACCCCTTTGATGGGTACGCAGCAGCTAGAGGA

>Seq_670
GATACCCCACGATATTGCTACATGAACCCCAATTTGAGGAGAAAATCGGGATTTTTTTCAGAAAATGTGGTATTTTCCTCATCCGGAGACTGCAATTCCTCTAGAGGA

>Seq_671
GATACCCCGCAAGCAGACATTCAGCGTATGACTGCCCGCCGGCGGTTGGCAAATTGCGATAAAGGCAACCGAACGCTATATGAATGGCTAGAGGA

>Seq_672
GATACCCCAACACCCTCTTCTGTTGCCTTCTTTTTTAGAACAAATGAAAACAAACTCGATATTAGGATTGTGACTAGTAAGGCACTAAGGCTAGAGGA

>Seq_673
GATACCCCACTATGCCTAGCCCTAAACCCAAATAGTTACATAACAAAACTATTCGCCAGAGTACTACTCGCAACTGCCTAAAACTCAAAGGACTTGGCGGTGCTTCACATCAACCTAGAGGA

>Seq_674
GATACCCCACTATGTCTAGCCCTAAACATTGATAGAGTCTTACAACCACTATCCGCCAGGGGACTACAAGCATCAGCTTGAAACCCAAAGGACTTGGCGGTGCCTTAGATCCACCTAGAGGA

>Seq_675
GATACCCCACTATACCTAGCCGTAAACTTTGGTGATAAAACACACATATCACCCGCCCGGGTACTACGAGCATTAGCTTAAAACCCAAAGGACTTGGCGGTGCTTTAGATCCACCTAGAGGA

>Seq_676
GGATTAGATACCCCACCTGTAATCGCTAATACTATTTCATGCTTTGTAATTATTCCAACAGCACCTAAAGAGCCTCCAAGCGCTAGAGGAGCCTGT

>Seq_677
GATACCCCGCGAACCAGATTCAATCGCCGGCGCAAAACACATGCAGTTGCTCGCTGCAACAATTAAGTTGGAGTCGAACAGCAACGCGCTACCGACGCATTGGCTACTTATCGGCTGGACTCGACTCTCGACTCACTAGAGGA

>Seq_678
GATACCCTAGATCATCACAAAAATTGCCAAATGTTGGCCACAAAGTGCAACAATATTGCCAAATGGTATTTCCAAAAAAAAGCTAAATTCATGCTAAATGACCGCAACGCCACATAACCTTGGGCTGGCTGCGACATAATTCTAGAGGA

>Seq_679
GATACCCTACTATGCATAACTGTAAACACAGATAGCAACTTACTCGCAATCCGCCAGGGAACTACAAGCACTGGCCTGAAACCCAAAGGACTTGGCGGTGCTTTAGACCCACCTAGAGGA

>Seq_680
GATACCCTACTATGCCTAGCCCTAAACCCAAATAGTTACATAACAAAACTATTCGCCAGAGTACTACTCTCAACTGCCTAAAACTCAAAGGACTTGGCGGTGCTTCACATCCACCTAGAGGA

>Seq_681
GATACCCTACTATGCTTAACTATAAACATTGTTATTAATGAACTTACCTTAATATCCGCCCGAGTACTACAAGCGCTAGCTTAAAACCCAAAGGACTTGGCGGTGCCCCAAATCCCCCTAGAGGA

>Seq_682
GATACCCCACTATGCATAGTCTTAAACAAAAGTATTTTAATTACATCATACTCGCCAGGGTACTACGAGCTTTAGCTTAAAACCCAAAGGACTTGGCGGTGCTTTACACCCACCTAGAGGA

>Seq_683
GATACCCTACTATGCATAACTGTAAACACAGATAGCAACTTACTCGCAATCCGCCAGTGAACTACAAGCACTGGCTTGAAACCCAAAGGACTTGGCGGTGCTTTAGACCCACCTAGAGGA

>Seq_684
GATACCCCGGTAGTCCTCACTGTAAACTATGAATATCAGATTGCGGAATAAAATAACGTGGTCGACGATAACTTAAGAGAATTCTGCCTGAAGAGTACGGTCGCAAGATTAAAATTCAAAAAATTTGGCGGTTCACTAAACCAACTAGAGGA

>Seq_685
GATACCCTGGTAGTCTACACTGTAAATTCTGAGTGCTGTAATTTAAATTAAAAGTTTTAGATTTTTTAAGCTAACGCCATAAGCACTCCGCTAGAGGA

>Seq_686
TGGGATTAGATACCCTACTACTAACAACCTCTAACCCCTAAGGAGTAAAGTTAAAATAAGATAATTTGGCGGCTCTGTTTTACTAGAGGAGCCTGTTC

>Seq_687
GATACCCCACTATGCTTAGCCCTAAACTCTAATAGTTACATTGAGAAAACCATTCGCCAGAGTGCTACAAGCAACAGCTTAAAACTCAAAGGACTTGGCGGTGCTTTATATCCCTCTAGAGGA

>Seq_688
GATACCCTACCATGCATAACTGTAAACACAGATAGCAACTTACTCGCAATCCGCCAGGGAACTACAAGCACTGGCTTGAAACCCAAAGGACTTGGCGGTGCTTTAGACCCACCTAGAGGA

>Seq_689
GATACCCCCGAAAAATGGGATATTATTACAAGGAAATCAGGGGAGAGAGCTTATACTCAGGCAGTCAGACTTGTCATTATTGATGAGATTCACCTTTTGCATGATTCTAGAGGA

>Seq_690
GATACCCTGATTACAGCAGTATTATCAATAAAGTGTGTTTTCCTTATCGGAGCCAGCGCCAGAGTCGCTGCCCCTGCCCAGGCTCCGTCCATCCGAGCCAAGTCTAGAGGA

>Seq_691
GATACCCCAAACAGCGGTGAAATTTATTATGAAAACAACCGAATTGATAATCTAACACCCCAGAAGATGCTTCCCTTTCGGAAGAAAATGCAAATGATTTTCCAGGATCCCTATGCGTCACTGAATCCTCGCATGACGGTAAAAAGAACGCTAGAGGA

>Seq_692
GATACCCTTAGTCTCGTGACACTCATCTCGGCACGATGGATGGTCTAAATCGCGTTTCTAACAACAATTTCGCGCCCGTTAGCTACTGGAGGAACTAGAGGA

>Seq_693
GATACCCCACTATGCCTAGCCCTAAATCTCGATGCTTGCCGTACCAAAGCATCCGCCCGAGAACTACGAGCACAGACGCTTAAAACTCTAAGGACTTGGCGGTGCCCCAAACCCATCTAGAGGA

>Seq_694
GATACCCCAGAACAATTAGAAGTTGGCTTTAACGCCGACCTCTACCAACAAATTTTTGCAGCATAACGCATAAGGAGCAAACATGAGCTTTCAGGCAATCGGTGTAGGTATAGGTACTCAAAACAGCAAGGGTGAATGGCTAGAGGA

>Seq_695
GATACCCCACTACGCTTAGCCGTAAACATTGATAGAATAGTACATCCCATCTATCCGCCGGGGTACTACGAGCACCAGCTTGAAACCCAAAGGACTTGGCGGTACTTTAGATCCCCCTAGAGGA

>Seq_696
GATACCCCATTATTTTTAGTTGATATTTTTTTTCCAAGGTATTATTTTAGAAACCTAAAAGGCTTGGCGGTTCTTTATATTCTTCTAGAGGA

>Seq_697
GATACCCCCTTCTCTGTCTCCATTTCGCCACCTTGTTTCTCACTCTTGCTGTTCTCACCTACGTCCTCTTTGTCATCGTCACTATCGCTGTCACTAACGTCGCTTTCGCTAGAGGA

>Seq_698
GATACCCCCCAGAAAAAGTCAATAAACCAATTGGGTATACGCTATGGAAAAGGCAATAGGTTCGCTGGATTTAAATCGGCCTGAGTCAAAACAGGAAACCCCGGGTGGTGCTCGCCTGCAAAACACCACGCTGCTTAAGGAGCGGCTACTAGAGGA

>Seq_699
GATACCCTGTTGGAGTTTGTTCTTTATGGGCCGTAAAGTAAAAGAATGGGGATTCATGGATTGGGTCAAACATGAAGGATACAAATGGATTCATAACGAAGAATATCTTGCTAGAGGA

>Seq_700
GATACCCCACTATGCTCAGTCATAAACTTTGGTGATAAATTACACATGTTGCCCGCCAGGGTACTATGAGCTCTAGCTTAAAACCCAAAGGACTTGGCGGTGCCCCAGACCCACCTAGAGGA

>Seq_701
GATACCCCCTTGGCGCTATCTTAAGGGATGCTAAAATTGTACCTGAAGGAGTTGATATTGAGAATGTAAGTGCAGAAGATCTTGATACTTTTGATTCGGTGCAAAAATCAAAAGCAGGTGCTTCTTCAGGAAACGATGCAATCGGAAAGCTAGAGGA

>Seq_702
GATACCCTACTATGCCTAGCCGTAAACATAAACAGCCTGTCACCCCGCTGTTCGCCCGGGTACTACAAGCCCTAGCTTAAAACCCAAAGGACTTGGCGGTGCTTTAGACCCTCCTAGAGGA

>Seq_703
GATACCCCACTATGCTTAGCCTTAAACATAGACAGTTGTTTACCCCCACTGTCCGCCCGGGCACTACGAGCATTAGCTTGAAACCCAAAGGACTTGGCGGTACTTTAGACCCACCTAGAGGA

>Seq_704
GATACCCCACTATGCCACGCCGTAAACTTAGATATTCCAGTACAACAAATATCCGCCAGGGGACTACGAGCGCCAGCTTAAAACCCAAAGGACTTGGCGGTGCTTCAGACCCCCCTAGAGGA

>Seq_705
GATACCCCATTATTCTCTTTTTTAATTTTTTTTTACCTGGGTATTAAAAGTTTTCTTAAAACCCCAAAGACTTGGCGGTTCTTTATTCTTACTAGAGGA

>Seq_706
GATACCCCAAGGTTGATAATAACACGTTAAAAAATAGTACATGTACAGTGTTGGTCTTACCCTGGAATAAATGCGGAATTATCAAACATAGACGCTAAACTATACTTATAGTACTAGAGGA

>Seq_707
GATACCCTAGAAGAATGTATTATAGCGGTAATGGAAGAAGAACATCCTGAATGGTTGTCTTACTGGAGATCTACAACTTTAAGAACTAGAGTTCCTGATTTTGTAACTTACTGTACAATTTTTTCATTTTTTGCTAGAGGA

>Seq_708
GATACCCCACTGTGCTTAGCCCTAAACTCTAGTAGTTACATTAACAAAACCATTCGTCAGAATACTACGAGCAACAGCTTAAAACTCAAAGGACCTGGCAGTTCTTTATATCCCTCTAGAGGA

>Seq_709
ACAGACTGGGATTAGATACCCTAGTGAAATGGTTAAATATAATCATGTAGACTATTCAGAGGAATATATAGACAATGACGAACTAGAGGAGCCTGTTCTACTGT

>Seq_710
GATACCCTGGATTGGTCAGCTATGTCTGATAATACACGGGTTAATCTCAACCCTTTCTCTGTTCAAAATCCAACCACTTATACAGGCTTAAGTTACTTTGGAGAAAATAAACTTACTTTTAAAGATGGAGGACCTAACGGCTCTTTGCTAGAGGA

>Seq_711
ACCACCGAGATCTACACCTAAGCCTTCGTCGGCAGCGTCAGATGTGTTAAGAGACAGACTGGGATTAGATACCCCACGAGACCTAGAGGAGCCTGTTCTACGTCTCTTATACACATCTCCGAGCCCACGAGACAGGCAGAAATCTCGTATGCCGTCT

>Seq_712
GATACCCCCAGGGACCGCCACAAATGAACTATTACGTTTATATTTTAATTAATATTGAGAAAAAACCTTTTTTTACTTATGTTGGGTATACATCTAATCTTAAAAAAAGATTATTTTTTCATAACACATCTAGAGGA

>Seq_713
GATACCCCGCCTAAATATTTATCCTGACCTGCCAAACTTTTCACTTCTGAGCATTGGAGTATAGTTACTTGTGAATGTAACTTAGCATAATCGTCTTCATAAAAGATACCAAGTCTAGAGGA

>Seq_714
GATACCCTGAACAAAGACGATGATTGACACAGAATGTTTGAATACTTGTAAGCGGGTTTGATAGAAATGGATACAGACTACAGCGTTCCGTTTAACAGACATGCCTGGACTGACAGTGAAGAGATGGCGCAACTAGAGGA

>Seq_715
GATACCCTACTATGCCCAGCCCTAAACTTTGATGATAAGACACGTATATCATCCGCCCGGGTACTACGAGCATTAGCTTGAAACCCAAAGGACTTGGCGGTGCTTTAGATCCACCTAGAGGA

>Seq_716
ATTAGATACCCCTGACACACATGACGACTTCCGCGCCAAGCAGCGCCGAAAGCTGGCCATTCAGAGCAAGCGGGACTCTAATCTAGAGGAGCCT

>Seq_717
GATACCCTTCTGCCCCTCTGCGTTGAAGTGCAACTGTGCTCCCTGGCGCGACCCCGTCCCAAACCAAGCCTGGGTCCAAGCGGGCCAAGACACGGTTTTAGATGACCGCTGCTACCCCAACCGCCTAGAGGGGCCGCGTGAGAAATAGCACTAGAGGA

>Seq_718
GATACCCCAGTTGTTTAGAGGAACAGCGGCGTATTGCATGTAAACTGCGAGAATGCCGTACTCGGATTCAGGAGATCAAGCTTCTCCATGAAGCACGACTAGAGGA

>Seq_719
GATACCCTTTATGTCAATCTTTGTGATTGTCTTTTCAGGTTTTGGAAAAAAGAAATTCTTTAAGTTTTCAAGTATTTTCATTTTATCTCCTATCTGGCCGTGGCCGGAATATTGTTTGTGCCTACTAGAGGA

>Seq_720
GATACCCCTGTAGTCCACGCTGTCAACGATGACCATTCCCCATGTCCCCCTGTGGTGGGGGCGTGGGTTAGCTAACGCGGTAAATGGTCCGCCTAGAGGA

>Seq_721
GATACCCCCCCCCCCGTTCGTGGAGGAGGTTAACTTAACAAAAGTTACCCTGAACATGATATCCTTGACCCTTAACCTACACTTATACCCAGTGTTATCTAGAGGA

>Seq_722
GATACCCTACTATGCTTAGCCCTAAACCTCTACAGTTAAATCAACGAAACTGCTCGCCAGAACACTACGAGCCACAGCTTAAAACTCAAAGGACCTGGCGGTGCTTCATATCCCTCTAGAGGA

>Seq_723
GATACCCTACTATGCTTAGCCCTAAACCCTGATAGTTACATTAACAAAACCATTCGCCAGAGTAGTACAAGCAACAGCTTAAAACTCAAAGGACTTGGCGTTGCTTTATGTCCCTCTAGAGGA

>Seq_724
GATACCCCGTCGCTTGAACTATTGCAAGCCAAGACAAACTTTGAAGAAATCCTAGCTTCTAGAGGGCTAGAGACGGTGTCTCCGCTGGAGTATTCAGCGGCCGATGATGGAATCTCCACCCTAGAGGA

>Seq_725
CTGGGATTAGATACCCTATTATTTTTAATTGTAGGATTGAAGGATTATATCGAAAATTAATAAATTTGGCGGCTGTTGATTACTAGAGGAGCCTGTTCT

>Seq_726
GATACCCTCACCTCTCCCCCTCCTGAGGCACCTCTCTCGACCCCATCGCAAAGCACACCACACATACACTTCTTCGTGACACAGATGGACTAGAGGA

>Seq_727
GATACCCTTCGTTTTCCAAGTCTTGGTGGTGAGCTATTGCTGTATTAGTCATGGCTCTATTAGTTCCGAGCCATGTGTTTTTAGCAGCCCAAACTTCCGCCTTTGGATCTGGTGTTGATATACGTTCTAGAGGA

>Seq_728
GATACCCCCCTGTGTAATAAGAGATTGAGGTGGACAACTAAGGAGACAGCTAGAAAGTGGGTAGAGATAGTCAGTACATAGTTGGTAACGCTAGAGGA

>Seq_729
GATACCCTGGTAGTCTCAGACGTAAACGATGGACGCTCGTAAGAGTTCAATACTCTTACTCAGCTAACGCGGAAGCGTCCCACCTAGTGAGTACACCCGCAAGGGTGAAAACTAAATAGAATAGGCGGCTCTACAAACGACTAGAGGA

>Seq_730
GATACCCTGCTGATTGATCTACTAACTAACTTACTCATCGTAATGCTATAACCTCGGCTAGTTACCAGCCACGTCGTTCGCTTCCTCGCTTCCAGATTCGGCGATAGGAGCGACTAGAGGA

>Seq_731
GATACCCCCGTGTCCCGAGAGCGGACATGATGTAGTTGAGGCTGCCTGTTGAGCGAGCCCCTCGCCGTCACCCGCCCGGCCACAGCGCACAGGGCGCTCCGTTGCACGGACCTTGTAGACCTAGAGGA

>Seq_732
GATACCCCAAGGTGGAAAGGGACCAAAAACAAAGAAAGAGACAAGAGGGAGTGTCGGGGTACGAGATAAGGAACCGGAAAAGGGATCGGGAAGAATCTCCGCAAGTGAAGGTCGTAACACTAGAGGA

>Seq_733
GATACCCTACTATGCCCAGCCCTAAACTTTGATAATTTATCACACTCATTATCCGCCTGGGAACTACGAGCTTCAGCTTTAAACCCAAAGGACTTAGCGGTGCTTAAGATCCACCTAGAGGA

>Seq_734
GATACCCCCCGGCAGATAATTCGTTAAACCCGTAGAGAAACCATCAAATTACGGCGCTTTGGCGTGACTCAGACCGTGAACTCCCCACTAGAGGA

>Seq_735
GATACCCTAAAAATTTACCTATGTGGTTAGGAACAGTTGGCGCACATTTAGCTAAAGGAGAACTTCCACCTGAAGATTTAATAAACGAAGGCATTAAAACTTTTACTCTTGAAGCATTTACTAGAGGA

>Seq_736
GATACCCTACCTTGTTTAATGTAGATGTCTAGTTTCTGAATAGACAGTTCACTACCGTTTATGTCAGCTTCTAGACCAACCTGTAATACTTCTCCACTACCGCCTAGAGGA

>Seq_737
GATACCCCGCTATGCTTAACCCTAAACTCGAATAGTTAGATCAACAAAACTGTTCGCCAGAACACTACAAGCAACAGCTTAAAACTCAAAGGACTTGGCAGTGCTTTATATCCCTCTAGAGGA

>Seq_738
GATACCCTTTTGTCACCCAAAAGAATATCTCCTTCGTATGGGGATTCTAAGCCGGCCAATGTTCTAATGAGAGTTGATTTTCCACATCTAGAGGA

>Seq_739
GATACCCTTTTATTTTAAGCCTAAAAACCAAATCTAGGGTACTACAAGCACATGCTTAAAACCCAAAGACCTTGGCAGTACTTTAACCTATCTAGAGGA

>Seq_740
GATACCCCCAAAACAAAATACTATAACATAAACAGTACATATGTCCAAATGATGATTAGTACAAACCGGCACCACCATCAGCAAAACAATAAGATAGAGAAGGAGCTAGAGGA

>Seq_741
GATACCCTATGAGTTTATTACTAGGAAAATTGAGGGCCTATGGAGTGTTGAATCAAACATCTATGTTTATTAAATCATATCTATCATGCAGAAAACAGAGAGTAATGTTGGGACTATGTCACAGTGACTAGAGGA

>Seq_742
GATACCCCCTGGGCACTTAATTACGAGAGCGGGGATAGGGCTTCAAAAAGCAATCCTGACTCGTGACCGTCCCGGTTTGACAACACCCTAGAGGA

>Seq_743
ACCACCGAGATCTACACAAGGAGTATCGTCGGCAGCGTCAGATTGTATAAGAGACAGACTGGGATTAGATACCCCACGAGACCTAGAGGAGCCTGTTCTACTGTTCTTATACACATCTCCGAGCCCACGAGACCTCTCTACATCTCGTATGCCGTCT

>Seq_744
GATACCCCAGACAGACAGACAGACAGACAGGCAGGCAGATAGAAGAAAGAAGAATCCGTTCGTTCGTTCAAGAGAGAGTATCCGTTTGTTCAAGAGAGAGCCAGACACACCAGCTAGAGGA

>Seq_745
ATTAGATACCCCAGAGAAGCGCACAACGGATGCAGAGGAGAAGGCGTTAGGTATCGATGCAGCAAATTGGTTGAAGAAGAAACTAGAGGAGCCT

>Seq_746
GATACCCCACTATGCTCAGTCATAAACTTTGGTGATAAATTACACATATTGCCCGCCAGGGTACTATGAGCTCTAGCTTAAAACCCAAAGGACTTGGCGGTGCCCCAGACCCACCTAGAGGA

>Seq_747
GATACCCTCTGGTTACGATCGCGGAAAAGTACTCTAAAGAGACAAGAATTATCTGTTTTGATGAGTTCTTCGTCTCTGATATCACAGATGCAATGATTCTCGGTAGCTTACTAGAGGA

>Seq_748
CGTCGGCAGCGTCAGATGTTATAAGAGACAGACTAGGATTAGATACCCTGGTTGATATGGTGTTGCTGGTTGACTGGAAGGGCTAGAGGAGCCTGTTCTACTGTCTTATACACATCTCCGAGCCCACGAGA

>Seq_749
GATACCCCACTATGCTTAGCCCTAAACCCTGATAGTTACATTAACAAAACCATTCGCCAGAGTAGTACAAGCAACAGCTTAAAACTTAAAGGACTTGGCGTTGCTTTATATCCCTCTAGAGGA

>Seq_750
GATACCCTACTATGCTTAGCCGTAAACATTGATAGAATAGTACGTCCCATCTATCCGCCGGGGTACTACGGGCACCAGCTTGAAACCCAAAGGACTTGGCGGTACTTTAGATCCCCCTAGAGGA

>Seq_751
GATACCCTTCAGTTTGCTTCAGACAGTATCTCGGACCTTGAGTTGCTAGCGGATGATGTGCGCGCGTCTCTTGAGCGATATCCCGGTGTTTTCGATATAAGCGACAGTTTTGACGCGCCGCTAGAGGA

>Seq_752
GATACCCTTCAGTTTGCTTCAGACAGTATCGCGGACCTTGAGTTGCTAGCGGATGATGTGCGCGCGTCTCTTGAGCGATATCCCGGTGTTTTCGATATAAGCGACAGTTTTGACGCGCCGCTAGAGGA

>Seq_753
GATACCCCCCCAAATTACTTCGCTTGCTTCCCCTCATCGCTTAGAGGCCAGCGTTGGTGCGTTCGACTCGTCTCGTCGCATACTGTTCAGATCTCAGTCCGGTAACGTCCGGTAATCGATCTAGAGGA

>Seq_754
GATACCCCCGCCAGGATCGATTGAATACATGACGACTACTGAGGGGGCATGTATCTTTGATGCGCTGGCCAAGCAGATGAACTATGAAGAGCAGCGAGGGCTAGAGGA

>Seq_755
GATACCCTCAAGTCATTTACCGTAAGAGCGGCAATAGCATCATCTAAAGAAGAGTTTACATCATCTTGAACAGAAGGGTCATCAACAGTTAGCACACCTTTTTTTCGCACAACCCGTACGTCAGAACCAATGCTTTCAGACCATTTAACTAGAGGA

>Seq_756
GATACCCCGCTATGCTTAACTCTAAACTCAAATAGTTAGATCAAAAAAACTGTTCGCCAGAACACTACAAGCAACAGCTTAAAACTCAAAGGACTTGGCGGTGCTTTGTATCCCTCTAGAGGA

>Seq_757
GGGATTAGATACCCCGTACTAGGTGGAACTTTACAAAAAAGAGCTGGTACCGCAAGACATGACGCTGTCGCTTGGGGATACGCTAGAGGAGCCTGTT

>Seq_758
GATACCCCACTATTCTCCGCCGTAAACTTAGATATTCCAGTACAACAAATATCCCCCAGGGGACTACGAGCGCCAGCTTAAAACCCAAAGGACTTGGCGGTGCTTCAGACCCCCCTAGAGGA

>Seq_759
TACACGTAAGGAGTCGTCGGCAGCGTCAGATGTTATAAGAGACAGACTAGGATTAGATACCCTCCCAGCGCTGCATTAACTCCTAGAGGAGCCTGTTCTACTGTTCTTATACACATCTCCGAGCCCACGAGACTCCTGAGCATCT

>Seq_760
GATACCCTCAAAATAGTCAAGGCTATTAGCATGAATATATTCTACTGGCTGGATGCCGCAGTCTTTGTAGTGATTGCCTCCAACCTGCTTGGTCAGAGTTTTGTTGGTGTCTTCTTTATAACGTCTTAGATAGTACTCTTCTGATCCTTCTCTAGAGGA

>Seq_761
ACTGGGATTAGATACCCTCGTGACGCAAGGGATATTCCTAGAGAGAAAATTGTTTATCTTTGCACTGGTAGTCAGGGTGAGCCTAGAGGAGCCTGTTCTA

>Seq_762
GATACCCCATTATTTCTAGCCACCACCTAAAATTTAACTTCAATCAAAGCCAGAGAACTACCTACAACAGTACTAAACTCAAAGAATTTGGCGGTGTTTTAGACCTACCTAGAGGA

>Seq_763
GATACCCTCCATTTTTTAGAAAGAAACCTAGATTAGTAGATTCTCCGTAAAACGGAAAAATTATCCCAGAACTTTGTTTTTGTTCACTTGGAAAAAAACCAAATGGTATTGCTAGAGGA

>Seq_764
ACTAGGATTAGATACCCTCGTGATGCAAGGGATATTCCTAGAGAGAAAATAGTTTATCTTTGCACAGGAAGTCAGGGGGAGCCTAGAGGAGCCTGTTCTA

>Seq_765
TCAGATGTGTTAAGAGACAGACTGGGATTAGATACCCTTGCCATGTAACTAATTAGTTCTTCAGCGTTAGGAGTGATGTGTACTAGAGGAGCCTGTTCTACTTCTCTTATACACATCTCC

>Seq_766
GATACCCCACCCGTATAGCAGTTCCAAATCTATGTTTTTTTGCATATATGGAAATTTTCTGATCAAGAGTGGGGGTTACTGAAGAGACGTTTTCCGCTTGCTAGAGGA

>Seq_767
GATACCCCTCGCTGGCGGCGCAATGGCGCAAGGTCAACGCGAATCTCGGTTGACGAGCGGCAAACCACGGAAGGAGAGTGAGGAGCACGTTCGCAACGGCGTAACTTTGAAGCCTAGAGGA

>Seq_768
GATACCCTTTCTACGACATGCATATCGATCCTGAAGCGTTGCTCGCTCTGGCTGGTCTAGAGCCTATGCCCCGACGAGAACTGACGGTGAACCCCTGTCCTGAGGGGTATGCCCTGACGAATGTCGGAGGCAGTCTCATGTGTGTTCTAGAGGA

>Seq_769
TACACCTCTCTATTCGTCGGCAGCGTCAGATTGTATAAGAGACAGACTGGGATTAGATACCCTCCCAGCGCTGCATTAACTCCTAGAGGAGCCTGTTCTACTGTCTTATACACATCTCCGAGCCCACGAGACTCCTGAGCATCTC

>Seq_770
GATACCCTTCATGGGTGAAGATGGGGTGAATCGGTATTTCGACATGTTCCCGGCCGCGACGGATTGGGCGGGCGTGATGTTCTACGTAAAGAGAAATCCCTGAAGGAATGGGTCTGATGGCTAGAGGA

>Seq_771
GATACCCTGACTGCGTTTTTTCGAAATCTTTCAAGTTTGAAAAGCTCGTGGCAATTCATGATTTCAATTAAAGCTTTGGAGTTTGTTTCATCTAATAGTGATTTCATGGAGTCCATATTAAATACTAGAGGA

>Seq_772
GATACCCTCGAGCTGGACGATGGCTCCGCCCTCACCTATGACCGACTCGTCGTCTGCCCCGGGCTCACGTTGAATTGGGCCGGGGTTGAAGGGCTAGAGGA

>Seq_773
GATACCCCACTATGCTTAGCCCTAAACCCAAATAACTACAAGAACAAAATGATTGGCCAGAGTTCTACTAGCAACAGCTTAAAACTCAGAGGACTGGGCTGTGCTTCCCACCCTTCTAGAGGA

>Seq_774
GATACCCCCGACCACCCGGTGGTTGAGGTCCCGAGGAAAGGAACCGGAACAGGCAGCGGCTGGGAGCCCGAGGCCGGTTATGGAGGCTGAAAGGAGCCCACCACTAGAGGA

>Seq_775
GATACCCTCAATGGCAACGCACCATTTCTGCAGCGGGAGAAAAGGCCGTTCGCACCCTTCGATTAAACGAATGGAACGCTGATGCATGGAGTGACTTGATGTTGCAATCAAGGAACTTCTCCCAAGCTTCAGGACTCCTAGAGGA

>Seq_776
GATACCCCGTGGACACATAAGAGACCCTCAGGGCCAAACGCCTGCAGGTTGCTGACCCGGAGGCAGAGCTTTTCAGGCTGGACGCCACCGGCATCAAGGAGCGCCTGGGTCGCATGTCAGCAGAGGAGAGGGCAGCCTTGTACAAGGACCTAGAGGA

>Seq_777
GATACCCTGCTATGCTTAACCCTAAACTCGAATAGTTAGATCAACAAAACTGTTCGCCAGAACACTACAAGCAACAGCTTAAAACTCAAAGGACTTGGCAGTGCTTTATATCCCTCTAGAGGA

>Seq_778
AGATACCCTAGATTTAGAAATATTGGTGGTGATACTAACCAAAAAGACTTCTTGAGAGGCTATGGTTATCAAGGGGGAGGTTCTAGAGGAG

>Seq_779
GATACCCTGACTCTTTGGTTATATGTATATCTGATTATAGCACTATTATCAACAAAGTGTATTTTCCTTATCGGAGCCAGCCCCAGAGTCGCTGCCCCTGCCCAGGCTCCGTCCATCGGAGCCAAGTCTAGAGGA

>Seq_780
GATACCCTGAAATTAGAAGGAATATCGATGGCGAGGAAAGGTAAATACTTCAACGTTTAAGATGCGTTTAAAGTTCACATATAGTCTATTGGTCATATAGCTTGAATATACTTCATCTCGTTGCGGGTCAATTATCTGGCGGGGCTGCTAGAGGA

>Seq_781
AGATACCCCCCCGCGCTATTGAAGGCGTAGAATGAAAAAACCCGCCGCGGTAGCACACGCAGCGGGATATAACACTAACTAACTAGAGGAG

>Seq_782
GATACCCCACTATGCATAACTGTAAACACAGATAGCAACTTACTCGCAATCCGCCAGGGAACTACAATCACTGGCTTGAAACCCAAAGGACTTGGCGGTGCTTTAGACCCACCTAGAGGA

>Seq_783
GATACCCTAAGCCATACAGAGAGTTTGAAGAGAGAGTGTTTAAACACAGAAAAAATTTAGTAGAATTAATTAAAGCTCTGGTTGCTGACGGTAAAAAAGTTTTTGGATATGGAGCGAGCACTAGAGGA

>Seq_784
GATACCCTGGTAGTCCACACCGTAAACGATGAATGCCAGACGTCAGCAAGTATACTTGTTGGTGTCACACCTAACGGATTAAGCATTCCGCTAGAGGA

>Seq_785
ATTAGATACCCCAGAGAAGCGCACAACGGATGCAGAGGAGAAGGCGTTAGGTATCGATGCAACAGAATGGTTGAAGAAGAAACTAGAGGAGCCT

>Seq_786
GATACCCCCCTTTTTTGCGCACCGATGGTAAGTTACAAGAAGCACGTTATACAGCAGCAGAATGGGCTATTATCAGCGGCGGTCATACGCTAGAGGA

>Seq_787
GATACCCCGCAAGCAGACATTCAGCGTATGACAGCCCGCCGGCGGTTGGCAAATTGCGATAAAGGCAACCGATCGCTATATGAATGGCTAGAGGA

>Seq_788
GATACCCTCGTAGTCCATGCCGTAAACGATGTGTGTTAGACGTTGGAAATTTATTTTCAGTGTCGCAGCGAAAGCGATAAACACACCGCCTGGGGAGTACGACCGCAAGGTTAAAACTCAAATGAATTGACGGGGACCCGCACAACTAGAGGA

>Seq_789
TTAGATACCCTCCGACACGGGAGGACAAATGAACAATCGTTCCCCCGTTTTAAAAGGTAGTATTTTTCTGTACGAGAATCTACTAGAGGAGCC

>Seq_790
GATACCCCAGCAAGTACCCCATTTTTTAGAATTGCTTCGTCAGGCAATGGCTTCTCGAGACATGTGGTCCCCTATACTAACAGAATGCATAGAGGTGAGTACACTCGGAGAGCAAGCCGTCGCTAGAGGA

>Seq_791
GATACCCTGCTGGTTGCTGATCCTGCAAATATTTATTACTTATGTGGATTTGATGCTTGGTCGTTTTACATGCCACAAACTATGATTGTTAGTTCTAAGCTAGAGGA

>Seq_792
AGGATTAGATACCCTAAAGAGTATGCAAGAGACAGCAGCCGAGTCCGCAGCTTTGTCAAAGCGCTTGGCGGAAGTTCGTGAGCTAGAGGAGCCTGTT

>Seq_793
GATACCCTTCATGTAGTCCGATCCTCGTAATACAAATCCGTATAGGTAGGGATACGGTAGGTGTAACCTAAGTTTGCATAGGCCTGCCAATGAGCGCTAATCTCAAAACCAAGATCTACCCCTAGGATTGATCATTGTGGCTGCAAACGCTAGAGGA

>Seq_794
GATACCCCTTCAGTTCTACGTAGGAATTAGTACAAATTTTTGGTCTTGGTTCAAAAAAAGATGCGAATTTTTTTCACAAGCGCAGCGCTAACAAAAAATAATCTCCGCGCTTGGGCTTCCAACCTAGAGGA

>Seq_795
GATACCCCACTATGCTTAGCCGTAAACATTGATAGAATAGTACATCCCATCTATCCGCGGGGGTACTACGAGCACCAGCTTGAAACCCAAAGGACTTGGCGGTACTTTAGATCCCCCTAGAGGA

>Seq_796
GGGATTAGATACCCTGTCGCTCTCCCCCTTGGACTCGAACCAAGAACCATTCGATTAACAGTCGAACGCTCTGCCAATTGAGCTAGAGGAGCCTGTT

>Seq_797
GATACCCCCACAGCTACTAGCCGGCTTCAACTGTGACCCGGCAATCAAGAACCGTTTTTTTTTTCTGTGTCCTCGCGTCGTCATACCACGACACGGCACGACACGAATCCCACAGCGCTAGAGGA

>Seq_798
GATACCCCATAGATAATATTTAGGAGGGACTCAGGGAGGATCAAGCGAAAGTTTGAGGAGAAAAAGAAAAGAAGACGATTTTTCAGCAAAACTTTATACTAGAGGA

>Seq_799
GATACCCCCCAAGCAGACATTCAGCGTATGACTGCCCGCCGGCGGTTGGCAAATTGCGATAAGGGCGACCGATCGCTATATGAATGGCTAGAGGA

>Seq_800
GATACCCTACTATGTCTAGCCCTAAACATTGATAGAGTCTTACAACCACTATCCGCCGGGGGACTACAAGCATCAGCTTGAAACCCAAAGGACTTAGCGGTGCTTTAGATCCACCTAGAGGA

>Seq_801
GATACCCCCACCTCTCCCCCTCCTGAGGCACCTCTCTCGACCCCATCGCAAAGCACGCCACACATACACTTCTTCGTGACACAGATGGACTAGAGGA

>Seq_802
GATACCCCAGCGCGTTGTGAACGGTATACAGGGCGCGGTTGTTCGCCAGTTGTATATGTACTTGATGGTCTACACGCCCATAGACACTGGAGCCTTGCGCGGAAATTGGAAAATAAGTGTTGGATCAAAGCCTAGAGGA

>Seq_803
GATACCCCGCTATGCTTAACCCTAAACTCGAACAGTTAGATCAACAAAACTGTTCGCCAGAACACTACAAGCAACAGCTTAAAACTCAAAGGACTTGGCCATGCTTTATATCCCTCTAGAGGA

>Seq_804
GATACCCCCGGGGCTGTTCAAATAAGAATTTGTGTCAGGAGGGGGGAAGCTGCGGAGGGACCGTGAGTGGAGGGAAAGCCCTGCCACTGTCCCGTCGGTCATTGTTGAGGTGAGAGGTGGCACGCTAGAGGA

>Seq_805
GATACCCTCCCCTGCGTGTGTATGCATCTGTTACACATAAACTGATCAAGGGATTATGTGCTCCTCGTACGCGAGGAAGCCTTAATGGTGATACTGGTGTTAGCTAGGTCGGCTAGAGGA

>Seq_806
GATACCCTCCTTGGAGGATCATCTCTGATGCCAGGGAGGTAAACGAGGGGGTAAAACCCTGGAAGTTTAAATATGAAACTCTGAAATCGGTCCCCTTAATTATGAATAAAGGGGATTGGTTATTAACATGTGACCTAGAGGA

>Seq_807
GATACCCCTACGTCCTATTTTAAAACAGTAAACACAGAATACCAAAAAAGAAGGGATGTGTTAATCTCTGGTCTAAAAAAAATTCCAGGGGTAGCTGTTGCTAATCCTAGAGGA

>Seq_808
GATACCCTCGAACTGATTTTTTTCAAGTACATCAAGAAGATATTGGTTTTCAAGAATAAACACGCCATCTTCATCAAGTAGGGTTACGATTCCTCGCATTACTTCACCTAGAGGA

>Seq_809
GATACCCCTCTAGCTTAGCCCTACATTCACATAATTATAACAGCAAAATTATTCACCAGAATAGGATGAGCATCAGCCTAAAAGTCAGAGAAGTTGGTGATGATTCACACTCCTCTAGAGGA

>Seq_810
GATACCCCAATCGTTGAGATTGATAAAAAACGATATTTTAAAATGTTAAAAGAAGATCCATCAAAAGTTATTGCAGGAAGATCAATTAATGAAATTTTAAAAAGATTTGATAATAAAATAAGAGACCCTAGAGGA

>Seq_811
GATACCCCATTACCACGCGATATTTCAGCTAATGCAGGGTGCCTTTGGTGCTCGGCAGTATCTGAGAGAAATCATGTTCCGGGAGGCGGGCCACGGTGCCGCGATTGATGAATTGATCGGCACGCTGGAGGAGCGCATCGCACAGCAAGAGCTAGAGGA

>Seq_812
GATACCCCCCCTTCTCTGTCTCCATTTCGCCACCTTGTTTCTCACTCTTGCTGTTCTCACCTACGTCCTCTTTGTCATCGTCACTATCGCTGTCACTATCGTCGCTTTCGCTAGAGGA

>Seq_813
GATACCCTGGTAGTCCACGCCGTAAACGATGTCAACTAGCCGTTGGGAGGGTAATCCTTTTAGTGGCGCAGCTAACGCTCTAAGTTGACCGCCTGGGGAGTACGGTCGCAAGATTAAAACCCAAAGGACTTGGCGGTGCTTTAGATCCACCTAGAGGA

>Seq_814
GATACCCTGGTAGTCCACGCCGTAAACGATGAGAACTAGCCGTTGGACATCTTGCATGTTTAGTGGCGCAGCTAACGCGATAAGTTCTCCGCCTGGGGAGTACGGCCGCAAGGTTAAAACTCAAAGGACTTGGCGGTGCTTTAGATCCATCTAGAGGA

>Seq_815
GATACCCTTTAGCGCAGCCCATTTTAGAGAATATTGCTAAGATTAATAAACTCTACGAAGAAGGACACATAGTTACTTATTGGACAGCTAGAGGA

>Seq_816
GATACCCTTGGGCTTTAACGGTTTCATTGAGGTGCGGGTGAGCGTAGCTTGGAAATACACTTGCGGCAGTCCTACAGCAGCTTGTGAAACAAGACCGAGTACGACTCGCTGAGCGTCGGATGAGCAACTCGGAAGTCGTAGCTAGAGGA

>Seq_817
GATACCCCCCTCAACGCAACACGCAACACAAACGCACGCCCTCCCACCCAGCACCCAGCAGCTTTTGAAACTGATGCACCAATAGAATGCCCTCAGGGATCTAGAGGA

>Seq_818
GATACCCCTAACAGGCCCGCGGTTAACACAAGCGAGGCGTTTACATAATGCTGGGGCCAGAGCTGCTCAACTTGACGGTTCGGCCTACGCCGATCTTCCTAGAGGA

>Seq_819
GATACCCCGTGTCAGCTCCTCTAGCTAAACCTGCTACTGAAGTTGTTCTTGGATCATATCCTTGTGCTGTATAACCTTGTGCTTCATAGCCCTGTGATGGCGCTAACGTTGCTAGAGGA

>Seq_820
GATACCCTAAACATAAACCAATACACCAACGAATTATATATTTAAATTCGTTATATGATAAAGGTCACGAAATTCATTATTGGACGGCTAGAGGA

>Seq_821
GATACCCTGCTATGCTTAACCCTAAACTCGAACAGTTAGATCAACAAAACTGTTCGCCAGAACACTACAAGCAACAGCTTAAAACTCAAAGGACTTGGCCGTGCTTTATATCCCTCTAGAGGA

>Seq_822
ATTAGATACCCTAATGAGCGTAGCTACGGATCAACCCTCAGAGCTTGAGAAAACTGTTGCACAAAAACTGGAGCCAGTCTCACTAGAGGAGCCT

>Seq_823
GATACCCCAGGGAAGGAACAACACAGGAAGCAATCAAAACAGCTTCCCAGCAAACTCCCCCGCCATGGACGTACCAGAGAGCTGGTACGGAAAACCTGGAGAGGTAGGAAGCGACGACACCTGGTCGCATATCCCTAGAGGA

>Seq_824
GATACCCCAGATTTCTCTCAGACGTTAAGTGAAGAAAAAGACATGGTTGCCAAATTGAAAAAGGTGTTTTTAATGGTTGCCGGTGCTGCAGTACAAAAATATGGACCAGAGCTAGAGGA

>Seq_825
GATACCCCATCGGATACATGATGTACTAGGAGAGACAATGGCCGACAATATCTTTGACGAAGCGTGGTTTCGCAGAAACGCTGCTGAAACAGCACGCAATCTGAACCAGCAGTTTGGCATGGGGAGGCCACTAGAGGA

>Seq_826
GATACCCTACTATGCCTAACCATAAATATACCCTACCACTACTTACCTTGTCTAAGTCCGCCCGAGTACTACAAGCGCTAGCTTAAAACCCAAAGGACTTGGCGGTGCCCCAGACCCCCCTAGAGGA

>Seq_827
GATACCCCACTATGCCTGGCCCTAAATCTTGATGCTCGATCTTACCGGAGCATCCGCCCGAGAACTACGAGCACAAACGCTTAAAACTCTAAGGACTTGGCGGTGTCCCAAACCCACCTAGAGGA

>Seq_828
GATACCCTAGTAGTCCTTACTGTAAATTATGAGTAAGAGATCCCCCCAGTCAAGGGGGGGGTCGCAGATAACTCGAGATACTTCTGCCTGAAGAGTACGATCGCAAGATTAAAATTCAAAAAAATTGGCGGTTCACTAATCCAACTAGAGGA

>Seq_829
GATACCCTAGTGCTGTTTTCTTCTGACAACGGTCCTTGGTACGGGGGAGACACCGGAGGCCACCGTGGGATGAAAGGTTCCAGCTGGGAAGGAGGTATCCGCGTGCCGGGAATCTTCTGGTGGCCCGGGCAAATTGAAACCGGTCAGGTACTAGAGGA

>Seq_830
GATACCCCCCTTCTCTGTCTCCATTTCGCCACCTTGTTTCTCACTCTTGCTGTTCTCACCTACGTCCTCTTTGTCATCGTCACTATCGCTGTCACTATCGTCGCTTTCGCTAGAGGA

>Seq_831
GCGTCAGATGTGTAAGAGACAGACTGGGATTAGATACCCTGGTAGTCCACGCCGTAAACGATGTCTACTTGGAGGTTGTTCCCTAGAGGAGCCTGTTCTACTGTCTCTTATAACATCTCCGA

>Seq_832
GATACCCTAGATGACTTTGATGAGGTGCCAACAACGATGTCTGGCGGCGTTGACGAAGCTCTTGATGACTTTGGGATAGTAACATCGCCAACAGAAGCATCGGCGGCTGATGTGCCTGCGAAGCTAGAGGA

>Seq_833
GATACCCTGTGTCAGCTCCTCTAGCTAGACCTGCTACTGAAGTTGTTCTTGGATCATATCCTTGCGCTGTATAACCTTGTGCTTCATAGCCCTGTGATGGCGCTAACGTTGCTAGAGGA

>Seq_834
GATACCCTACTAGAGTTACATTAACAAAACCATTCGCCAGACTACTACAAGCAACAGCTTAAAACTCAAAGGACTTGGCGGTGCTTTACATCCCTCTAGAGGA

>Seq_835
GATACCCTGCTATGCTTAACTCTAAACTCAAATAGTTAGATCAAAAAAACTGTTCGCCAGAACACTACAAGCAACAGCTTAAAACTCAAAGGACTTGGCGGTGCTTTATATCCCTCTAGAGGA

>Seq_836
GATACCCTGGAAGCCGGAATCCAGGTTCAAAATCGTCAACTGAGTTTGCAGGAAGCTCAGTTAATTTATAAAAATGCCACAGCTGAGTTATCGATTTACATTTGGTCTGATGGAACGGTTCCGTTGGAGCTAGAGGA

>Seq_837
GATACCCTACATTCGCGAGCAGCCACGTCCGGTTTTCCAATCAGACGATCTTGAGCCGTTGGTTAAGGCTGAGCCAGAAGCTCCCCGAACAATTATGGATGATCCTATTGCCGGATTCGACCTAGAGGA

>Seq_838
GATACCCCTTTTCCTTGGGTACTCTCTAAAAGCTTAATGATTAAAGGAGCCCCATTAACCATTCTAATAAGGTCTTTGGTGTCTAGAGGA

>Seq_839
GATACCCTCCGACTACTTTGAGTTGATAAGATAGACCTCACCGTACTCTTCATTTTGATTCTTTTTGAGCTCCTAATAGAAGTCAATTGCACTGATTCTCTGAAAATCTAGAGGA

>Seq_840
GATACCCCCCCTTCTCTGTCTCCATTTCGCCACCTTGTTTCTCACTCTTGCTGTTCTCATCTACGTCCTCTTTGTCATCGTCACTATCGCTGTCACTATCGTCGCTTTCGCTAGAGGA

>Seq_841
GATACCCCCTCCCTCTCCGATCATGAATCATGTGCGTAGCCAAAAGCCAACGCCAGAATTGGGACCGTCCCTTGGGGCTGCTATGCTGCCTCTCTAGAGGA

>Seq_842
GATACCCCGCAGGAGTTACGATCTCTTTTGCCGATCTTTTCCCGGAATAACCGAGGGAATTGGTATGTGCTCCACTACTCGACAGTTGAGCGGAAGTTCCCACGTTCTTGAACCGGATCATATCGAAACGGACCTCGTCTCTAGAGGA

>Seq_843
GATACCCTCAGGCCTCAAGGAGCGGCTCAGTGAGGGGGTAGAGACGAGCTTAGGTACCTTCCAAGCTGAGCTCCTACACGCTCATGAGGAGCTCTCTGCATCGCTCACGCTCACCCTAGAGGA

>Seq_844
GGATTAGATACCCCTAAACTTTGTACAGGAGCATTTTATCATTATGGATGCTGACAAGAGGGGATATTCTTATAAGGAGTTGCTAGAGGAGCCTGT

>Seq_845
GATACCCTGGTAGTCCACGCCGTAAACGATGATAACTGGCCGTTGGGAGGGTTTACCTCTTAGTGGCGAAGCTAACGCGTTAAGTTATCCGCCTGGGGAGTACGGTCGCAAGATTAAAACCCAAAGGACTTGGCGGTGCTTTAGATCCACCTAGAGGA

>Seq_846
GTATAAGAGACAGACTGGGATTAGATACCCTTTGATCCAATTATAAAAAAAACAGACATTCATCCCGAAGGAGCTATTTATGCTAGAGGAGCCTGTTCTACTTCTCTTATACA

>Seq_847
GATACCCCCTCTTTAGATTCGATTTTGTTCTCTTGAGCTTTAACTACTAATTCATCAGGCTCGTCTTCATCATCAGCAGAACCATCTACTCCGAACTCGCTGCCTTTTTCTTTGGCATCTAGAGGA

>Seq_848
GATACCCTGGTAGTCTACACTGTAAATTCTGAGTGCTGTAATTTAAAAAATAAATTTTGGATTTTTTAAGCTAACGCCATAAGCATTCCGCTAGAGGA

>Seq_849
GATACCCTGGTAGTCTATACTGTAAATTATGAGTGTTGTAATTTAAAATATAAAAAAGTTTTAGATTTTTTAAGCTAACGCTATAAACACTCCGCTAGAGGA

>Seq_850
GATACCCCTAACAGGCCCGCGCTTAACACAAGCGAGGCGTATACATAATGCTGGGGCCAGAGCTGCTCAACTTGACGGTTCGGCCTACGCCGATCTTCCTAGAGGA

>Seq_851
GATACCCCAACGTTCAGCGATATTTATATTCCTCAACAAGATGTGCTTTAGGGGTGTGTACAGGGAGGGACCAAATGGATTCAACGTACCCTACGGTCATTATAAAACCACCCCTGCCCAAATTACCCTAGAGGA

>Seq_852
GATACCCCGCAAGCAGACATTCAGCGTATGACTGCCCGCCGGCGGTTGGCAAATTGCGATAAGGGCGACCGATCGCTACATGGATGGCTAGAGGA

>Seq_853
GATACCCCCTTTTTTTTTATTTGATTTTTTTTAGTAAATCCAGTATAATCATCCAAAAAGTTTTCAAATATAAGAAACCTTCGAGGTCTAGAGGA

>Seq_854
GATACCCTGACTCTTTGATTATATGTATATCTGATTGTAAGGCTATTATCAACAAAGTGTATTTTCCTTATCGGAGCCAGCGCCAGAGTCGCTGCCCCTGCCCAGGCTCCGTCCATCAGAGCCAAGTCTAGAGGA

>Seq_855
GATACCCTCCCGTCCCGTCTTGTCCCGTCCTGTCCGTCCTGTGCAGGGAGCTCTCTTCCCAGATACCAATAGCTATGCGATACTAGGAGTAGAGGAGCTAGCTCTTATATGGGGCCCATCGTAGAGTCTGGTACGGGCTAGAGGA

>Seq_856
AGATACCCCCGTGCAATACTTCCCCCGCCGCCTTACCGGTTTCATAGCCGCCTAATGCCGCCCCGGCCACGCCCATGGTACCCTAGAGGAG

>Seq_857
GATACCCTCCTTGTTCACCAATACCTGAAGGGAAATAATCTGAACGGTATTCAAATATTACAGGTTGTGGGAATGGGTTAGCTTTCCATACTAGAGGA

>Seq_858
GATACCCTGATGAGGTGTGAAAGGTGGGGCCCGGAAGATAAACAAAGGGACGTCAGGAAATGGAGAGAATTGATCAGGGAGGGCCGGGATGGCCTGGGATTGCCGAAGGAAACCAGAACGAGTGATCTGGTCATTGCTAAAATTCTGGCCACTAGAGGA

>Seq_859
GATACCCTCTTCCTCCCAGGGAGGAGTGTCATCATCTGATGCTTCCGCTTTCGCAGGTGCGGGTGTGGGTTTTGGTGCAGCTTCTGCAGGAGTGTCAGACCTAGAGGA

>Seq_860
GATACCCCACTATGCTTAGCCCTAAACTATAATGGTTATATTAACAAAACCATTCGCCAGAATACTAGAAGCAATAGCTTAAAACTCAAAGGACTTGGCGGTGCTTTATATCCCTCTAGAGGA

>Seq_861
GATACCCCATGGGCCTATCGAGATGCGAATTATGCCGGAGTCATTGTTGGAGTTGATCCCGATCCTATAAACGCAGGTAAAATCACCAAATGGTGCAAGGAATATTACAATGCATTGCATCCATATTCATCTAGAGGA

>Seq_862
GATACCCCACTATGCTTAGCCGTAAACATAAATCATTCTACAACAAAATAATTCGCCAGAGAACTATTAGCAACAGCTTAAAACTCAAAGGACTTGGTGGTGCTTTATATCCCTCTAGAGGA

>Seq_863
GATACCCCGAGTACAACGCTGAATAGACATCGGTTTGACTGTTGCTTTCAGGAGATCATCGAGGTTTCGGGTGACTACCGTTCTGGTTTGAGGCTCGACGATGGGAAGCTACGATATGGAATCCAATGGGTCCGGCCCCGTGACTAGAGGA

>Seq_864
GATACCCTTGTAAGACGGTAGCGTCTTCCTTGAAATTTAAAAGTAAGTTTTTCGTGATTGATACCGAGTAAATGCATTAGTGTAGCCTAGAGGA

>Seq_865
GAGACAGACTGGGATTAGATACCCTATGCATACCCGTGAATACAGCGCTCTCCCGCTTTCAAAGCGCAACTCTCCTGAGCCACTAGAGGAGCCTGTTCTACTGTCTC

>Seq_866
GATACCCTGCCGCAGACGAGGTTATGGCCTCGCAAAGCACCGATTGGCGCGAAGTGGCCGCTTTGTGCCAATGTGCGGCGCCGAATAATGCGGCGATTTTTTACCAAAAGCAGATGAGTTTTCATGTGCTAGAGGA

>Seq_867
GATACCCCGCTTGTGCTGGAACTATTTAAGAGGCTATTCGCCCTAGGTCTTTAAAGGAAAAAGAATGAGACATGGGCTCTTTTTGCACACCCTATCATGCTGGCTTCCTAGATGCACTGCACATCAGGCTAGAGGA

>Seq_868
TTAGATACCCCTAAGAGTCTTAATTGGTACCTGGCAGCAGCCGGTCTGGGATTGCTCTTGATAGGCGTGATTTTCTCCTATGCTAGAGGAGCC

>Seq_869
GATACCCTACCCAAAGCGGTCGTAGTAGTACTGTAATAATTCAACACTGAAAGGAAGAACCCGACTATCAGCCGAGAGATCAAATAGCGCAGAAGAATTTTCCCGACCAAGATGTCTAGAGGA

>Seq_870
GATACCCCCGGTATCGCTTATCAGATACTCGGGCCCATTGGCGATGCGAATATCGAGGTTGACGTTATTCTTCAGAACGTCGGTGATGAAGGAAGGACCGACTTCACGTTTACTGTCTCGCGCAACGATCTAGAGGA

>Seq_871
TGGGATTAGATACCCCTGTGGATTTCCACCCCTGTTAACTCATTCGAAACACAATAGCGCCGCCCTTGTTCTAAAAACGAATCTAGAGGAGCCTGTTC

>Seq_872
TAGATACCCCGTTCAGAATAAACATATTAGTTCTCAACCTATCTATATCTACATATATACACACATAAATCACATTTTAATGCTAGAGGAGC

>Seq_873
GATACCCCGTCGCCGCGGACATCCGGGAGCTCATCTCGCTCGCGGACGTCATGGAGGAGATGAACCTCGGGCCCAACGGCGCGTTGCTGTACTGCGTGGAATACCTAGAGGA

>Seq_874
GATACCCTGAGAATTGATGTGTACTCCAGCGTCATGTGCGCAGGTCTCAAAAAAGACTCGGTCCTGAATATTAGGAACTGCTAAGACGCTTACGGATGCTAGAGGA

>Seq_875
GATACCCCTAAGGAGGAAGGCTCAGCGGTGCGCGAAGTCAAGCGTGAGATTCAAGCCCATTTCGAGCGATTACGAAGAGACTTGCAGCATCGTGAAGCCAACCTGCTAGCTGCCGTCCAGACCGAGCGTGGGCAGAGACTGGAAGCGCTAGAGGA

>Seq_876
GATACCCCGAAAAATATCTAACACATATTTGTTTTGGACCCCGTTGTTGGCCCCAAAAATGACCAGAAATCCAAAATCCCCCCTGGGTCACGGCCTTCCAAGAGCCAAGATGAGTCAAAACCGGCCCTAGAGGA

>Seq_877
GATACCCCATCCGCAATGTTTGAAGCGCTTGGTACGTAATCCCACCATACTCGCAAGTCTCGCATGGCCAGACACAGATGCGTCCCAGAGATCAGAGACCCCAAGTCGGCTGCCCTAGAGGA

>Seq_878
GATACCCCACTATGCTTAGCCCTAAACACAAATAATTATAAAAACAAAATTATTCGCCAGAGTACTACCGGCAACAGCCCGAAACTCAAAGGACTTGGCGGTGCTTTATACCCTTCTAGAGGA

>Seq_879
GATACCCCCGGCGGTATCCCCCGTATCCTACAACACTCACACCCCGAGTCTGTATCTGTACAATCTTCGATTAGCCAGGAAAGTAGCGCCTAGAGGA

>Seq_880
GATACCCTACTATGCTTAGCCTTAAACATAGACAGTTGTTTACCCCACTGTCCGCCCGGGCACTACGAGCATTAGCTTGAAACCCAAAGGACTTGGCGGTGCTTTAGACCCACCTAGAGGA

>Seq_881
GATACCCTCAATTGGCCATCGTATAACAATGGCACCCAAAACGTATTAATCTTTGGTGGCACTCAGACCGGAAACCAAGAAAACTTTGCAAGCAAGGCATATCGTAACGGGGCATGTACATATTTGTATCAAGGAATTTCCTATTGGTACCTAGAGGA

>Seq_882
GATACCCCACTATGCCCCGCCGTAAACTTAGATATTCCAGTACAACAAATATCCGCCAGGGGACTACGAGCGCCAGCTTAAAACCCAAAGGACTTGGAGGTGCTTCAGACCCCCCTAGAGGA

>Seq_883
TAGATACCCCAGGGAGCAGACCCCCCGGACACTCCCAAGGTCGGAGTGACCTTAGCAGCGCCCGATGCGGAAAACAAAAGAACTAGAGGAGC

>Seq_884
GATACCCCAGAAGAGAGAATGCGGATGGTATTGGGCACGGATTGCCACCGAGATAGGATCTCGCCGTCCAGTTTTTTGGTCTGGTTACGGCTGGTACCTAGAGGA

>Seq_885
GATACCCCAATGGGGGAGCGATCGCCTTATTCTCAACCACGCGTTCTGTTTTTGCGACCAACAGCACCTATGATTTGAACAGATTGCTCAACCGCAATATGATGACTCTAGAGGA

>Seq_886
GATACCCTAAACTAGCAGAGAAAGTCGCAGGAGAACTTGGTACAACTTTAGCATTAGTCGACAAGAAGCAATTTGCTAGTGGTGAAATCTACATAAGACTCGAAGAAAGCGCTAGAGGA

>Seq_887
GATACCCCACTAGGCCTAGCCCTAAACTCCAATAGTTAAATCAACAAAACTATTCCCCAGAACACTACAAGCAATAGCTTAAAACTCAAGGGACTTGGCAGTGCTTTATATCCCTCTAGAGGA

>Seq_888
GATACCCCTGGAGGAAATGGCTCGGCCCACAGCGGCTGCACTCGTCACTCTGGGAGGCCGCGAGCCGGTTCCCGATATGACGAGAAGCTGAAGGACCGCGTTTCCCCGTTCAGGCTAGAGGA

>Seq_889
GATACCCTGCTATGCTTAACTCTAAACTCGAATAGTTAGATCAACAAAACTGTTGGCCAGAACACTACAAGCAACAGCTTAAAACTCAAAGGACTTGGCGGTGCTTTATAGCCCTCTAGAGGA

>Seq_890
GATACCCCACCAGTGACACCTCAACAGCCACAACACAACTTACGACCAAACTGGAACCGTGATTATAGCTACAGGTTCGGTTTTCTAACCCTAGAGGA

>Seq_891
AGCCTTCGTCGGCAGCGTCAGTGTGTATAAGAGACAGACTGGGATTAGATACCCCAGTAGTCCTAGCTGTAAACAATGGATACTAGAGGAGCCTGTTCTACTGCTCTTATACACATCTCCGAGCCCACGAGACAGGC

>Seq_892
GATACCCCGCTATGCTTAACCCTAAACTCGAACAGTTAGATCAACAAAACTGTTCGCCAGAACACTACAAGCAACAGCTTAAAACTCAAAGGACTTGGCCGTGCTTTATATCCCTCTAGAGGA

>Seq_893
GATACCCTAGTAGTCCAAACTGTAAACGATGAATGCTAGATATTAGGGTTAAACTTAATGTCAAAGATAACTCATTAAGCATTCTACCAGAGTACTACGGTCGCAAGACTAAAATTCAAAACAATTAGCGGTTCAGAAAAACTAGCTAGAGGA

>Seq_894
CTGGGATTAGATACCCTCAGCCATACGCCCCTCTTTACCGTTGTGGATGTGTAAAGTAGAGGCATTCCACCATAGAGTGGCCCTAGAGGAGCCTGTTCT

>Seq_895
GATACCCCCTGTCAGAGCCGAGTGACCAGAGTGATCAGAGTGATCAGACCAGGGGGTCTACTAGGCCCCCTTTCCTGCCCTGGGCGGATCCATGGGAGAAGACTAGAGGA

>Seq_896
GATACCCTATCAATGCATTATATATCAACAGTTGAAGATATAAACTCACTATCTAATAGTAGCACTGGTGGAGTTTGGATGATTTCTTCAGATATATCGCTAAACCAAAATATATTAATACCTAGAGGA

>Seq_897
GATACCCCCTTTTTTTTTTATTTGATTTTTTTTAGTAAATCCAGTATAATCATCCAAAAAGTTTTCAAATATAAGAAACCTTCGAGGTCTAGAGGA

>Seq_898
GATACCCCACAAGGGCCACTAAAAAAATTCCCTGATGGTGAAATTAGATATACAGATGGATCTACCATCGTTGCAGATCAAGGGCCAAGAGTGATAAATAAATTCCTAGAGGA

>Seq_899
GATACCCCTAATCGCTGTAGCACCAGCTCCACTGAACCCACCTAAAAGTGTGGCAGTCGCTCTACTGCTAGACGATGATCTAATACTAGAGGA

>Seq_900
GATACCCTGCTATGCTTAACCCTAAACTCGAATAGTTAGATCAACAAAACTGTTCTCCAGAACACTACAAGCAACAGCTTAAAACTCAAAGGACTTGGCAGTGCTTTACATCCCTCTAGAGGA

>Seq_901
TGTTATAAGAGACAGACTGGGATTAGATACCCTTATATTACAAACGCAACCCCAAATAAAAGACATGATGGTCTTAATATAGCTAGAGGAGCCTGTTCTACTGCTCTTATACACA

>Seq_902
GATACCCCCTCCCCCCTCTCGTGCGTACGTACTAAATGGATGACCCCTTAATGGATTAAATAATTGTGTTAATACATCTTTTTGAAACTGTTGAATAATATGTAACACAAGCCGTTTTTTTGTCCTAGAGGA

>Seq_903
GGGATTAGATACCCTGTTTTAGGTGGAACATTGCAAAGAAGAGCTGGTACAGCTAGACATGATGCTGTTGCTTGGGGTTATGCTAGAGGAGCCTGTT

>Seq_904
GATACCCCACTAGAGAGATCACTTCGATCTCTCATAAATTGTCCACAACTAAAGTAAGAACACATTTAGCTACGACTAATCCACTTCAAGAGTTGTGGACAACGAAATCTTTTTGTTAGCTACATTGCGCCAACACGCCACGCCACCTACCTAGAGGA

>Seq_905
ACTAGGATTAGATACCCTGGGCTACGCCATCTCAAGGCCAAGCTCATCCGATGTACCATCAAGAACATCAAGCAATGCAGTACTAGAGGAGCCTGTTCTA

>Seq_906
GATACCCCCACGATCCGCCAAGGTACACCACCCGATCCATCAAGATACACCCACGATGGGCCAAGGTACACCACCCGATCCGCCAAGATGGATGCGTTGATCGAACAAGATTTCGAAGACGAGCTAGAGGA

>Seq_907
GATACCCTATTACTATTAATCGTAAAAATTTTTTACTGGGGGATTATTAATTAAACCTAAAGAGCTTGGCGGCTTTCTATAAAACTAGAGGA

>Seq_908
AGATACCCTTGAAGAGGATCAATACGACCGCTTTAAAGAAGCTTTTGAGACTCATGTTTCGAAAACTTTGTCGCCAGAGCAGCTAGAGGAG

>Seq_909
GATACCCCCTTATTCCTGGTGAAGAGCAATGCCGGTATTGTAAGGCCAAGGGAGGGTGCCGGGTGCTGGAGGAATATAACGTGTCCTTGGCCGCTCAAGATTTTTTAACGCTAGAGGA

>Seq_910
AGATACCCTGGCAATAAATACAATAAACACAATAGAGTCACTAGAGGGTGATGATAAGTTATCTGCGAAATCACTAAAAGACCTAGAGGAG

>Seq_911
GATACCCCGGTAGTCCACGCCGTAAACGATGTCTACTAGCTGTAGGGGTACTTGAGACCTTTGTAGCGCAGCTAACGCAATAAGTAGACCGCCTGGGGAGTACGGCCGCAAGGTTAAAACTCAAAGGACTTGGCGGTGCTTTAGATCCACCTAGAGGA

>Seq_912
GATACCCCAAACTTCCGTGCAAATGTTTTGATTTTTCAATAATTGAAATCATGGCAAATAACCTACATCAAAGCGACGAGATAAAGCTCAGCACCATGGCTGAGTATGGATACACAACTAGAGGA

>Seq_913
GATACCCCACTATGCCTGGCCCTAAATCTTGATGCTTACACCTACTAAAGCATCCGCCCGAGAACTACGAGCACTAACGCTTAAAACTCTAAGGACTTGGCGGTGCCCCAAACCCACCTAGAGGA

>Seq_914
GATACCCTGATATCGCTCCGTGCCTGTCCAGTATATGGTTTGCCCCAGCCCCTTTCCTGTAAGAATCATCAAGAATGTAGCCACGATAGGCAGTGAATAGCCAATGAGGACCCACTTTAGTAAACGCAATATATCTAGAGGA

>Seq_915
GATACCCTACTATGCTTAGCCCTAAACCTCAATAGTTAAATCAACAAAACTGCTCGCCAGAACACTACGAGCCACAGCTTAAAACTCAAAGGACCTGGCGGTGCTTCATACCCCTCTAGAGGA

>Seq_916
GATTAGATACCCTGCATGATCCGACACATGTGTTTGAGTCCATGGAGTGACCCTGCGGAGATCGCCCTCGAGTATCGATAGGCTAGAGGAGCCTG

>Seq_917
GATACCCTGCAGTTCCGTCTTTGATGTTGAAAGTGATTTCGTCTTCGAAATTGGCTTGACTCCTAACCGCACGGATGCGATGGGACATATCGGTGTCGCCCGCGATTTACGTGCCGCAATGATTACCAAAGGAATGGATGCCCCGGAACTAGAGGA

>Seq_918
GATACCCCCGATCTCCATCTGCACGTTCTTACTTAAGTTACCAATGAAGCCTACCATATCTGCGTAGTTATTGGCATCGAGAGCTAGAGGA

>Seq_919
TGTATAGAGACAGACTGGGATTAGATACCCTTTGATCCAATTATAAAAAAAACAGACATTCATCCCGAAGGAGCTATTTATGCTAGAGGAGCCTGTTCTACTGTCTCTTACAT

>Seq_920
GATACCCCTACCCCTACCACAACCGCTGCCCCTGCCCCTACCTCTGGGGCAAAGAGTACCTGTGCCGGAAGGCCAGCGTAGGGCGCCACGGCCTGCACTACGTCGGAGGGGGTCACGATGCCGACACTAGAGGA

>Seq_921
GATACCCCCCCACCTACACCTGAAGATATTAGGGGAACTAGGGGACCTGGTTCAGGATATCAAGCAGGAGGATCTTACCCTACACCAGAACAGATCAGAGGAACTAGAGGA

>Seq_922
GATACCCCTGATGCTCGAATCCCGACAGGAAACCAAAGCAGGGAATTCTACCAGAAGGAAGCAGAGGAGTACAGCAGGTTGTACCCCGGGGACATCAAGTTGATGAGCCAGGAACTGAAGGACCATGGCCTAGAGGA

>Seq_923
GATACCCTCAAACCAGAAGCCAACATCATCAAGTTGCCCAATGTCAGCGCCTCAGTACCCCAGCTAAAAGCGACCATCGCCGAACTTCAATCCCAGGGTTACGACATCCCGGATTACCTAGAGGA

>Seq_924
GATACCCCTCTATGTTTAGTTGGAAACTTTGTTACCGCGAGGATGCTACAAGCAACTGCTTAAAAACCGAAGGACCTGGCAGTGCTTTATTCCCCCTAGAGGA

>Seq_925
GATACCCTCCTGGCTTACCATCATCTACGGAGCCCAGGATCACGAGGATCCACATGATCCAAAGGTCTGGGCCAAGGCCAACCCATCTCTGGGTGTGACGGTCTCCATGCGCTACCTAGAGGA

>Seq_926
CTTCGTCGGCAGCGTCAGATGTGATATATAAGAGACAGACTGGGATTAGATACCCTCCAGCATATCGTGAACTAATTTGCCCCTAGAGGAGCCTGTTCTACGTCTCTTATACACATCTCCGAGCCCACGAGACAGGCA

>Seq_927
GATACCCTCTCGGGTGGCGCAGTGCGACCTTGGGCTGTTAATTCAAGAGGATCGTGTAATGGATCAAGTAAAGGTCTAACTGCCGGTGTTGACGCTAGAGGA

>Seq_928
GATACCCTCCATATGGCGCGGTTGAAGCTGCTGATGAAGCTGCTGCAATCAGCAAAGAAATTGGATTCCCAATGCTTGTTAGACCTTCTTATGTACTAGGAGGCCAAAGCATGAAGATTGTAATTAACAATCAAGAACTAGAGGA

>Seq_929
GATACCCCGGCCAGGAACATGATTGCAAATTATGTTGCGTAGACGTTGCACCATGTCTACAATGGCATTGTTGACGAGATGGAATTTGGTTGCCTCATTCTTGAGGTTAGCCGAGGGGCCAATGGTCTAGAGGA

>Seq_930
TCAGATGTGTTAAGAGACAGACTGGGATTAGATACCCTTGCCATGTAACTAATTAGTTCTTCAGCGTTAGGAGTGATGTGTACTAGAGGAGCCTGTTCTACTGTTCTTATACACATCTCC

>Seq_931
GATACCCTTGAGGCAAACAGCATTTCTGCAATGGTCGCCAACAACCCACCGTCAGAACGATCGTGATACGCCAACAAACGGCCATCATCAAGCAGACCTTGAATCAGGTCAAAACAGGCTTTTAGGGCTAGAGGA

>Seq_932
GATACCCTACTATGTGTGGTCCTCAACATCGATAATTATTGTACTTAAATTATCCGCCCGGGAACTACGAGCATTAGCTTAAAACCCAAAGGACTTGGCGGTGCTTTAGACCCCCCTAGAGGA

>Seq_933
GATACCCTCTACATCTTCGTTGGCGGCGCTGGAAACCAAGGCGTAACCGCAGCGGGAGGCTACAACGGTGGCGGAAGGGCCGGCGGCAACAGGGGCAATGAGGGCTCCGGCGGCGGAGCAACTGATATTCGCATCGGCCTGGAGCTAGAGGA

>Seq_934
GATACCCCAGCAGTTGATCAGGGTACTTTGAAAAAAGTTAATCTTCGGCATTACAATCCAACGGGAATGCAAGCCTTTGTATACAACACCAGACGCCCAATTTTCCAAGATGTAAGAGCTAGAGGA

>Seq_935
GATACCCCCCTCCTGAGCGCCCTTGCAAAACGTCCAATCCATTCAACTAATCCATAATCCGGTAATCCGTAATCCCAACAATGATTGCTCATTAGCTTGGATCACCCCAGCAAGCGTTACGCCCTAGAGGA

>Seq_936
GATACCCTAAGAAGATAGCACCACCAATCACAGTGTACAACATCCATTTTTCTACAGCAGCTTTATCCATTCTTTGACCAGCTTCTACAGCTAAAACCATAGTTACCGAAGACAGAATTAAAATAAAGGTCATAATACCCACAAATACTAGAGGA

>Seq_937
GATACCCTCTACTAGTCTAGTTAAAAAGTAAATTACATTACGCATTTAACTAATTAATGAGTTTTTTTTTTAGTAAGAGGGAGCGGACGCTTCTTCAGAAGAGACAAGCTCTCCCCAGGGACTAGAGGA

>Seq_938
GATACCCTTGTGGAATCCAAATTAAAGAATATACCACAGATTACAAAGTTGGACTCATCTTACATGAACAAACCCAAGAGCGAATTAAATCTAGAGGA

>Seq_939
GATACCCCTACTAAGAAGTGAACAGAAGCCATTCTACCACCTGTGTAATGTGCTTTGGCTGCGCACTAACAAAGGCCTTGTTACGGCAATTTTCGTTAAAATGGCATCCATGCTAGAGGA

>Seq_940
GATACCCTTGGCGGTAAAAGCCTCCGTCTCGGAGTCCTTGATGTTCCGACTCGACATGCCCACATCCGCCGGAGAAGCCTGGAGGTGAGTGAAAGCCCTAGAGGA

>Seq_941
GATACCCCAACCTTGAATATAGATCAGATAAGAAATGACTCATATGATCAAAAAGAATTAGATCTAACAAAAAGTTTAATTATAGATACCAGGACCTTTGAGGAAAAATTCCTAGAGGA

>Seq_942
GATACCCTACTGGACATCAAAGACAAATCGAAACTCCTATCCGAAATCCATCAAAGAGACACCACACTCACCCACCTGAACATGCATCTCTACGCTCTCCTTCAGGAAAGCGCGATGCTAGAGGA

>Seq_943
GATACCCCAGGGCGGACGGGTGTATATGGGCTCATTTGTGGGAGACCGTCTGATCTCAGTGCCGGACTTCGGCGCTGCTCCCTGATACCAGACCAGTGGACGACTGGCCGAACTGAATCCACTAGAGGA

>Seq_944
ACTGGGATTAGATACCCTCGTGACGCAAGAGATATTCCTAGAGAGAAAATTGTTTATCTTTGCACAGGTAGTCAGGGTGAACCTAGAGGAGCCTGTTCTA

>Seq_945
GATACCCTGGTAGTCTACACTGTAAATTCTGAGTGCTGTAATTTAAATTTAAAATTTTAGATTTTCTAAGCTAACGCCATAAGCATTCCGCTAGAGGA

>Seq_946
GATACCCCTAGATTTAGAAATATTGGTGGTGATACCAACCAAAAAGACTTCTTGAGAGGCTATGGTTATCAAGGGGGAGGTTCTAGAGGA

>Seq_947
GGATTAGATACCCCTGAGAATGATTTTTTCCGTCAATATATCTACTCCTATTCTTTTGCTCTCTCACCTGAAGAACACCAACCTAGAGGAGCCTGT

>Seq_948
GATACCCCTGCATTAGGAGCTTTACTAATCTAAACATTTGAGGGAACTAGAAAAAGTGTCCAAAAGTGTCCAGGTCAACCCACTTAGAGCTAAAAGGCACTAGTTAGCAACACTAACATGGTACTCTAGAGGA

>Seq_949
GATACCCTCGAACCAGTTACCCAGTTACCTCCTTAGCAGGGAGGCGCTTTCGACCACTCAGCCAACTCTCCGAAATTGATGGAAGATTATAACTCTTTGATGATAAAAAAATACCTAATTATCTATCGAATTCTATTTGCATCCCTAGAGGA

>Seq_950
GATACCCCACCACCTGAACTACCAGGTAAACCAGATGATTGATTAGTACCAGAAATACCACCACCACCACCACCGCCAAGGGCCCGGTAAAGATATGTTGTTGGTGAGGATGGTGGAGTAATAGTAGTATCTCCGCCAGGTGTTCCAGCCACTAGAGGA

>Seq_951
GATACCCCCTACAGATTCCCTGTTGTTTACAAATATTACTGGACTCCAGTGGAAGTTTGGACCAGAGAAGAAGTTTTATTAAATTGGAATCCAGAGGATGGTCCATACGCTAGAGGA

>Seq_952
GATACCCTAACGTCTATGGAATCGATATGCCTGCGGCAGCTGAGTTGATCGCATCGGGGAAAACTGAGATTGAGGTGCAGGAAGCGATCGGTGCCGATTGGCTCATATACCAGAACCTAGAGGA

>Seq_953
GATACCCCTGTAGTCCACGCTGTCAACTATGACCATTCCCTGTGCTTTATATTTATAAAACGTAGGTTAGCTAACGCGGTAAATGGTCCGCTAGAGGA

>Seq_954
GATACCCCCCCCCCTGAGCGCCTGACTGGGTATATCACCAGAAGTGCCATATTCCCCCCCTAGGGGCCCCTACCGCTGAAACGGGGGTTTTCCTCCCCCGGGGGTGCCTACCCGACCCTAGAGGA

>Seq_955
GATACCCCCAAGAGCGTTGGCCCCACTGCCTCCGCTCAGGCTAACCGAACCGCCCGTTGTGCTGCCATCGCCTGAGCTCAACACCAATGCACCGCCAGACCCAAGGCTAGAGGA

>Seq_956
GATACCCTTCCATTGGTATCTTTTCGGCTTTTTTTCTTATGAGTTTAATTCTATTTATTTGCACCGAGCAACAAGGGTTTTTTAGTAACACTCTTTTATATTTAAGGGGGGTTTTTCTTTTTGTCAGTAGTTTGATACTAGAGGA

>Seq_957
GATACCCCAAGAAGCAATCCAGCTTGAACCAGGTGCTAGCCCTCCAAACCGTTTTGCATACCGTATGTCATTGCGGGAGCGAGAAGTTCTAGAGGA

>Seq_958
GATACCCTTGGGGCGCATCATGAGGAGTATCGCTTCGTGAACCAGGATATCGCCATTACTGTGCCAGCCTCTTTTGACGAAGCGGCTCAACAGCTTACGTTGGAAGCTGCGAGCCAAGCGGGTTTCCCCAGCCGTATTCGCTTACTAGAGGA

>Seq_959
GATACCCTTGCCTTTGCGACGATTGCCAGAAGTCTTTTGAGCGGTAGCTAGAGGAAGTGCCATTAGTCTGAAGGGGGATTAGTGTGCAACCAGTCAGGAATCCACTCTAGAGGA

>Seq_960
AAGGAGTCGTCGGCAGCGTCAGAGTGTATAAGAGACAGACTAGGATTAGATACCCTGGGAGCTAAGAGCTTTCGAACTCTTCCTAGAGGAGCCTGTTCTACTGTCTTCTTATACACATCTCCGAGCCCACGAGACGTA

>Seq_961
GATACCCTCTTCTTCCCATTTGCGAAATGCTTCTTCGACACCAGGGCATTCCACTCCTTCAAAAATAATCAAATGATTTGCATGGAATTGATCCAATGAGTCAAGTGCTTCAGGCTCGCAGTCATGTTGGGTGCTAGAGGA

>Seq_962
GATACCCCAGTAGTCTTAGCTCTAAACGATGGAAACTAGGTCTTTTTTCTTTCTATTTTAGAAATATGGAAGAGGATTGAAGCTAACGCGTTAAGTTTCCCGCCTAGAGGA

>Seq_963
GATACCCCCCCGCCAAAGCCAACCTTTGCAATGTTTTCTGAACGAGGTCCCGACCTAGTTTATTTTAAGACTCCGCCATATCCCCCCAGTACATTTTCTCTAGAGGA

>Seq_964
GATACCCTCCTTCAAAGAATGGCAATCAGAGCTTAGAGATCTTCTCAGCCAACTTCGTCAACCGGGAATCTCAGTCCGCCGGCTTTTTTCTAGAGGA

>Seq_965
GATACCCTATTAACCTTGGGGGAAAAAGTAGATGTTGCCATATTCTACGATGGCGCCAATGATATTGCACACCTCTGTAAAGAATGGAGTGATGTCCCAGGCCACTATAATGTGCAATCAACTAGAAACAGGATTAAAAAAGGGCTAGAGGA

>Seq_966
AGATACCCTTGGAGACCTAGTTTCGTTTAATAAAAACGATTTGATGAAGTTCAGAAACTTCGGTAAAAAATCACTTACGGAGCTAGAGGAG

>Seq_967
GATACCCTGGTAGTTTACACTGTAAATTCTGAGTGCTGTAATTTAGAAACGATTTAGATTTTTTAAGCTAACGCCATAAGCATTCCGCTAGAGGA

>Seq_968
GATACCCCACTATGCTTAGCTATAAACTCAAATAATTTAACAAACAAAATTATTCACCAGAGTATGACAAGCAATAGCTTAAAACTCAAAGGACATGGCGGTGCTTTACATCCCTCTAGAGGA

>Seq_969
GATACCCTTGAGTTACTGGAAAACGTGCAGTACGCGCCAACGCGTGGCCGCTATAAAGTGTATTTGATCGATGAAGTACATATGCTCTCTAACAGCAGTTTTAACGCATTGTTAAAAACCCTAGAGGA

>Seq_970
AGGATTAGATACCCTGTACTAGGTGGAACTTTACAAAGAAGAGCTGGTACGGCTAGGCATGACGCTGTCGCTTGGGGATACGCTAGAGGAGCCTGTT

>Seq_971
GATACCCTGTTGGAGTTTGTTCTTTATGGGCCGTAAAGTAAAAGAATGGGGATTCATGGATTGGGTCAAACATGAAGGATACAGATGGATTCATAACGAAGAATATCTTGCTAGAGGA

>Seq_972
GATACCCTCCGACTGATCGGGGAATAATCCACCGCTATTAATAGCCGCGATCCCTGAGAATTACATACATGTATGTAGAGATTTTGGCTAGAGGA

>Seq_973
GATACCCTGGTAGTCTACACTGTAAATTCTGAGTGCTGTAATTTAGAAAACGGATTTTGGATTTTTTAAGCTAACGCCATAAGCATTCCGCTAGAGGA

>Seq_974
GATACCCCCGTGTCAGCTCCTCTAGCTAGACCTGCTACTGAAGTTGTTCTTGGATCATATCCTTGCGCTGTATAACCTTGTGCTTCATAGCCCTGTGATGGTGCTAACGTTGCTAGAGGA

>Seq_975
GATACCCCACCCCGGATGGCACCTGTCTGCGCGACTATATTCACGTCGACGACCTGTCACGGGCCCACATCGCCGCCTTTTCGAAACTAGAGGA

>Seq_976
GATACCCTAGGACAGGGGGAAAAGGTAGTATTCCAAACTTTGAGGCCGGCCTGCACGCCACCCACCGCAGGGCCATTCTGTGGAGCGCCAGCAACGACGGGGTGGAGGTGCCTGGCCAGTCCTTCGGCCTAGAGGA

>Seq_977
GATACCCCCAAGACACAAGACACAGACCAGACTCATTCATTAGACTTAACATAAGGAACGCACACTCACACACGCGCACATCTTACTTGGTACAAGATCTTGGCGCGGTCTAGAGGA

>Seq_978
GATACCCCATCAATAATGCAGTCACAACTGCCTTCCAAAATCAAAAACTTTTCGATCAAATCATCATGATGTTCTTCCAGTATCTTGTCACTGGTCCAGATCACGCAAGTTAGTTTATCTGGCTCAGCTTTGAGAGGGTAAAGTTGGCCTAGAGGA

>Seq_979
GATACCCTACTATGTGTGGTCCTCAACATCGATAATTATTATACTTAAATTATCCGCCCGGGAACTACGAGCATTAGCTTAAAACCCAAAGGACTTGGCGGTGCTTTAGACCCCCCTAGAGGA

>Seq_980
GGGATTAGATACCCTGTTTTAGGTGGAACATTACAAAGAAGAGCTGGTACAGCAAGACATGATGCAGTTGCCTGGGGTTATGCTAGAGGAGCCTGTT

>Seq_981
GATACCCCCTTTGTTCTCGAGATAATCGCACTTTTGTGTTTGAAACCGCCCAAGAAAGTGGTTCAGTCATTGGCGGTGCGACCCCACTAGAGGA

>Seq_982
GATACCCCCCTAGTGTGGCTTTGCGCCTTCGGCGCTCCCTTGTCCGCGCTGGTGTCCCTCACTGCAAACTCTGAATGTTGGCAGGTATGATAGTGACCTCAGTGACCTCCTGAGCACGACACATCCAGCCTGCTAGAGGA

>Seq_983
GATACCCCAGACTATTTGTCTTGAGATGTTCCAATCAATCGTATTGTTCATCCAGTAACGGAAAATTTTCTCATAATTATCGGGAATGAATTTTATTTCACCTCTATCCACGGATTCAATTGCCATCTTGGCTAGAGGA

>Seq_984
GATACCCTACTATGCTTAGCCCTAAACCTCAGCAGTTAAATCAACAAAACTGCTCGCCAGAACACTACGAGCCACAGCTTAAAACTCAAAGGACCTGGCGGTGCTTCATACCCCTCTAGAGGA

>Seq_985
GATACCCCACGAAACACCCCAGAAGAGACACCCCACGAAACAGCAGAGAGGAACACCCCTACCTGTGGAGCCCCTGTGGTGGATACCATGCTAGAGGA

>Seq_986
GATACCCCGCAGTCGTGAGCTTTGGTGAAACTCTCAACGTTGTCTGGGCATGCATACCTGAAAATTGAAGCTGCGCAAACACCTGCAACTCAGAATGCGAAAGCCTCGGCTAGAGGA

>Seq_987
GATACCCTGTTAAGACTAAGTACACCGTCATCATCCCGTGCGTTCCTGGCGAGTTTGCTACCGAATGGCATCCGACTTCGCGTACAGGGCCGTTCAAGACGTTGACTAGAGGA

>Seq_988
GATACCCCTTCCAAGACCAGGTGGAGGGGGTGGACGCCTATGGTGATACCGACCACGCCGGGTGTCTCCGCACACGAAAATCCACTAGAGGA

>Seq_989
GATACCCCACCTACCAGGACTTAGATCCCACTGGATCGGATTATTTTCGATCATTTTTGGACCACCCCAGCAGACGACGCTGAGCGTGCGGCTGTGGAGCGTCACGACAGTTAGATGCAAAGCATCCCGTTCAAACGCCCTCCCCTAGAGGA

>Seq_990
GATACCCCATTATTCTAGAAAATAAATTGATATATAAAATATTTACCTGAGTACTACGAATTAAGAAAAATTTAAAACTCAAAGAGTTTGGCGGTGCTTTAGACCACCTAGAGGA

>Seq_991
GATACCCTCTTTGGTTTCGCTATCACGAACAATTACAGACTGTCTATCACTTGTGTGAACAATTTTCTCTTCAAAATCCTTTTCTATACCTAGAGGA

>Seq_992
GATACCCTCTCCCTGAGAGCGCGCAGAACTGATCGCACGTGTATCACGAGCCCCGGTGCTGCCCAGCGCCTGACATGCGCGCCTGCGTCTGCTATTGTGTGAGGCAAGATCGAGCCAACGGATGAGCTTTCACCTAGAGGA

>Seq_993
GATACCCTACTAGCGTGGAAATAGAAATTTGTAGACCATATATCTATAGTCTAATAAAAATTTTAAAACCTGCCATTATATTATGTGTTGGAGAAATTGCCACAAGCCTCATTTTAAAAACCAATCAAGGAATTATTAAATCTAGAGGA

>Seq_994
ACTGGGATTAGATACCCTAAGACTGGAAAGGAAAAGCTTGTGAAGGCGTTTCCAAAAGGACTCAATGAGTCTAAACTCAGACTAGAGGAGCCTGTTCTAC

>Seq_995
GATACCCTTGCAATTGTAAAGGTTACGATGGTCCTGGTGGTCCATGCTACGATGGTCCGGGTGGTCCTGCGTATGATGGTCCTGGTGGCCCTGCTTATTCTGGACCTAGAGGA

>Seq_996
GATACCCCTTACGAGTATAAGCAGAATTGTATCATTTGTTTGCTTGCTGGTTGTCATAGCTCAGTGGCAGAGCACTTGTGTGTTAAGCAGGCCTCGGTTCGATCCTGGTGGCAGCCAAATAGTTTCTTAAGTCTGTATTTTTTCTAGAGGA

>Seq_997
GGGATTAGATACCCCGTTTTAGGAGGAACTTTGCAAGGTAGAGCTGGTACAGCAAGACATGATGCTGTTGCTTGGGGTTATGCTAGAGGAGCCTGTT

>Seq_998
GATACCCTGGTGATGTCACAGCCTTTATTAATGACTTTCCGAGCCGGCTTGAGGCCAATGGAGGCGATTTGGCGGAAGTCTTTATGCTTGAGGGCTATGTTGATGAGCTACTTTATGGCGATGACCTAGAGGA

>Seq_999
GATACCCTATCGCAACCAGATTCAGACATGCAAGATAGGGCAAGGGCGCATCAGGCTCAGCTAACAAAACCGCCAACAGCGCTTGGTAGGCTAGAGGA

>Seq_1000
GATACCCCAGTAGCTTGCGATGATACAGATGGAGTTTGTATGTAGAGACGCCTATTCGCCATGAGCCCTTTGATGAATGGCCCACATCGGTCGAATGAGCACTAATGGTGCTAGAGGA

>Seq_1001
GATACCCCAAACCTTCAGTAATTGTAGATGCTCACGAGACTCTTGCTCATTATCATAGTCAAGGCCTCCACCTAGCAATAGCTACAGCTCGCCCGGGACCAAGTAGCGCCATTGTCAGCGAGCTAGAGGA

>Seq_1002
GATACCCCTGTAGTCCACGCTGTCAACGATGACCATTCCCTGTATTTTGAATACATCAAAGTGTAGGTTAGCTAACGCGGTAAATGGTCCGCTAGAGGA

>Seq_1003
GATACCCTCGCTGACAGCTAAATTATATACCTTTTGAGCAGTAGGATAGGACACTCCTGCTATCTTTGAAGCACGATTAATAGATTCGCCATTTTTAAGTTCTTTTAGGCACTTTTGAACTTTAGCTCTAGAGGA

>Seq_1004
GATACCCTACTATGCTTAGCCCTAAACCCCAACAGTTAAATCAACAAAACTGCTCGCCAGAACACTACGAGCCACAGCTTAAAACTCAAAGGACCTGGCGGTGCTTCATACCCCTCTAGAGGA

>Seq_1005
GATACCCTGGTCATCAAAACACTGGATGATCTGAGCTTGTCTGAGGGCACGATTTATCAGGTCACCTTCGCAGACCCGTAAAGGATAGCCAATGCCTAGAGGA

>Seq_1006
GATACCCCGATTTTAGGGATGAAATTCATGAAAAGATACTTAAAAAGCAAGTTTCTTTATTTAATTAAATGGTGGAAACCAGAACACGCTCAGGAAGGCAAATAAAGAAGCCAGAACTGTACCAACTAGAGGA

>Seq_1007
GATACCCTCTTAGTATCTTCTGGAGCGTCGCTAGCGGCCTCTATAAGGGCCACCATGCGCATTAAGGGGTGATGGATACCCTCCAGCATATCGTGAACTAATTTGCCCCTAGAGGA

>Seq_1008
GATACCCTCGAAGGAGATTCTGCGTGGGCGGGGCCCTGCCTGACGTACGTACTTTAAAATTTCTGTCTGAAACAAAGAAAGTATGTATCGCGAGATTTTAGATTTACATACCCTCTAGAGGA

>Seq_1009
GATACCCCAACTCATGAACATCATAAAGAAATGGGAAAACGCGACCGCGATGAGAGCAAACAGAGTCAAAACAGCGATCATCCCGATAGGGAGAACAGCAAGACTGATAGACACGGAAGCCCACAGACCACCAACCCGGATGCTAGAGGA

>Seq_1010
CTGGGATTAGATACCCCGTTTTTGTGACTGGTGTCGACATTTTCTTTCCGATGCGATACGACACGCCCTATCGGATCCTGGCCTAGAGGAGCCTGTTCT

>Seq_1011
GATACCCTTAGTACAAAGGTAGTTCTATAGAAGATAAGTAAGAGCCCCCCCTCAGTCGTCGCCTCCTTTGTTTGGAGAATTTCCCCAATCAGTCTTTGACTGCAGGGGTTCTGACGGAGTTGCTAGAGGA

>Seq_1012
CTGGGATTAGATACCCTTGAGGGGGGCTTTCCTGATGTGCTTGTAATAGTAGAGGACGGCGTGAAATGCTCCGTTCTGGGTGCTAGAGGAGCCTGTTCT

>Seq_1013
GATACCCTCGACCGTGAGCAACAAGCTGCGTTTGATCAGCGGCTTGATGAGTTCCTGGCGTGGCACCGCAGTGAAGAATTACCGCGCTATAGGGAGTTTATCGTTAGTGCCTTAGGGACACTTGAGGACGGTGTCACGCTAGAGGA

>Seq_1014
GGATTAGATACCCCCAACTATTGGCTTAAATGTTGTACGCGTACAACGTCGCTGTACCGGTACAACAAAAAGAACGTGGACACTAGAGGAGCCTGT

>Seq_1015
GATACCCCCTCTTCATTACGATTCCATAATTGTCCATAGGCGAAAGTTACACGAATTTCATCTACTTCCTCAACTTGAGCCGCAGTAAGACCAAATCCAGAACTAGAGGA

>Seq_1016
GATACCCCGCTCGCAAGCATCCCGACCGCGCAATAAAAGTAGAAGTCGAGTCTCTTGTCAAGGCGCCAAAGCAGGAAACGGACCATGACAAGCTCTTCGAGACCAAACAAGAGACGTGAAACACCATACTAGAGGA

>Seq_1017
GATACCCCAATCGCGGCAATAAGTGACCGGCCAAGACTACTCTTCGACTATTTCACGCAACAGTTTGCTCAGGTTACAAACCCTCCGCTCGACGCAATTCTAGAGGA

>Seq_1018
GGATTAGATACCCCGCCTGTAATCGCTAATACTATTTCATGCTTTGTAATTATTCCAACAGCACCTAAAGAGCCTCCAAGCGCTAGAGGAGCCTGT

>Seq_1019
GATACCCTAAAGATTGAAAAGCGTGAGATGGCAAGGATCGATCAGGACCATGCCGATGAAGTCAAGATCATTACGGACGCTGCCATCTCAGAGCTAGAGGA

>Seq_1020
ACTAGGATTAGATACCCTGCTGTGGAACACGGCCCAAGGACGTGCCGAAGCACGACGGCAGAAGACCTGGGCAGACCTTGTCCTAGAGGAGCCTGTTCTA

>Seq_1021
GATACCCCTACTGTCATTTCAGAATGTTCTTTTTTCTTAGAGTTAAAATACTCGAGACGTTTTCGTACGGTTTGTTCTGCTTTTTCTCTGATGGAGCAGGTGTTGACCAAGACTAGAGGA

>Seq_1022
GATACCCCCCTTTCAACGCACGAGGGTTTGATTTTCCGTTGGAGTCGTCAAAATGATCATGAAAAAATTTGTGTTGGTAGCAATCATAACGGAAGTCTAACAACTCTAGAGGA

>Seq_1023
GATACCCCATGTACAGCGTTGGATTTTGCTATCTCCTAGGGGCTGGTTTACTCAGCCAATCCATGCTCGTACTGATACTACCAACACTCAGTTTCGGGCTATTGGTGCTCCTGCGTGTCAATGACGAAGAAGCCATGCTAGAGGA

>Seq_1024
GATACCCTGCAGTTCCGTCTTTGATGTTGAAAGTGATTTCGTCTTCGAAATTGGCTTGACACCTAACCGCACGGATGCGATGGGACATATCGGTGTCGCCCACGATTTACGTGCCGCAATGATTACCAAAGGAATGGATGCCCCGGAACTAGAGGA

>Seq_1025
TAGATACCCCCTTGCTATGAACCATTCACTTCATGATACGCGTAAGGACTACCAAAAAGGGGCACTTGATGTCAACTCTTTGCTAGAGGAGC

>Seq_1026
AGGATTAGATACCCTGTCCCTGGTGGAAGCGGCGAACAAGATGCGTGGCCAGGTGAACGAAGTCACGGACGAGGTTGTGTGGCTAGAGGAGCCTGTT

>Seq_1027
TCTACACCGTCTAATTCGTCGGCAGCGTCAGATGGTATAAGAGACAGACTGGGATTAGATACCCCTCCGAGCCCACGAGGACCTAGAGGAGCCTGTTCTACTGTCTCTTATAACATCTCCGAGCCCACGAGACTAGGCATGATCTCG

>Seq_1028
GATACCCCCGCCGTAGTTATTGCTTGAATACGTATTTTCTTTATTTCGTACCTCAAATCCTATATTCCTGCCGGGGACTCTTAACTGTCCAAACAATACAGGAACTGGGTCGCCTTCTAGAGGA

>Seq_1029
GATACCCCGTTGGACTCCCAAGGGTCGTCACTCGAGGCATAGATCTCGTTAATCCGGTCCTGATTGGTCTGCGTGGACGAGGAACTGCTGCTAGAGGA

>Seq_1030
GATACCCTTTTATTTTTAACTATAAATATTTATCCTGGTACTACGAACCCATGTTTAAAACCTAAAGAACTTGGCGGTATTTCATCCTACTAGAGGA

>Seq_1031
GATACCCCATCGAAGTTAAATGTTGATAAACTTGTCAAACAGGAGTATATCGATCTCTATAACGAGGACTTAAATGATGATGATTTAGATTCCCTCATTAAAGTGGTTCAACAAAGTACCGTTCTAGAGGA

>Seq_1032
GATACCCTGAATGATACTACCATCATCGTTTCGTCGATACTCATCAAGTTGTTGTTCTAGAACATTCATAGTATAAGGACTGGTGGCCAGATTCGAACAGGCTAGAGGA

>Seq_1033
GATACCCCTATGCGCGTGAGTATAGCCGCGGAAACAGCCGCTGGGACCTCATCGATATCGTTCGAGCCTTTTACGCACTGCGCCCTGACAGCCTCAGCTGGCCCAAGCACCCAGACGGATCGCCTAGCTTCAAGCTAGAGGA

>Seq_1034
GATACCCCACTATGCTTAACCGTAAACATTGTTACAAGCATATTTACCTTAATACACCGCCTGAACACTACAAGCGCTAGCTTAAAATCCAAAGGACTTGGCGGTGCTCCAAACCCACCTAGAGGA

>Seq_1035
GATACCCCAGAAATGGGAAAATGCGCAAACATATTAACCAGCACATCAAAGAGCGTGAGTGGTGGCGCCCGCTGGCACCGTCTGTGCTAGAGGA

>Seq_1036
GATACCCTATTCCTTCCAAACTTGTCAGCATAGTCCTGCTGGTAGTGTTGCTGTTGCTGATGTTCGTGTTCCTGTTGTGATGACAAGAAGGGGTTGGAATATTGTCTCCTCTTGCTGGATGACTCGTTTCGCACAGCTAGAGGA

>Seq_1037
GATACCCTGGTAGTCCACGCCCTAAACGATGAGTGCTAGTTGTCGGGACATTAGTTTCGGTGATGCAGCTAACGCGTTAAGCACTCCGCCTGGGGAGTACGGTCGCAAGATTAAAATTTAAAAAATTTGGCGGTTCACTAAACCAACTAGAGGA

>Seq_1038
GATACCCCAAAACCCCTTTCATAAGAAAAAAAGCTTATGGTATTATTTATAATTCTTATGGGAATTCAAAATTTAAATTGTTAATATATTAATTTATAAAAATGTCTAAGAATCCTAGAGGA

>Seq_1039
GATACCCCCTTTTTTTTTTATTTGATTTTTTTTAGTAAATCCAGTATAGTCATCCAAAAAGTTTTCAAATATAAGAAACCTTCGAGGTCTAGAGGA

>Seq_1040
GACTGGGATTAGATACCCTGGTAGTCCACGCCGTAAACGATGAGAACTAGATGTCGGGAGGAATTGCCTTTCGGTGTCGCAGCTAGAGGAGCCTGTTCTAC

>Seq_1041
GATACCCTTAATATATATGTAACAGATGAGTCATTCGATGATGTTATGGCATTAAGAATCGCTGATGGCAGATTTTTCTCGTCTGATTTCCCTACCGATACATCAGGCGTAATCCTGAATGAATCTGCAGTTCTTGCTCTTGGTCTAGAGGA

>Seq_1042
GATACCCCACGACCACTCCCATACCACTCTCGCATGGAAGTTGAGCAAGTACGAAAATAAGTTGAGCAAGTTGAGTTCTCGAGAACGGCTGCGAGTTAGCGGACGCCCTTTGGCCGCAGCCGAGCTCGCACAGGAACTAGAGGA

>Seq_1043
TAGATACCCTACCCTAGAACGCGCAGAGAAGGCCTATGGGGGCAAGTTAGCTCCTACGCTGTATGAATCCCTACAAACTAACCTAGAGGAGC

>Seq_1044
GATATCCTATTAATCGATACAATGATTAAGAAGATTAGATCATGAATAATAAAGATAATTTTCCAGATGTTAATGGCTTCTTTGGTGAGTATGGAGGAAAGTTTGTTCCAGAAACTCTTATGTTTGCGCTAGAGGA

>Seq_1045
GATACCCCTCAGCTAACCAGGAAACCAAGGATACCATTGCGCTACGTCATTTTGTAAGGGGGTTGCCTGATTCTCAAATGGCAATCGCAGTTGGTATGAGGGCTCCAACCAACCTAGAGGA

>Seq_1046
GATACCCCTGATTCGGTTAGGGGAATTGGTCTTACTAATGCGGAATTAATGAAACTAACAGCCCTAGGAGGCGGTGTTGGAATTTCAGTAAGCAGAATTCGCCCTAGAGGA

>Seq_1047
GATACCCTTCTTGTTCTTTGTTTTGGGTGATTTACCCTTCTTGCTGCTCTTCTTTTGGGGCGAGTCGTCCTCGAATGAATGTTTACTCCTCGTTCGTGATGATACAGATCCATCTGTATGATTATTAGTAGCACTAATGCCACTAGAGGA

>Seq_1048
GATACCCTCCCTGACCAAACTTTGCCAGGAGATTGACACTGGCTACACCAAGGCAGACCACTTTGAGAAAAAGTAGGCTACCTTCTTTTGTGTCTATTTCGCTAGAGGA

>Seq_1049
GATACCCTCGAAATGGTCCTGCTTGGGCTGACGCTGCTCTTGATCAGATCAACGTTCGGCAAATTCACCCAGCTGGATGGCCTGATGCTCATGGTGGTCTTCCTGTTCTGGATCGCCTTGCAGGTGATCTAGAGGA

>Seq_1050
GATACCCCGAATTTTTGAAATAAAATTAATATAATAAATTGATAATGGGTTGTCAAAACTCCAAGGATACAATGGAGGCCAACACTGTTGGTGCAGGCATGGGCTTGCTTAAGAAAGAGAGCTTTCGCGCTCTAGAGGA

>Seq_1051
ATTAGATACCCTGAGGTTTGGAAGGTAGTTCGAAATTATTCTGGGTATTCATTGCTGAATCGAAATGTTTTTCCTTTTCACGCTAGAGGAGCCT

>Seq_1052
GATACCCTGTCTTTGATGACTACATAGAGAACCTAAAGTACTGTCGTTCCCTTGTGGCTGTTCTTGAGTCTTTCACTCTGGATGATTACACTGATACAATAGTTCAACTAAACAAGTACTCACGGGTACTAGAGGA

>Seq_1053
GATACCCCCTTGACAACGGCGTGGTCACACACATGTCCTTGTGGCGGATGGTGGGATTTATTGTGCTCTCGATTTGATATTTTATCTCTAGAGGA

>Seq_1054
GATACCCCCGAAGCGTTCTGGAACTCGGTCGCGCACGGGGTACAGCCGGGGCCCGGACGCCGCAGCGGGCTGCTGTCCGTAGGGCTCAACTGCGCGCTGGGCATCGATCAGTTACGTCCGTTCCTAGAGGA

>Seq_1055
GATTAGATACCCTAGTGCCGCTGACAATGAATGTGACGGTGGAACCATTCTTCCAGATTCTTCTTGCCTATGTGACACAACGCTAGAGGAGCCTG

>Seq_1056
GATACCCCACTAGAGTTACATTGAGAAAACCATTCGCCAGAGTACTACAAGCAACAGCTTAAAACTCAAAGGACTTGGCGGTGCTTTATATCCCTCTAGAGGA

>Seq_1057
GATACCCTAGTAAATCTTTTTGTGAATAGAATCTTTCTATCTGAACAGTATACTTTTAAGAGTGAAAATCAAAAATTTTGGCTGTTTACTTTCCAACTAGAGGA

>Seq_1058
GATACCCCCCCCCCGCCGGGGACCCGTGACCCAAGCCCGAGCCCGGAGCCCACCCAAGTTAGGGTTGTGGGGAATATACTATATTATGTGTGGTCTAGAGGA

>Seq_1059
GATACCCTCTACAAAGCTATCAAAGGTAAATTCATTATTAAGATTAGTTCTTAAGCTGGTTTCAGCAGCCGAACGAATAATAGCCGGCGCCTCTAGAGGA

>Seq_1060
GATACCCTGGTAGTCCACGCCGTAAACGATGTCAACTAGCCGTCGGGTCTATTTACAGACTTGGTGGCGCAGCTAACGCGATAAGTTGACCGCCTGGGGAGTACGGCCGCAAGGTTAAAACTCAAAGGAATTGGCGGTGCTTTAGATCCACCTAGAGGA

>Seq_1061
GATACCCCAACACCTTCGGCTCATAACCCCCACACCCATGCCACCTCCCTGGACACGGTGCTCTGCGGTGGCGCGACGCACGAACATGGCGAGGCTGATGAGCTTCTAGTGCGCGGTGCACGCCTAGAGGA

>Seq_1062
GATACCCCGTAACACCAACACTGATAAGATTAACACCATACTCGAACAAGACAAGAATCGCAAATATATGAATTACGTTGAGCACACAGAACTAGATGAGTTAATCAAACTTGCTAGCAGTGCTAGAGGA

>Seq_1063
GATACCCCACTATGCTTACACAAATAGTTATATTAACAAGACTGTTCGCCAGAGTACTACATGCAGCAGCTTAAAACTCAAAGGACTTGGCGGTGCTTCATAGCCTTCTAGAGGA

>Seq_1064
GATACCCCTTCTTGCCAAAGGCGAAGGCATCTTCTTCTCCGAATCTTTTCTAACATGATGTATTGGTCTAATTCGTAGTTGAGGAGCAGATACTAGAGGA

>Seq_1065
GATACCCCTCCTCTCACAAATATCTAACGAGAGAGGACACATGACAGGACACCGCCAAGAGGGCGGCCGGCTGATGCAAAGCACTACCATATCCTCTCTCTAGAGGA

>Seq_1066
GATACCCCAGAAGCAGCCGGGGCCGATCCGCTTGTCATTCGGGCCTCATTTGTCGAGGTCGGGACTGATGGCGACGCGATGGAGGAGACGCTCCTCGCGCAGTTGGGCTCTTGGCACGAGCCGTCCCGAGGTCGCCGGAGTGTGCGATCCGCTAGAGGA

>Seq_1067
GTATAGAGACAGACTGGGATTAGATACCCTGAATGCAAAGATCAAACGCAGAGAAAGCTTCCGTCCATTTGCGCCTTCCGTTCTAGAGGAGCCTGTTCTACTGTCTCTTATA

>Seq_1068
GATACCCTCAGTGATAAAGATAACTATATAATGATTAAAATTGCAGAGTCAAAATTTTTAAAGGAGAACAAAAAAATGACCAAGAAAATAACAAAAGAGTTTCTAAAAGAAACCATAAGAAAAATACTCTAGAGGA

>Seq_1069
GATACCCTCAAAGGTGAAAAGAACCATCCCTTCCATCTCTCGCGCACCAGCTTCATGATTGTTACCACCTTCTTCTCCAGCGAGAATTTCATTTAGAATGTCATCATTGATGCTAGAGGA

>Seq_1070
GATACCCCATGACGGCAAGGATAGCATGTGGATGACCAACAACCCGGACGGACCTGCTAGAGGAGCTAGCGACACAGAGGAAGCAGCTAGAGGA

>Seq_1071
GCAGCGTCAGATGTGTATAAAGACAGACTGGGATTAGATACCCCCTTCTCAGCCACTCATACGTGCATCGCAGCGCTGGGGGCTAGAGGAGCCTGTTCTACTGTCTCTATACACATCTCCGAGCCC

>Seq_1072
GATACCCCCAAAAGTACCCCTCAAGGGGCTAGGTTGGTGTCCCTTCCTGTAATATAAATGCTGGCCGAGCTTTTCTGGGTGCTTCCTGAGTGAAATCAATTGCACGGACCTAGAGGA

>Seq_1073
GATACCCTCAAAATATTTGTTGGTGTATTCTAGCCGATAATTGCGTCTTTCGCCGAAATGTATACCCCAAACTCTGGTTCCGACGGTTCCGGTTCGTCGGGCTCTGGCTAGAGGA

>Seq_1074
GATACCCTGGTAGTCCCAGCCGTAAACGATGGGCGCTAGGTGTGGGGGATGAGATCCCCCGTGCCGCAGCCAACGCATTAAGCGCCCCGCCTGGGGAGTACGGCCGCAAGGCTAAAACTCAAAGGAATTGACGGGGACCCGCACAACTAGAGGA

>Seq_1075
GATACCCCGGATTGGTCAGCTATGTCTGATAATACACGGGTTAATCTCAACCCTTTCTCTGTTCAAAATCCAACCACTTATACAGGCTTAAGTTACTTTGGAGAAAATAAACTTACTTTTAAAGATGGAGGACCTAACGGCTCTTTGCTAGAGGA

>Seq_1076
GATACCCTTATTTTTACGGTGTTACCCGCACTATTCGACACCCTCGGTGGTATTGGGATTCTGATCGCTACCGCCTTCTTTTTCTTGATGAGCGTAGCCGCACTCACCTCGTCAATATCAATGCTAGAGGA

>Seq_1077
GATACCTCCCATCACACATGTATCCGCCTGAGAACTACGAGCACAAACGCTTAAAACTCTAAGGACTTGGCGGTGCCCCAAACCCACCTAGAGGA

>Seq_1078
GATTAGATACCCTCGTTACTACCGTAAAAATTAATAACGGGTATTCCGTAATTTTCCTCGAAGGTGCGAATCATTTCCGCCGCTAGAGGAGCCTG

>Seq_1079
GATACCCTTACCACCGAAGAAAAAAAACCATCTTAATCGTTAAACTTGTCGTCTTGAGAAGTGAAGCAAGCGCAAGGGTTATTGGATGGATTTGTTATATCTTCTCAGTGTCCATATCTTCTTCTGTGATTCTAGAGGA

>Seq_1080
GATACCCTCACCATGCCCCATCCAACGAAGAAGCAAAGGCTAGAAGGCCATCCAACTGAGGTGGCGACGGCCGAAAATGACTGTTTCACGAGCTTTGATGATCTGAGCATCGATGTGCTTGCTAATATTTTCAAGTACCTCCCGCTAGAGGA

>Seq_1081
GATACCCCACTATGCCTAGCCCTAAATCTCGATGCTTGCCGTGCCAAAGCATCCGCCCGAGAACTACGAGCACAAACGCTTAAAACTCTAAGGACTTGGCGGTGCCCCAAACCCACCTAGAGGA

>Seq_1082
GATACCCCTTCCAATGGCTCGGCGAATCTACACTACGCATGTGTACAAGAGTAGTCCATAAGCGATCGTTGCCATGCGGCCATACACACCGTGCACGTCTGGGTGGCATTACTCGTCTACCGCTACCTTTCTAGAGGA

>Seq_1083
GATACCCCCACCAAATCTGGCGCGAGATACACCAGTCACGAATATTCTCCATCCAGTTCAGATAAACCTTTGTCCAGCGGTCCGGATGAAAAGTGATGCGTCCACTTTTCACCGCTTCAATAGCTGGTTTCGCTAGAGGA

>Seq_1084
GATACCCCCCGGGAGCCCGTCTAGAACTTCGCAGTCGCACGGGCAACGCGCTGCAACAGACCTATGTCTTTTACGATAAAAACGGCAAAGAAGTCACTCAGAAGCGCTACGACAAGCTGATCCCTTCGTCTAGAGGA

>Seq_1085
GATACCCTGGTAGTCCACGCCGTAAACGATGAGAACTAGCCGTTGGACATCTTGCATGTTTAGTGGCGCAGCTAACGCGATAAGTTCTCCGCCTGGGGAGTACGGCCGCAAGGTTAAAACTCAAAGGACCTGGCGGTGCTTCATATCCCTCTAGAGGA

>Seq_1086
ATTAGATACCCTCGATGGATTTCTCGCCCACACCTGGGCTGTTACTGTAACGGGTGCGCCAAAACTTGCCGCTATGCAGTACCTAGAGGAGCCT

>Seq_1087
GATACCCCGGTAGTCCACGCCGTAAACGATGTCTACTAGCTGTAGGGGTACTTGAGACCTTTGTAGCGCAGCTAACGCAATAAGTAGACCGCCTGGGGAGTACGGCCGCAAGGTTAAGACTCAAATGAATTGACGGTGCTTTAGATCCACCTAGAGGA

>Seq_1088
GATACCCCTAAAGTTTTAAAAGCTTATGCCGATAAATATGGGATTACAAATCCTAACTGGCATTTAATGACAGGAGATGAAGACACCATTTATAAATTAGCTAACGAAGGTTTTTATTTATACACGGCTAGAGGA

>Seq_1089
GATACCCCACCTGCCAGGACTTAGATCCCACTGGATCGGGTTATTTTCAATTATTTTTGGATCACCCCAGCGGACGACGCTGAGCGTGCGGCTGTGGAGCGTCACGACAGTCAGATGCAAAGCATCCCGTTCAAACGCCCTCCCCTAGAGGA

>Seq_1090
GATACCCTCAAGCTTAAAACTATCTACTCTGCCTTCTAGACTGGCCAGTAGGATCGATGTGGACGAGCGAACCAGTCTCATCATACTTGAGAGTGCCATCCTAGAGGA

>Seq_1091
GATACCCCTATGGCATTCTGATACACTCATTTCTTATCTATCTGAGCTGGTACAACATCATCTTCTTTGTTGCTCCTATTTTTCTAGAGGA

>Seq_1092
GATACCCCCCTATTACTCTTGGGCGGAAAAACAGGCTCAGCAAAAACCCGCGTTCTCAACGAAGGACTCGCGGGAAACCCTATCAAGGGGAGCATCGACCTAGAGGA

>Seq_1093
GGATTAGATACCCCACAATGGCCTAGGAATTCGATCTAGTTCCAAACCAAATCCGGGGGAGTCCACGAAATAGATGAACCGGCTAGAGGAGCCTGT

>Seq_1094
AGATGTTATAAGAGACAGACTAGGATTAGATACCCTAAATCGCTGTCTATTCATTATGTTATACATGTGTTGGCTGGCTTGTCTAGAGGAGCCTGTTCTACTGTCTTTATACACATCT

>Seq_1095
GATACCCCACTCTGCTTAGCCATACGCTCAAATAATTTAACAAAAAAATTATACACCAGCGTACTACAAGCAATAGCTTAAAAATCAAAGGAATCCATGGTGCTTCATATCCCTCTAGAGG

>Seq_1096
GATACCCCCCCCATGAAATACGATTTCGTATTTCAACCGACGGGATCTCCGACCGACCCGCCCCCCCTTGAAATGATTATTTCTTCAATCCCTTAAAATTCGAGCTCTAGAGGA

>Seq_1097
GATACCCTACTATGCACAACCGTAAACTTTGATAAGAATATACAACATTATCCGCCTGGGTACTACGAGCGTAAGCTTAAAACCCAAAGGACTTGGCGGTACTTTAGATCCACCTAGAGGA

>Seq_1098
GATACCCCGATGCTTGATGATGTTGCATCGAACTGAAAAGGTTCCTCCGATATGCGCCTATGCGTGATGATGAGGCAGATAGCTCGCTAGAGGA

>Seq_1099
CTGGGATTAGATACCCCGTGATGCTAAACGACCCATCAGTCTTCTCTGCCGAGCGTAACTGAGGGGTCAATACATGGCAGATCTAGAGGAGCCTGTTCT

>Seq_1100
GATACCCTCTGGCCATCACGAGCGGCGCTGTAGGTCTCAACCCCATAAGCGCGGTTGAGGAGCCTGAGCGCCTCGGGCGCCCACCCGCTAGAGGA

>Seq_1101
GATACCCTCTTATTAAAAACCGCTCTATCCGATGCTGAATGTATCGCCTTAACAACGCTTTAAACAAATAAGAATAATGAAAACATTTAGAAAATACAGCTTTGGTTCTAGAGGA

>Seq_1102
GATACCCTGGTAGTCCACGCCGTAAACGATGTCTACTAGCTGTTGGGGTACTTGAGACCTTGGTAGCGCAGCTAACGCAATAAGTAGACCGCCTGGGGAGTACGGCCGCAAGGTTAAAACTCAAAGGACTTGGCAGTGCCTCAGACCCCCCTAGAGGA

>Seq_1103
GATACCCCGCGGCGGCCCCGACGACTGAATCAAAAAGTGAGACCTCCGGCAGCCCGAGTCCGGTTGCGGCAATGAGTAAGCCGAGCTAGAGGA

>Seq_1104
GATACCCTCCCCATACCCACGTGAGGTCCTCATCACATCTGGAGGCAAGTTCCGATTGAGATAGGAGAGTCGGGTGCTGTGGCAGAACTAGAGGA

>Seq_1105
GATACCCCAAATAGTTACATAACAAAACTATTCGCCAGAGTACTACTCGCAACTGCCTAAAACTCAAAGGACTTGGCGGTGCTTCACATCCACCTAGAGGA

>Seq_1106
GATACCCCTGAGCAGGATTAAATTCAAGGTGATGCGCTCCAAGATGATGAATGCCGCCATTCACTACAACAATGAAGAAGATGCCAAGAAGACTGACCTCATGCTCCTACCCAAGGTAGTGCTTGTCCCAAAGTAGTCACTCGAAGTTCTAGAGGA

>Seq_1107
GATACCCCCTTCAGTAAGGATGGAGTGGCCTCCACTCTCAACAGATGCATTCCTTTCCATCGTGTATTCTTTTTAATAACTAATAATAGCACCGCTTTCAACAACCAGAGAACAAGCTGCACAACAGTGAACAAACTGCAGATGCCTAGAGGA

>Seq_1108
GATACCCTCTGGGATTAGATACCCTACTATGCTTAGTCCTAAACATTGACAACAACACACGCCTGTTGTCCGCCTGGGGACTACGAGCACCAGCTTAAAACCCAAAGGACTTGGCGGTGCTTTAGATCCACCTAGAGGA

>Seq_1109
GATACCCCGGATACACACTGCAACTCTGCTAATTTGGTGTGTGCATTAACTCTCAGCGCAAAGACTCTATTTGCAAGACAAGTTCGTCCAGTGAATTCGCAAACAATTGACGGATTCCAACAACCATCTAGAGGA

>Seq_1110
GATACCCTCTCGAAGAGTGTTCGCGTAAGCAAGACCCCCAACAGAGCAGTGTTTCGCTGCGTGATTTGCGTGATGGAGCCATGTCCATCTTATACGGGCAGTTAGAGCGACAAAAAGTCTTGATCACTTGGCTAGAGGA

>Seq_1111
GATACCCCGGTAGTCCACGCCGTAAACGATGTCTACTAGCTGTAGGGGTACTTGAGACCTTTGTAGCGCAGCTAACGCAATAAGTAGACCGCCTGGGGAGTACGGCCGCAAGGTTAAAACCCAAAGGACTTGGCGGTGCTTTAGATCCATCTAGAGGA

>Seq_1112
GATACCCTCCGACTACTTTGAGTTGATTAGATAGACCTCACCATATTCTTCATTTTGATTCTTTTTGAGCTCCTAATAGAAGTCAATTGCACTAATTCTCTGGAAATCTAGAGGA

>Seq_1113
GATACCCTAAACCTCGAAGTTGTTGTTGTGACCGTCGAGCCAGTGTTCATGTAAATAACTCAGGACAATGTACTGGATTTCACTTAGAGGACTTCTTACTAATGGCAGATTCAAACTAGACCTGCAGAAAGCTCAACTAGAGGA

>Seq_1114
GATACCCTTTGTTTATCGCTTAAACCAATTATTTTCTTCATAAATTGGCACATATGTGTTGCATCAACAATTATCATCTAACTACATCTAGAGGA

>Seq_1115
TCCTCTAGAGGGATATGAAGCACCGCCAGGTCCTTTGAGTTTTAAGCTGTGGCTCGTAGTGTTCTGGCGAGCAGTTTTGTTGATTTAACTGTTGAGGTTTAGGGCTAAGCATAGTAGGGTATC

>Seq_1116
GGATTAGATACCCCCAAATCTGCTATTTTGAGCTGTAAAAGGCTAGCCGAAATAGCCAAATTTGGGGCCCGTGCCCCGGGGCCTAGAGGAGCCTGT

>Seq_1117
GATACCCTGAACAAGCCTTACAAACCCCAATCAATAGGAAAAAATTTGAGACTGCACCCTGTAACGTGCGCAATAGGGATTTTCCCCCAGGAAATCAAGGCCTACACAGGTAACGCACACATGCACACACACACACATGTTCTAGAGGA

>Seq_1118
GATACCCTGGTAGTCCACGCCGTAAACGATGATAACTGGCCGTTGGGAGGATTTACCTCTTAGTGGCGAAGCTAACGCGTTAAGTTATCCGCCTGGGGAGTACGGTCGCAAGATTAAAACCCAAAGGACTTGGCGGTGCTTTAGATCCACCTAGAGGA

>Seq_1119
GATACCCTACTATGCTTAGCCCTAAACATTGGCAACAAGATACAACTGTTGTCCGCCTGGACACTACGAGCACCAGCTTGAAAGCCAAAGGACTTGGCGGTGCCTTAGACCCACCTAGAGGA

>Seq_1120
GATACCCTAAGACAGTTCAGAGACTGGCTGAGTGGCACTGGCTTGTACGCCGATAAGGCCATGTTGGCAGAGTATCGTGCCTACACATTAACGCTAGAGGA

>Seq_1121
GTCGGCAGCGTCAGATGTTATAAGAGACAGACTGGGATTAGATACCCTGGTAGTCCGCACCGTAAACGATGATTACTCGCTGCTAGAGGAGCCTGTTCTACTGTCTCTTATACAATCTCCGAGCCCACGA

>Seq_1122
GATACCCCACTATGTCCAACCACAAACTTAGACAATAAATCACTATATTGTTCGCCTGAGTACTACAAGCGCTAGTTTAAAACCCAAAGGACTTGGCGGTATCCCATACCCACCTAGAGGA

>Seq_1123
GATACCCCTGAATACGATGAAAGTGTGATCTTGTAAGATGTCAAAGTATCTGGATATCCACCGTGTCCGTAAAAGTGTTCTATGTATTTGTCAAAAAGATCATCCAATGCATCGTATGCAATTCCTAGAGGA

>Seq_1124
GATACCCCAGATTTCTCTCAGACGTTAAGTGAAGAAAAAGACATGCTTGCTAAACTGAAAAAAGTGTTTTTAATGGTTGCCGGTGCTGCAGTACAAAAATATGGACCAGAGCTAGAGGA

>Seq_1125
GATACCCCAGAGGGCGCCACGGGGCGCCGGCGGCGGCGCATGGGTGGTGGTGCTGAGCCAGCCGCGTTCTCCACATATTTTTTGTGGACCTCCTAGAGGA

>Seq_1126
GATACCCCCCCCATCCCGTATACTACGGAGGACGGCAGAGCACTATACACGAGGTATACGAGGTTGCGGGAAACCAGCTGTGTCTGATACAGTCTAGAGGA

>Seq_1127
GATACCCTGGTAGTCCACGCCGTAAACGATGGATACTAGCTGTTCGGATTTATCTGAGTGGCTAAGCGAAAGTGATAAGTATCCCACCTAGAGGA

>Seq_1128
GATACCCTGGTAGTCCACGCCGTAAACGATGAATGCTAGCTGTCGGGCAGTTTACTGCTCGGTGGCGCAGCTAACGCATTAAGCATTCCGCCTGGGGAGTACGGTCGCAAGACTAAAACTCAAAGGACTTGGCGGTGCTTCATATCCTTCTAGAGGA

>Seq_1129
AGATACCCCCCAAGCAGTTGCGCTCCCATCCCTGCGAAGTCCATAAACGATAGGGCAGCCCCGACTACAGGCCCACCCATAAGAGTTGCAGCCATTGCTAGAGGA

>Seq_1130
GATACCCCCAACTATCAGCAGTCATCGAATGCGCCGATGCGGCACATGGGCTTGGTGGACATATTATCGCTGATGGCGGTTGTACTTGTCCTGGCGATGTTGCTAAAGCGTTTGCTAGAGGA

>Seq_1131
GATACCCCCTGCCCGATTTGATGTTTCTACAGTGGACAAAAAGCTTCGGGTTGGCATGAGTCCCTTGCAAAAGCACGAGATCAAAATGTATGCCGTCAATTTCTACGTACGCATTAGAGACCATATTCGTTTGCTAGAGGA

>Seq_1132
GATACCCTGGTAGTCCACGCCGTAAACGATGTCTACTAGCTGTAGGGGTACTTGAGACCTTTGTAGCGCAGCTAACGCAATAAGTAGACCGCCTGGGGAGTACGGCCGCAAGGTTAAAACTCAAATGAATTGACGGGGACCCGCACAACTAGAGGA

>Seq_1133
TCCTCTAGGTGGGTATGGGATACCGCCAAGTCCTTTGGGTTTTAAGCTAGCGCTTGTAGTACTCGGGCGAACAATATAGTGATTTATTGTCTAAGTTTGTGGTTGGACATAGTAGGGTATC

>Seq_1134
GATACCCTCTTATTCAGACATACCAACGGCTGGTGAATATCGTCCTGCAAACAGTCTCATGTCAATGTTCGATAGCTGGCCAGTAGACGGAGAATGGACAGTTGGAATCGCTCAGTCTCAATCTTCACACCTAGAGGA

>Seq_1135
TAGATACCCTGCTTCTGTTTCTTGGGTCCTGGGGTGTCATCTGTCGTGCCAACGTGTAGGCCTTGCTTGTCCAAGTCTAGCACTAGAGGAGC

>Seq_1136
GATACCCCAGAAATGGCCGTTAAAATGCGGGATGAATACGGTTTAGATGGCGCCATGATTGGCAGGGCAAGTATTGGCTATCCTTGGTTTTTCAATGAGGTAAAACACTTTTTTAAAACCGGAACACACAAGGCACCACCCACCCTAGAGGA

>Seq_1137
GATACCCCCTTAGTTGCTATAGTAATACCAGGTCCTTGGTACCCTTAGTTATAAGGATAGTGGTGGTGGTACCACTTACCTGAGACAGCCTAAGGACTCGTTTGGTTGACTAGAGGA

>Seq_1138
GATACCCCCGAGGCGCATCCTCAGTACCCCAACGCCAAAGGTTTTCGCCTTTGATGACCGCTCTCGCTGGGAAGCGCTTGCGTGGCGGCCTCGGGACACAGGGCAGGTCCGTCAAGGGCGGGCTGGCAAGCGCAAGGCTTTCTTTGTGGTGCTAGAGGA

>Seq_1139
GATACCCCCACAGCTACTAGCCGGCTTCAACTGTGACCCGGCAATCAAGAACCGTTTTTTTTTCTGTGTCCTCGCGTCGTCATACCACGACACGGCACGACACGAATCCCACAGCGCTAGAGGA

>Seq_1140
GATACCCTCAGTAGTATTCGATTCAACATTGGCATCATCAATCATGGCTGAAGCGAAAGACGAAGACGAATACATCCCCGAGACGGATAATCTCCGGTGCCGCTTCTATGAAAATCAGTACCCCGAGCTAGAGGA

>Seq_1141
GATACCCTTAAGGGAGTCCCAATGACAAAATAGAAGTGCTCCAATAAGTACTTTCGGAGAAGCGATCAAATCATCGAAAGTCGAATCACGATCCAAGAGGAAACCCCGTCACACTAGAGGA

>Seq_1142
GATACCCCCACCATCACCCACATCCCCCACCTCTGAAACCGCCCTACCGGTGACTGCACTTTTACTATTATTGAAATACTCATATTCTACACTATACTTGTACCTACATCCTCTGCCCTAGAGGA

>Seq_1143
GATACCCCATTGGCACGGTGTTCATGAGGCCCGCCCCATGCCGACGCTGCCAGCCAGCCGGCCGCCATTCAGGCAGGGGCCCAACGGCCGGTCGTTGCAGGCCTTCGGAGCATCCACTACGATCTAGAGGA

>Seq_1144
GATACCCTAAACCCTAAACCCTAAACAAAATGGAGATGTTGAATGGGAGAGGCAGGTGAGGGTATTCGAGTAAAGGCTGGGGATGGAGGGCATGATGTTCACAATTGTTTATGTTGAGCATCTTTGGATCTGCTAGAGGA

>Seq_1145
CTAGGATTAGATACCCTCGGATGCGTCCATTACTCATCTCTCGGGTGGTGAAAAGCGCCGCGTTGCGCTGTGTAAGTTGCTGCTAGAGGAGCCTGTTCT

>Seq_1146
GATACCCCGCCGATGTCAGGCTCAAACTCCATCTGCGTTGCGACAGTGCTGCTGGACGCCGGGATCATCCCGATGACAGAGCCAGAGACCGTGTTGATGCTAGAGGA

>Seq_1147
GATACCCTCAAAAGGTCTGTACAAACTGATCGTGCGATAGCAAGCTTGCAGCGTGTGCCCAACGCTTTGTTTTGTTTATTGACTAGAGGA

>Seq_1148
GATACCCTGGTAGTCCACGCCGTAAACGATGAGAACTAGATGTCGGGAGAAATTGTCTCTCGGTGTCGCAGCTAACGCGTTAAGTTCTCCGCCTGGGGAGTACGCCGGCAACGGTAAAACTCAAAGGACTTGGCGGTGCTTTATATCCCTCTAGAGGA

>Seq_1149
GATACCCTATTAGATGAATTTGAGGCATATAGTTCCGCTGAGTGACATTAACAATTGATGAATTGCGGCGCATTTTCCCCAATGCAAAGCAAGATTATTTAGAGGCAATTAATCGAGGGGGACTAGAGGA

>Seq_1150
GATACCCCTGGGTAATTTTGATTCCAAAAGTCCCGGGTGTTGCGGAGATTCACGAGCTTGCGAACGAGCAGCAGCATTTACTGCTAGAGGA

>Seq_1151
GATACCCTGGTAGTCTACTCTGTAAATTCTGAGTGCTGTAATTTAAATTAAAAGTTTTAGATTTTTTAAGCTAACGCCATAAGCACTCCGCTAGAGGA

>Seq_1152
GATACCCCGCAGTTCTTCTAGTTATGATCTATTTTATTAGACGGCTTCCTTACGGTGTCCGCTCGACAACATCCAGTTTACGGCAAATCAAACCTTCACTAGAGGA

>Seq_1153
GATACCCTTTCTGGATTGGAAATGGATGAATATCTGGAAGCAGCATCATTTATAGCTCAAGTCAGTGAGGATGATATAAAGAAAGTTCTTCCAACTCTAGAGGA

>Seq_1154
GATACCCCTAACAGGCCCGCGCTTAACACAAGCGAGGCGTATACATAATGCTGGGGCCAGAGCTGCTCAACTTGACGGTTCGGCCTACGCCGGTCTTCCTAGAGGA

>Seq_1155
GATACCCCTGCTTCGCCTTCTCTAAAAACTCTTCTCTATTGGGTGTAATACTCATAATGAATGCAGATGTTCTACCGCTAAATATCTAGAGGA

>Seq_1156
GATACCCTACAAGGATGTGCACCATTTACACCCATTATCAATAACGTAGTAGCAACAGACCCAACACTCACCCACTCCTGGGTCGTATACGATGCTAGAGGA

>Seq_1157
CTGGGATTAGATACCCCTGGCACCGCGGCTGAACCTGGCGGCCCAGCTGAACCTGGCGGCGCTGCTGCTGCAGCTCGGACAACTAGAGGAGCCTGTTCT

>Seq_1158
GATACCCCAATGATTTACAGATTCGCGCGTGCTGTCCTGGAGCGTTGGGGGCCACAATCAGTAGACGCAGAACCTTGATGAATCCCTGGACCGTCTTTACCGGGGCCAGACCAATGTTGTTCACGAAGCTAAACGCCTTGAGATGCCCCTAGAGGA

>Seq_1159
GATACCCCGCTTGCAAGCATCCCGAGTGCGACATAAAAGTAGAAGTCGAGTCTCTTGTCGAGGCGCCAAAGCAGGAAACGGACCATGACAAGCTCTTCGAGACCAAATAAGAGTCGTGAAATGCCATATCTAGAGGA

>Seq_1160
GATACCCTTTTAGCGTGTTCGCTTTGGATCGCATAACTTCTGCGTTATGTTTTAGCGGAAGGAAGGAGATCCCAAGGGTGTGACATGAACGCGTGGGGACATGAACGTGGGTGCTTCGGTGGTTTCGAGTAACCCTAGAGG

>Seq_1161
GATACCCCCAAGCCATTGAGCTTAGATAGAAGAATTAATAAAATAATTATTAATAATTAGTTTTATATTTTTTGATTTTTAGAATAATTTCTCCACTTATCAACTAATTGAGACATATCTTCTAGAGGA

>Seq_1162
GATACCCCTGGTAGTCCACGCCGTAAACGATGTCAACTAGCCGTTGGGACACTTGATGTCTTAGTGGCGCAGCTAACGCGATAAGTTGACCGCCTGGGGAGTACGGTCGCAAGATTAAAACCCAAAGGACTTGGCGGTGCTTTAGATCCATCTAGAGGA

>Seq_1163
GATACCCTTTAATAAAGTATTCCCCGACTTGATTATGCAAGCTAGTTAATTTATACTCTTGACTAATGGATTTACGTCATGAACAACGATAATCAAAGCAAGGTTTTAGACACGCTAGAGGA

>Seq_1164
ATACCCTACTATGCCTAGCCCTAAACCCAAATAGTTACATAACAAAACTATTCGCCAGAGTACTACTCGCAACTGCCTAAAACTCAAAGGACTTGGCGGTGCTTCACATCCACCTAGAGGA

>Seq_1165
GATACCCCACTATGCTCAGCCCTAAACCTCAACAGTTAAATCAACAAAACTGCTCGCCAGAACACTACGAGCCACAGCTTAAAACTCAAAGGACCTGGCGGTGCTTCATACCCCTCTAGAGGA

>Seq_1166
GATACCCTCGTAGTCCATGCCGTAAACGATGTGTGTTAGACGTTGGAAATTTATTTTCAGTGTCGCAGGGAAACCGATAAACACACCGCCTGGGGAGTACGACCGCAAGGTTAAAACTCAAAGGACTTGGCGGTGCCTCAGACCCCCCTAGAGGA

>Seq_1167
GGTGTATAAGAGACAGACTGGGATTAGATACCCCACTATGCTTAGCCCTAAACCTCAACAGTTAAATCAACAAAACTGCTCGCCAGAACACTACGAGCCACAGCTTAAAACTCAAAGGACCTGGCGGTGCTTCATATCCCTCTAGAGGA

>Seq_1168
GATACCCTACTATGTCCAACCACAAACTTAGACAATAAATCACTATATTGTTCGCCCGAGTACTACAAGCGCTAGCTTAAAACCCAAAGGACTTGGCGGTATCCCATACCCACCTAGAGGAGCCTGTTCTACTGTCTCTTATACTAGAGGA

>Seq_1169
GATACCCTGCGACGTGGTGGCCGTTGTTGAAGGGTCTCGAGCTCGGGATCGCTGCATAAGGGGGAAATTAAGGAAGACTGTTCCCGACGGTCGACTGCGGACCGCACGGGCACGAGGGGCGCTAGAGGA

>Seq_1170
GATACCCTAAGACAGTTCAGAGACTGGCTGAGTGGCACTGGCTTGTACGCCGATAGGGCCATGTTGGCAGAGTATCGTGCCTACACATTAACGCTAGAGGA

>Seq_1171
GATACCCCTACGTCCTATTTTAGAACAGTAAACACAGAATACCAAAAAAGAAGGGATGTGTTAATCTCTGGTCTAAAAAAAATTCCAGGGGTAGCTGTTGCTAATCCTAGAGGA

>Seq_1172
GATACCCCTATTGGGAATTTAGCTACAATGATAAACCTATCCAGGCTCAAATAACTTCAAGTTCAGCATCTTATCAAAATGGATTTTATGTTTTAGGAAAATCTGATGCTGGTGCAAATACGGATGTGTCTAGAGGA

>Seq_1173
GATACCCCGGTAGTCCACGCCGTAAACGATGGTCACTAGCTGTTCGGACTTCGGTCTGAGTGGCTAAGCGAAAGTGATAAGTGACCCACCTAGAGGA

>Seq_1174
GATACCCCACCGGTGACACCTCAACGACCACAACACAACTTATGACCAAACCGGAACCGTGATTATAGCTACAGGTTCGGTTTCCTAACCCTAGAGGA

>Seq_1175
GATACCCCATTAACAGTTGGATAAGTAGGTGCTGATGATGAATTATATTTTGTTGCAAAAGGTGCAGCATAAACCGTTGAGCCTTCCCAAGTTGTTCTATCTAGAGGA

>Seq_1176
GATACCCTGGTAGTCCACGCCGTAAACGATGTCTACTAGCCGTTGGGAGACTTGATTTCTTAGTGGCGCAGCTAACGCAATAAGTAGACCGCCTGGGGAGTACGGCCGCAAGGTTAAAACTCAAATGAATTGACGGGGACCCGCACAACTAGAGGA

>Seq_1177
GATACCCCACTATGCTTAGCCCCAAACATTGATAGCACACCACATATGCTATCAGCCCGGGAAGTAAGTGCACGAGCTTGAAACCCAAAGGACTTGGCGGTGCTTTAGATCCCCCTAGAGGA

>Seq_1178
GATACCCTGTATAAGAGACAGACTGGGATTAGATACCCTACTATGCACAGCCGTAAACTTTGATAAGAATATACAACATTATCCGCCTGGGTACTACGAGCGTAAGCTTAAAACCCAAAGGACTTGGCGGTGCTTTAGATCCACCTAGAGGA

>Seq_1179
GATCCCTACTATGACTAGCCCTAAATCTAGATACCCTACTATGCTTAGCCATAAACATTGACAGTCTACTACATTTTCTGTCCGCCCGGGAACTACGAGCATTAGCTTAAAACCCAAAGGACTTGGCGGTGCTTTAGACCCACCTAGAGGA

>Seq_1180
GATACCCTAGAATCGTTGGTGAAACAGGAGGAAAGGACTTCATCATGGTTCACCCTTCTTCTGATGCCGCTCAAGTAGCGACCGCAATGACTAGAGGA

>Seq_1181
GATACCCTTAGTATCTTCTGGAGCGTCGCTAGCGGCCTCTATAAGGGCCACCATGCGCATCAAGGGGTGATGGATACCCTCCAGCATATCGTGAACTAATTTGCCCCTAGAGGA

>Seq_1182
GATACCCTGGTAGTCCACGCCGTAAACGATGTCAACTAGCCGTCGGGTCTATTTACAGACTTGGTGGCGCAGCTAACGCGATAAGTTGACCGCCTGGGGAGTACGGCCGCAAGGTTAAAACTCAAAGGACTTGGCGGTGCTTCAGACCCCCCTAGAGGA

>Seq_1183
GATACCCCTGACTCTATAAGAGGAATCGGCCTTACTAACGCAGAGTTAATGAGGCTGACTTCCCTCGGTGGTGGAGTTGGAATTGGATTATCTAAAGCTAGAGGA

>Seq_1184
GATACCCTGCGCAGGTCGCACCCGCACGCGGCGCGGCGTCGGGATCAGCGAGGCGGCGCTGCAGGGCGAGCTCATGTTGGCGGGCTTGTCGCTAGAGGA

>Seq_1185
GATACCCTGGTAGTCCACGCCGTAAACGATGAGAACTAGCCGTTGGACATCTTGCATGTTTAGTGGCGCAGCTAACGCGATAAGTTCTCCGCCTGGGGAGTACGGCCGCAAGGTTAAAACTCAAATGACCTGGCGGTGCTTCATATCCCTCTAGAGGA

>Seq_1186
TCCTCTAGGTGGATCTAAAGCACCGCCAAGTCCTTTGGGTTTTAAGCTTACGCTCGTAGTACCCAGGCGGATAATGTTGTATATTCTTATCAAAGTTTACGGCTGTGCATAGTGGGGTATC

>Seq_1187
GTGTATAAGAGACAGACTGGGATTAGATACCCCACTATGCCCCGCCGTAAACTTAGATATTCCAGTACAATAAATATCCGCCAGGGGACTACGAGCGCCAGCTTAAAACCCAAAGGACTTGGCGGTGCTTCAGACCCCCCTAGAGGA

>Seq_1188
GATACCCTGGTAGTCCACGCCGTAAACGATGTCTACTTGGAGGTTGGTGCCTTGAGCACTGGCTTTCGGAGCTAACGCGTTAAGTAGACCGCCTGGGGAGTACGGTCGCAAGATTAAAACCCAAAGGACTTGGCGGTGCTTTAGATCCATCTAGAGGA

>Seq_1189
GATACCCTGGTAGTCCACGCCGTAAACGATGTCAACTAGCCGTCGGGTCTATTTACAGACTTGGTGGCGCAGCTAACGCGATAAGTTGACCGCCTGGGGAGTACGGCCGCAAGGTTAAAACTCAAAGGACCTGGCGGTGCTTCATATCCCTCTAGAGGA

>Seq_1190
GATACCCTGGTAGTCCACGCCGTAAACGATGAGAACTAGCCGTTGGGGGCTTTAAGTCCTTAGTGGCGCAGTTAACGCGATAAGTTCTCCGCCTGGGGAGTACGGCCGCAAGGTTAAAATTCAAAAAAATTGGCGGTTCACTAATCCAACTAGAGGA

>Seq_1191
CTGGGATTAGATACCCCCTATAAACTTACTAATGCATCCTTTTGCTATCATCTTCTCTATATTTAATACCTAGCTACCTTCTCTAGAGGAGCCTGTTCT

>Seq_1192
GATACCCTGGTAGTCCCAGCCGTAAACGATGGACGCTAGGTGTGGGGGGACGATCCCCCCGTGCCGCAGCCAACGCATTAAGCGTCCCGCCTGGGGAGTACGGCCGCAAGGCTAAAACCCAAAGGACTTGGCGGTGCTTCAGACCCCCCTAGAGGA

>Seq_1193
TAGTTAGTGAGCTCGATGAGGACATGATCTCCAAGCTGACGATCAACGGCGTGACTTACTTCCGCCGGAACGACAACTACCCTAGGGTAGTAGAGAAAGAGGCGCTGCATGCTAGCCTAGAGGA

>Seq_1194
GATACCCTAGTAGTCCTTACTGTAAATTATGAGTAAGAGATCTCCAGCAGGTGGGGGATCACAGTTAACTCGAGATACTTCTGCCTGAAGAGTACGATCGCAAGATTCAAATTCAAAAAATTTGGCGGTTCACTAATCCAACTAGAGGA

>Seq_1195
GATACCCTCAAGACGGAGGTGGATGATTTTAAGGAAGCGGAAATCGAGATGATTGAGTCACTGCTGAAAACGGCGATCACCGCCCTTAATGTTTTCCGTTCCGATGAGGGAAAAATACTGGAAAAAGAATTCAAAAAAAGGTTAAATAATCTAGAGGA

>Seq_1196
GATACCCCACTATGCTTAGCCCTAAACCTCAACAGTTAAATCAACAAAACTGCTCGCCAGAACACTACGAGCCACAGCTTAAAACTCAAAGGACCTGGCGGTGCTTCATATCCCTCTAGAGGAGCCTGTTCTACTAGAGGA

>Seq_1197
GATACCCCGAAGAACTGCACCAAGAGATCGACCAAGTGAATGCGCGCATTTATGACGAGGTGAATAACGGCGTCTATAAATCAGGCTTCGCCACGTCACAGGCGGCCTATGATGATGCCGTGCATACGCTTTTTGAGGCGCTCGATTGGCTAGAGGA

>Seq_1198
GATACCCTGTTATTTTTCCTTCTAGTTTTTTTTACCTGGGTATTAAAAGAAATCTTAAAACCCAAAGAACTTGGCGGTGTTTTATTCATTCTAGAGGA

>Seq_1199
GATACCCTCTGGAGGTCATTTAATTATTGATCCTACAGAAGCTCTTACTGTGATAGATGTAAACACAGGAAAATTTGTCGGCAAAGATAGCCTAGAGGA

>Seq_1200
GATACCCTCGCTTTGTCTTGGTATGTTAACTATGACCGCCCTCGTCACGGTCTTGAGGGCTATGGAGTAGAGTACGGTGTACCTAAGCCTCAGATAGACGACTGGGCCAGTCTCAGTCTAGAGGA

>Seq_1201
GATACCCTGGTAGTCCTAGCCGTAAACGGTGCACACTTGCTATGAGCGGATTCGACCCCGTTCGTGGCGTAGCTAACGCGTTAAGTGTGCCGCCTGGGGAGTACGGTCGCAAGATTAAAACTCAAAGGACTTGGCGGTGCTTCAGACCCCCCTAGAGGA

>Seq_1202
GATACCCTTAGACTAGACTAGACGAGACTAGATTAGACTACTAAACGAAACGAGACGAGACCAGCTTAGATTAGACTTGACTAGACTAGATTAGACGAGACGAGACTAGAGACTAGAGGA

>Seq_1203
GATACCCTCGCCGCGCACGCCGCACTCCTGGAGCGCCAGCGACAGCGTGCGGTTCGGCGCCGTGTCCGAGCCCGTGACGACGCCGCTGATCGACTAGAGGA

>Seq_1204
GATACCCCGTCATCACATTAAAAGATTCCGTTAAGAGCCCCAATTCGTCTTGCCTACTGATAGGCGCCCTTTGTCGATAGTCGCCTTGCGCGACCGCTCGAGTACCGGCCGCCAAAAAACCTAGAGGA

>Seq_1205
GATACCCCCGTTGAAAATAATCCCATTTTTTATAATTTTTAAGATTGTTATTGTTTTATTTTAACTCTTAAACGGCTCATATCATCTCCACTTATTGCTTTTACTTGCATTCCGCTAGAGGA

>Seq_1206
GATACCCTTCAAATGGAACTTCTTGACGCTGCTTCGATGGTCGTCTGCCCTGAAGGTCTGTTGGTCTACTCCACTTGCAGTATAGAGCCTGAAGAAAACGAATTAGTCGTAGAGAGGTTTTTAAAGGACCATCCAGAGTTCTACCTAGAGGA

>Seq_1207
GATACCCTCTGGTTACGATCGCCGAAAAGTACTCTAAAGAGACACGAATTATCTGTTTTGATGAGTTCTTTGTCTCTGATATCACCGATGCGATGATTCTTGGTAGTTTACTAGGGA

>Seq_1208
GATACCCTGGTAGTCCACGCCGTAAACGATGAGAACTAGCCGTTGGGGGCTTTAAGTCCTTAGTGGCGCAGTTAACGCGATAAGTTCTCCGCCTGGGGAGTACGGCCGCAAGGTTAAAACCCAAAGGACTTGGCGGTGCTTTAGATCCATCTAGAGGA

>Seq_1209
GATACCCCCCGGAAAGATGGGTCAGGCTGATGCTGGAGGCTGAGGCAGAAGGCCAAACCAAGAGGGGGCGACAACAGGCGACCCTGCGGACTGATATCAGGAAAGAGCTAGAGGA

>Seq_1210
GATACCCCTGTAGTCCTAGCAGTAAACGGTGCTCGCTTGGTGTGGGAGGATTCGACCCCTTCTGTGCCGGAGCTAACGCGTTAAGCGAGCCGCCTGGGAAGTACGGTCGCAAGACTAAAACCCAAAGGACTTGGCGGTGCTTTAGATCCACCTAGAGGA

>Seq_1211
GATACCCCAAGAGACAGACTGGGATTAGATACCCCACTATGCCTAGCCGTAAACTTTGGTGATAAAACACACATATCACCCGCCCGGGTACTACGAGCATTAGCTTAAAACCCAAAGGACTTGGCGGTGCTTTAGATCCACCTAGAGGA

>Seq_1212
GATACCCTTCAGTTTGCTTCAGACAGTATCGCGGACCTTGAGTTGTTAGCGGATGATGTGCGCGCGTCTCTTGAGCGATATCCCGGTGTTTTCGATATAAGCGACAGTTTTGACGCGCCGCTAGAGGA

>Seq_1213
GATACCCCTAAGTTTCAAGCATTTGACGAAAACAAAAAATTAATTATAGATAAAGTAGGAACAGTACTTGACGATGGTAGTAGTGCAACTAGAGGA

>Seq_1214
TACCCTATCCTATCAAGAAGGGGGAAAGCCGGTCTTCTGGAGCTCCGACGGGACATCGGACTACGAGATCGGCGAGGGCGAGCGCTCTGAGCGGGGCACAAGCATAACGCTGCATATCGACGAAGAGAGCCTCGAATATCCAGAGGA

>Seq_1215
GATACCCTATCACAAGCAATACATGAAGGAGATGAATCTAGTGCTTCTGTGGGTAGAGCTGTAAGAAATGCTTTTACAATATTTAATACTAACAATATTACTGTTCTTGCTGTTCATCATAGTGGTAAGAACGATTCGGCAGGTGCTAGAGGA

>Seq_1216
ACTGGGATTAGATACCCCATTTTGGTTTGATTTGGAGCCATCTGGAGACCCATTCTGGGTGCCATTTTGGGACCAAATCGGCCTAGAGGAGCCTGTTCTA

>Seq_1217
GATACCCCCCCGGGAGCCCGTCTAGAACTTCGCAGTCGCACGGGCAACGCGCTGCAACAGACCTATGTCTTTTACGATAAAAACGGCAAAGAAGTCACTCAGAAGCGCTACGACAAGCTGATCCCTTCGTCTAGAGG

>Seq_1218
GATACCCTGGTAGTCCACGCCGTAAACGATGTCAACTAGCCGTCGGGCCTATTTACAGGTTTGGTGGCGCAGCTAACGCGATAAGTTGACCGCCTGGGGAGTACGGCCGCAAGGTTAAAACTCAAAGGACCTGGCGGTGCTTCATATCCCTCTAGAGGA
